# Supplementary material for: DNA methylation of IFI44L as a potential blood biomarker for childhood-onset systemic lupus erythematosus
Source: Pediatr Res. 2024 Mar 21;96(2):494–501. doi: 10.1038/s41390-024-03135-1 (PMC11343705; doi:10.1038/s41390-024-03135-1)
Supplement: Supplementary file 4 — Supplementary 4 [file 41390_2024_3135_MOESM4_ESM.xlsx]

## Sheet: data for figure1A
logFC	adj.P.Val	CHR	regulate
-0.547034	0.000211871	chr 1	hypomethylated
-0.0852572	0.000211871	chr 21	hypomethylated
-0.42529	0.000211871	chr 21	hypomethylated
-0.411573	0.000291452	chr 1	hypomethylated
-0.151916	0.000310949	chr 2	hypomethylated
-0.0555691	0.000385873	chr 11	hypomethylated
-0.313569	0.000385873	chr 3	hypomethylated
-0.211848	0.000385873	chr 3	hypomethylated
-0.134255	0.000429167	chr 2	hypomethylated
0.0544832	0.000509707	chr 4	hypermethylated
-0.344699	0.000509707	chr 13	hypomethylated
0.0589515	0.000509707	chr 4	hypermethylated
-0.099913	0.000574211	chr 13	hypomethylated
-0.273481	0.000674538	chr 21	hypomethylated
0.0557545	0.00100539	chr 3	hypermethylated
-0.296745	0.00108147	chr 3	hypomethylated
-0.102893	0.00113876	chr 21	hypomethylated
-0.19134	0.00114992	chr 4	hypomethylated
-0.254452	0.00114992	chr 10	hypomethylated
-0.073068	0.00117636	chr 15	hypomethylated
-0.240062	0.00125769	chr 11	hypomethylated
-0.250805	0.00127921	chr 4	hypomethylated
-0.200043	0.00134357	chr 12	hypomethylated
-0.330703	0.00137082	chr 3	hypomethylated
-0.0898815	0.00137082	chr 15	hypomethylated
-0.236095	0.00146085	chr 1	hypomethylated
0.0560579	0.00146085	chr 10	hypermethylated
0.0740376	0.00146085	chr 2	hypermethylated
0.0532588	0.00152076	chr 5	hypermethylated
-0.0543336	0.00155308	chr 14	hypomethylated
-0.133038	0.00155308	chr 2	hypomethylated
-0.258635	0.00155308	chr 3	hypomethylated
0.0522888	0.00157996	chr 5	hypermethylated
-0.118627	0.00162337	chr 16	hypomethylated
0.081983	0.0016433	chr 5	hypermethylated
-0.112399	0.00164962	chr 2	hypomethylated
-0.207875	0.00183367	chr 8	hypomethylated
-0.237754	0.00191001	chr 16	hypomethylated
-0.103177	0.00193303	chr 4	hypomethylated
-0.056456	0.00196122	chr 4	hypomethylated
-0.114185	0.00197766	chr 1	hypomethylated
0.14343	0.00197766	chr 18	hypermethylated
0.0531595	0.00199525	chr 1	hypermethylated
0.0653432	0.00200639	chr 3	hypermethylated
-0.109323	0.00200639	chr 17	hypomethylated
0.0729551	0.00200984	chr 10	hypermethylated
-0.212179	0.00202575	chr 2	hypomethylated
-0.096302	0.00204699	chr 17	hypomethylated
0.0605597	0.00204699	chr 2	hypermethylated
0.0910077	0.00210205	chr 17	hypermethylated
0.0612455	0.00210205	chr 6	hypermethylated
0.0587702	0.00212109	chr 2	hypermethylated
-0.102396	0.00219135	chr 10	hypomethylated
0.0550434	0.00229423	chr 4	hypermethylated
0.0500748	0.00231239	chr 9	hypermethylated
-0.103202	0.00243193	chr 19	hypomethylated
-0.103667	0.00243193	chr 1	hypomethylated
0.051638	0.00243193	chr 10	hypermethylated
-0.0772625	0.00244292	chr 10	hypomethylated
-0.144706	0.00249681	chr 2	hypomethylated
-0.138316	0.00249681	chr 2	hypomethylated
-0.0720003	0.00250461	chr 19	hypomethylated
-0.109298	0.00259456	chr 1	hypomethylated
0.050221	0.00260685	chr 7	hypermethylated
-0.106991	0.0026108	chr 12	hypomethylated
0.0560733	0.00263604	chr 4	hypermethylated
0.0562563	0.00270292	chr 15	hypermethylated
0.0760796	0.00270292	chr 6	hypermethylated
-0.064483	0.00272547	chr 12	hypomethylated
0.0510772	0.00273234	chr 2	hypermethylated
-0.0636621	0.00275539	chr 12	hypomethylated
0.061751	0.00276198	chr 22	hypermethylated
-0.063709	0.00276943	chr 2	hypomethylated
-0.140643	0.0027888	chr 3	hypomethylated
0.0526087	0.00281437	chr 4	hypermethylated
0.0908735	0.00281559	chr 6	hypermethylated
0.0523563	0.00294452	chr 1	hypermethylated
0.0517279	0.00295409	chr 12	hypermethylated
-0.180362	0.00299483	chr 9	hypomethylated
0.0533866	0.00299607	chr 3	hypermethylated
-0.148827	0.00326242	chr 1	hypomethylated
-0.0501967	0.00326242	chr 8	hypomethylated
0.0822854	0.00328914	chr 7	hypermethylated
-0.0551474	0.00328914	chr 3	hypomethylated
0.0673609	0.00331367	chr 13	hypermethylated
-0.167608	0.00331367	chr 2	hypomethylated
0.0674296	0.00334509	chr 12	hypermethylated
0.0712903	0.00341331	chr 13	hypermethylated
-0.0824903	0.00341331	chr 1	hypomethylated
0.0746618	0.00344501	chr 8	hypermethylated
0.0536457	0.00346864	chr 6	hypermethylated
-0.0524353	0.00350605	chr 6	hypomethylated
0.0573335	0.00361763	chr 2	hypermethylated
-0.255009	0.00364847	chr 1	hypomethylated
0.0521449	0.00364934	chr 7	hypermethylated
0.0518224	0.00364934	chr 4	hypermethylated
0.0613124	0.00364993	chr 3	hypermethylated
-0.104868	0.00365651	chr 4	hypomethylated
-0.0554777	0.00365764	chr 11	hypomethylated
0.0668262	0.00368672	chr 4	hypermethylated
0.0564955	0.0037442	chr 9	hypermethylated
-0.120185	0.00374626	chr 7	hypomethylated
0.0840172	0.00374798	chr 7	hypermethylated
0.055668	0.00375011	chr 12	hypermethylated
0.0611003	0.00375048	chr 4	hypermethylated
0.101766	0.0037748	chr 20	hypermethylated
0.0886665	0.00379701	chr 12	hypermethylated
0.0507322	0.00380373	chr 1	hypermethylated
-0.143607	0.00383877	chr 17	hypomethylated
0.0549495	0.00385894	chr 4	hypermethylated
0.0520776	0.00391653	chr 3	hypermethylated
0.0504719	0.0039268	chr 3	hypermethylated
-0.0878149	0.00392707	chr 3	hypomethylated
0.128909	0.00405049	chr 11	hypermethylated
-0.0600305	0.00406895	chr 3	hypomethylated
0.0511545	0.00409198	chr 10	hypermethylated
0.0557473	0.00411145	chr 5	hypermethylated
-0.0663454	0.00411462	chr 8	hypomethylated
-0.0528037	0.0041493	chr 18	hypomethylated
0.0640411	0.00416267	chr 14	hypermethylated
0.0587237	0.0042017	chr 13	hypermethylated
0.0558207	0.0042017	chr 1	hypermethylated
-0.0532654	0.00422436	chr 15	hypomethylated
0.0510225	0.00423182	chr 1	hypermethylated
-0.0639752	0.00423385	chr 8	hypomethylated
-0.0836271	0.00423506	chr 1	hypomethylated
0.0788904	0.00424239	chr 6	hypermethylated
-0.186412	0.00424648	chr 1	hypomethylated
-0.198913	0.00425111	chr 1	hypomethylated
0.0542445	0.00426046	chr 19	hypermethylated
-0.0601155	0.00433336	chr 19	hypomethylated
0.0534391	0.0043536	chr 7	hypermethylated
0.0510411	0.00436554	chr 14	hypermethylated
0.0508355	0.00438162	chr 1	hypermethylated
0.0528848	0.00439805	chr 5	hypermethylated
-0.0511224	0.00439805	chr 4	hypomethylated
0.0506743	0.00441477	chr 17	hypermethylated
0.0566225	0.00442542	chr 12	hypermethylated
0.0585227	0.004447	chr 1	hypermethylated
0.0559344	0.00445335	chr 4	hypermethylated
0.0545679	0.00445335	chr 4	hypermethylated
-0.0504888	0.00445335	chr 11	hypomethylated
0.0532509	0.00445335	chr 12	hypermethylated
0.0536943	0.0044773	chr 4	hypermethylated
0.062402	0.00447915	chr 7	hypermethylated
0.0553055	0.00448156	chr 5	hypermethylated
-0.108396	0.00449428	chr 6	hypomethylated
-0.156063	0.00449428	chr 21	hypomethylated
0.0636973	0.00449997	chr 9	hypermethylated
0.0512011	0.00450109	chr 3	hypermethylated
0.0511516	0.00451723	chr 5	hypermethylated
0.0503579	0.00452246	chr 3	hypermethylated
0.0513913	0.0045668	chr 17	hypermethylated
0.0505959	0.00457557	chr 15	hypermethylated
0.0616778	0.00462341	chr 10	hypermethylated
0.054562	0.00462754	chr 10	hypermethylated
-0.0522101	0.0046408	chr 5	hypomethylated
-0.126587	0.00466014	chr 3	hypomethylated
-0.0502343	0.00466014	chr 14	hypomethylated
-0.0529996	0.00466014	chr 11	hypomethylated
-0.171901	0.00468043	chr 1	hypomethylated
0.0581631	0.00468043	chr 12	hypermethylated
0.0504597	0.00468043	chr 14	hypermethylated
-0.159018	0.00468043	chr 11	hypomethylated
-0.0562564	0.00468998	chr 7	hypomethylated
-0.053246	0.00471672	chr 19	hypomethylated
0.0508781	0.00472701	chr 6	hypermethylated
0.0516194	0.00476272	chr 11	hypermethylated
0.0560305	0.00476272	chr 1	hypermethylated
0.0526387	0.00477473	chr 10	hypermethylated
-0.0594611	0.00479246	chr 22	hypomethylated
0.0526714	0.004804	chr 3	hypermethylated
-0.168488	0.00485542	chr 15	hypomethylated
-0.0720259	0.00488087	chr 4	hypomethylated
0.0645312	0.00488213	chr 7	hypermethylated
0.0537553	0.00490803	chr 4	hypermethylated
-0.0500871	0.00493253	chr 11	hypomethylated
0.0707658	0.00498992	chr 8	hypermethylated
0.0525634	0.00500861	chr 6	hypermethylated
0.0598534	0.00502496	chr 13	hypermethylated
0.0522931	0.00504968	chr 15	hypermethylated
-0.0962033	0.00508539	chr 14	hypomethylated
0.0550622	0.00508539	chr 7	hypermethylated
0.0665229	0.00508539	chr 1	hypermethylated
-0.110903	0.00508539	chr 20	hypomethylated
0.0544767	0.00508539	chr 14	hypermethylated
0.0589564	0.00510353	chr 1	hypermethylated
-0.0509918	0.00514377	chr 10	hypomethylated
-0.067475	0.00514916	chr 2	hypomethylated
0.0562811	0.00515077	chr 11	hypermethylated
-0.0643272	0.00516036	chr 11	hypomethylated
0.0556079	0.00516616	chr 22	hypermethylated
-0.0764405	0.00516963	chr 19	hypomethylated
0.0546363	0.00519089	chr 6	hypermethylated
-0.143713	0.00521561	chr 11	hypomethylated
-0.0600612	0.00524529	chr 1	hypomethylated
-0.0978272	0.00527508	chr 11	hypomethylated
-0.0539556	0.00527508	chr 13	hypomethylated
-0.0603385	0.00529824	chr 14	hypomethylated
0.0522908	0.00530931	chr 20	hypermethylated
0.05682	0.00531644	chr 1	hypermethylated
-0.10116	0.0053227	chr 5	hypomethylated
0.0528004	0.00540648	chr 1	hypermethylated
-0.104837	0.00541832	chr 22	hypomethylated
0.0530767	0.00541866	chr 20	hypermethylated
-0.0601288	0.00542696	chr 12	hypomethylated
0.0500292	0.00545483	chr 8	hypermethylated
0.0599055	0.00547	chr 12	hypermethylated
0.0730028	0.0054739	chr 19	hypermethylated
0.0698005	0.0054765	chr 2	hypermethylated
-0.062673	0.00550121	chr 15	hypomethylated
0.102745	0.00550414	chr 5	hypermethylated
0.0582252	0.00550722	chr 19	hypermethylated
0.0632258	0.00553241	chr 7	hypermethylated
0.050041	0.00553241	chr 6	hypermethylated
-0.215652	0.00553403	chr 8	hypomethylated
0.052814	0.00554182	chr 5	hypermethylated
-0.0720819	0.00554182	chr 3	hypomethylated
0.0504534	0.00554182	chr 14	hypermethylated
-0.0558392	0.00554182	chr 17	hypomethylated
-0.128118	0.00554914	chr 19	hypomethylated
0.0537373	0.00557814	chr 13	hypermethylated
0.0529488	0.00557814	chr 13	hypermethylated
0.0803787	0.00558687	chr 19	hypermethylated
0.0520485	0.0055879	chr 10	hypermethylated
-0.137946	0.00558943	chr 21	hypomethylated
0.0626149	0.00560675	chr 3	hypermethylated
-0.1791	0.00560852	chr 22	hypomethylated
0.0532903	0.00562851	chr 16	hypermethylated
-0.0500226	0.00564625	chr 12	hypomethylated
0.052127	0.00568091	chr 19	hypermethylated
0.0505847	0.00568636	chr 8	hypermethylated
0.0660614	0.00569609	chr 2	hypermethylated
0.0543195	0.00576925	chr 2	hypermethylated
0.0556089	0.00577248	chr 1	hypermethylated
0.0514306	0.00580548	chr 8	hypermethylated
0.0579285	0.00580988	chr 21	hypermethylated
0.056676	0.00580988	chr 3	hypermethylated
0.0562855	0.00582814	chr 10	hypermethylated
-0.0574032	0.00582994	chr 5	hypomethylated
-0.15647	0.00583071	chr 8	hypomethylated
0.0504478	0.00586985	chr 5	hypermethylated
-0.0640029	0.00589921	chr 16	hypomethylated
-0.0740649	0.00591474	chr 21	hypomethylated
0.0515196	0.00593043	chr 11	hypermethylated
-0.129594	0.00593457	chr 1	hypomethylated
0.056645	0.00594461	chr 6	hypermethylated
-0.126219	0.00594652	chr 1	hypomethylated
0.0512158	0.00597644	chr 2	hypermethylated
0.0574014	0.00597904	chr 5	hypermethylated
0.0587807	0.00598933	chr 5	hypermethylated
-0.0608946	0.00599237	chr 1	hypomethylated
0.0501199	0.00599338	chr 15	hypermethylated
-0.0915283	0.00599572	chr 11	hypomethylated
0.0661855	0.00603963	chr 14	hypermethylated
0.053002	0.00605198	chr 9	hypermethylated
-0.0611917	0.00605198	chr 4	hypomethylated
0.0585975	0.0060561	chr 5	hypermethylated
-0.0757649	0.0060671	chr 17	hypomethylated
0.0552186	0.00606867	chr 10	hypermethylated
-0.0534223	0.00606867	chr 11	hypomethylated
-0.105436	0.00607601	chr 17	hypomethylated
-0.0519508	0.00608794	chr 9	hypomethylated
0.0662895	0.00611142	chr 11	hypermethylated
0.0539983	0.00612716	chr 16	hypermethylated
0.0505759	0.00613676	chr 7	hypermethylated
0.0512773	0.00613992	chr 10	hypermethylated
-0.0576598	0.00615039	chr 2	hypomethylated
-0.0622276	0.00615166	chr 18	hypomethylated
0.0544997	0.00615248	chr 8	hypermethylated
0.0501406	0.00615248	chr 2	hypermethylated
-0.0643483	0.00616045	chr 8	hypomethylated
0.0556324	0.00617412	chr 3	hypermethylated
-0.185415	0.00623189	chr 10	hypomethylated
-0.0722254	0.00624257	chr 14	hypomethylated
0.0546933	0.00625044	chr 3	hypermethylated
0.0637083	0.00625865	chr 1	hypermethylated
-0.0777585	0.00626101	chr 17	hypomethylated
-0.0506339	0.00629573	chr 4	hypomethylated
0.0516942	0.00631888	chr 12	hypermethylated
0.0569801	0.00633767	chr 3	hypermethylated
-0.0531838	0.00634169	chr 2	hypomethylated
0.0503526	0.00637678	chr 4	hypermethylated
0.0538188	0.0063784	chr 7	hypermethylated
0.0511553	0.00638097	chr 4	hypermethylated
0.060247	0.0063905	chr 19	hypermethylated
-0.0633977	0.00642632	chr 6	hypomethylated
-0.0830166	0.00642632	chr 7	hypomethylated
0.0642217	0.00643229	chr 2	hypermethylated
0.055759	0.00643229	chr 2	hypermethylated
-0.0667697	0.00643826	chr 22	hypomethylated
-0.0707943	0.006453	chr 16	hypomethylated
0.0545255	0.006453	chr 2	hypermethylated
0.0510072	0.006453	chr 5	hypermethylated
-0.0542302	0.00646073	chr 16	hypomethylated
0.0505331	0.00646743	chr 5	hypermethylated
0.05003	0.00647639	chr 1	hypermethylated
0.0508976	0.00647639	chr 11	hypermethylated
0.0583532	0.0064833	chr 20	hypermethylated
-0.0806769	0.0064878	chr 4	hypomethylated
0.0579859	0.00649375	chr 14	hypermethylated
-0.0525945	0.00650422	chr 12	hypomethylated
0.0573368	0.00651059	chr 8	hypermethylated
0.0523498	0.00651075	chr 3	hypermethylated
0.0534978	0.0065436	chr 3	hypermethylated
-0.0698313	0.00656844	chr 11	hypomethylated
0.0602453	0.00656844	chr 2	hypermethylated
0.0870927	0.00657598	chr 3	hypermethylated
0.0508685	0.00660904	chr 6	hypermethylated
0.0587356	0.00662979	chr 6	hypermethylated
-0.0536173	0.00665203	chr 5	hypomethylated
-0.120438	0.00666511	chr 1	hypomethylated
0.0538271	0.00667457	chr 1	hypermethylated
0.0531048	0.00669155	chr 8	hypermethylated
-0.0502904	0.00671149	chr 16	hypomethylated
0.0545023	0.00671787	chr 12	hypermethylated
-0.0750292	0.00672671	chr 3	hypomethylated
0.0555272	0.0067613	chr 5	hypermethylated
0.0520077	0.00676144	chr 2	hypermethylated
-0.0882311	0.0067657	chr 1	hypomethylated
0.0655731	0.0067657	chr 10	hypermethylated
0.0507479	0.0067692	chr 19	hypermethylated
-0.0932872	0.00681979	chr 1	hypomethylated
-0.0789446	0.00681979	chr 2	hypomethylated
0.0607043	0.00683628	chr 18	hypermethylated
0.0502849	0.00685215	chr 1	hypermethylated
0.0505239	0.00687456	chr 17	hypermethylated
-0.0709408	0.00689423	chr 1	hypomethylated
0.050873	0.00689423	chr 20	hypermethylated
-0.0640903	0.00690091	chr 1	hypomethylated
0.0640992	0.00690091	chr 9	hypermethylated
0.0576028	0.00690102	chr 1	hypermethylated
-0.0939042	0.00690791	chr 12	hypomethylated
-0.112947	0.00690957	chr 1	hypomethylated
0.0681845	0.006911	chr 1	hypermethylated
0.0577554	0.00694655	chr 8	hypermethylated
-0.0605691	0.00694655	chr 19	hypomethylated
0.0559568	0.00694903	chr 14	hypermethylated
0.0511204	0.00695134	chr 3	hypermethylated
-0.0601821	0.00696021	chr 10	hypomethylated
-0.0536563	0.00696663	chr 1	hypomethylated
0.051352	0.00698118	chr 17	hypermethylated
-0.0651219	0.00698669	chr 6	hypomethylated
0.0547122	0.00700838	chr 5	hypermethylated
0.0526071	0.00701636	chr 9	hypermethylated
0.0575953	0.00701636	chr 13	hypermethylated
-0.0555989	0.00702365	chr 10	hypomethylated
-0.0527398	0.00702907	chr 5	hypomethylated
0.0511671	0.00703313	chr 2	hypermethylated
0.0557622	0.00703957	chr 8	hypermethylated
0.0652708	0.00704422	chr 10	hypermethylated
0.063629	0.00705574	chr 1	hypermethylated
0.0567312	0.00705805	chr 1	hypermethylated
0.0519978	0.0070633	chr 10	hypermethylated
0.0541794	0.00707518	chr 14	hypermethylated
0.0513683	0.00707518	chr 6	hypermethylated
-0.0530249	0.00707899	chr 2	hypomethylated
0.0512412	0.00709377	chr 13	hypermethylated
0.0825806	0.00710957	chr 11	hypermethylated
0.0608995	0.00711657	chr 1	hypermethylated
0.0535988	0.00711657	chr 1	hypermethylated
0.077294	0.00711667	chr 11	hypermethylated
0.0521317	0.00712624	chr 3	hypermethylated
0.0669773	0.00712624	chr 22	hypermethylated
-0.0507981	0.00712796	chr 13	hypomethylated
0.0650014	0.00713086	chr 3	hypermethylated
0.0508372	0.00716555	chr 5	hypermethylated
0.0502087	0.00716596	chr 15	hypermethylated
0.0578375	0.00716596	chr 20	hypermethylated
0.0564027	0.00716596	chr 2	hypermethylated
-0.0524328	0.00721293	chr 6	hypomethylated
0.0555725	0.00724568	chr 2	hypermethylated
0.056399	0.0072545	chr 7	hypermethylated
-0.0545799	0.00726114	chr 8	hypomethylated
0.0575945	0.00727333	chr 1	hypermethylated
0.0537048	0.00728061	chr 2	hypermethylated
0.0709034	0.00728191	chr 1	hypermethylated
0.0549785	0.0072933	chr 19	hypermethylated
0.0512512	0.00734749	chr 15	hypermethylated
0.0517667	0.00735128	chr 21	hypermethylated
0.055865	0.00735361	chr 1	hypermethylated
-0.0761056	0.007359	chr 17	hypomethylated
0.0557395	0.007359	chr 15	hypermethylated
0.0515662	0.00736382	chr 5	hypermethylated
0.0510176	0.00737765	chr 15	hypermethylated
0.0508944	0.00737765	chr 2	hypermethylated
-0.0523186	0.00738061	chr 10	hypomethylated
0.0526517	0.00739745	chr 14	hypermethylated
-0.091967	0.00739745	chr 18	hypomethylated
-0.0629437	0.00739892	chr 1	hypomethylated
0.0507986	0.00743509	chr 15	hypermethylated
-0.0619456	0.00743555	chr 7	hypomethylated
0.055998	0.00743786	chr 13	hypermethylated
-0.0520819	0.0074386	chr 2	hypomethylated
0.0529289	0.00745733	chr 3	hypermethylated
-0.0634941	0.00747545	chr 22	hypomethylated
0.0525382	0.00747894	chr 14	hypermethylated
-0.0568068	0.00748006	chr 5	hypomethylated
0.0620198	0.00751883	chr 20	hypermethylated
-0.0565853	0.00751976	chr 7	hypomethylated
-0.0591765	0.007527	chr 1	hypomethylated
-0.0530417	0.00752874	chr 4	hypomethylated
0.0531088	0.00753902	chr 12	hypermethylated
0.0525871	0.00754123	chr 8	hypermethylated
-0.063815	0.00756832	chr 19	hypomethylated
-0.0571716	0.00759197	chr 12	hypomethylated
0.0662129	0.00759433	chr 1	hypermethylated
0.0542319	0.00761218	chr 1	hypermethylated
-0.0595196	0.00761973	chr 5	hypomethylated
0.0516825	0.00762134	chr 12	hypermethylated
0.0509258	0.00764176	chr 1	hypermethylated
0.0510924	0.00764594	chr 8	hypermethylated
-0.0608741	0.00765514	chr 13	hypomethylated
0.0621147	0.00765856	chr 5	hypermethylated
0.0782714	0.00767201	chr 20	hypermethylated
0.0581637	0.00767201	chr 2	hypermethylated
0.0607429	0.00767382	chr 17	hypermethylated
-0.0858929	0.00767602	chr 3	hypomethylated
0.0588409	0.00767602	chr 4	hypermethylated
-0.052212	0.00768244	chr 7	hypomethylated
-0.0531732	0.00769518	chr 10	hypomethylated
0.0502542	0.00769666	chr 3	hypermethylated
0.0614796	0.00769733	chr 7	hypermethylated
-0.0566409	0.00770443	chr 2	hypomethylated
0.0519073	0.00772788	chr 16	hypermethylated
0.0512941	0.00772835	chr 16	hypermethylated
0.0509986	0.00774509	chr 5	hypermethylated
-0.0656847	0.00776534	chr 17	hypomethylated
-0.0884959	0.00777266	chr 17	hypomethylated
0.069878	0.00777665	chr 12	hypermethylated
0.0600519	0.00778183	chr 1	hypermethylated
-0.0898544	0.00779722	chr 4	hypomethylated
0.0588881	0.00780112	chr 1	hypermethylated
0.0549065	0.00780782	chr 14	hypermethylated
-0.0522167	0.00782108	chr 6	hypomethylated
0.0505653	0.00782307	chr 10	hypermethylated
-0.0604169	0.00783233	chr 5	hypomethylated
0.0543877	0.0078685	chr 15	hypermethylated
-0.0569917	0.00787089	chr 12	hypomethylated
0.051431	0.00787089	chr 17	hypermethylated
0.0535631	0.00788461	chr 6	hypermethylated
0.0509563	0.00789533	chr 5	hypermethylated
-0.057136	0.0079043	chr 14	hypomethylated
-0.0504329	0.00790808	chr 1	hypomethylated
0.0585555	0.00791034	chr 17	hypermethylated
-0.0590251	0.00791147	chr 4	hypomethylated
0.0509059	0.0079174	chr 4	hypermethylated
0.0545864	0.0079174	chr 15	hypermethylated
0.0537671	0.00792493	chr 4	hypermethylated
0.0537099	0.00794681	chr 1	hypermethylated
-0.0554648	0.00796599	chr 10	hypomethylated
0.0678574	0.00797038	chr 17	hypermethylated
0.0528492	0.00797396	chr 16	hypermethylated
-0.0585519	0.00797396	chr 4	hypomethylated
0.0502855	0.00799265	chr 12	hypermethylated
-0.1284	0.00799405	chr 13	hypomethylated
0.056725	0.00799946	chr 15	hypermethylated
0.0613683	0.00800144	chr 11	hypermethylated
0.0543395	0.00800144	chr 4	hypermethylated
0.0745576	0.00800144	chr 2	hypermethylated
0.0511863	0.00800424	chr 10	hypermethylated
-0.0651241	0.00803183	chr 19	hypomethylated
0.0646256	0.00803183	chr 3	hypermethylated
-0.069588	0.00803183	chr 10	hypomethylated
0.0507514	0.00804424	chr 12	hypermethylated
0.052457	0.00804424	chr 18	hypermethylated
0.0524861	0.00805798	chr 5	hypermethylated
0.0747307	0.00805953	chr 1	hypermethylated
-0.0665301	0.00806608	chr 4	hypomethylated
0.0616178	0.00806752	chr 2	hypermethylated
0.0572169	0.00806752	chr 17	hypermethylated
-0.0634681	0.0080692	chr 21	hypomethylated
-0.0587948	0.00807134	chr 7	hypomethylated
0.0526223	0.00807967	chr 7	hypermethylated
-0.0536406	0.00810265	chr 11	hypomethylated
-0.0931225	0.00811881	chr 6	hypomethylated
0.0507845	0.00812145	chr 8	hypermethylated
-0.0505049	0.00812969	chr 2	hypomethylated
0.0562652	0.00814715	chr 15	hypermethylated
0.0506962	0.00815247	chr 22	hypermethylated
0.0706973	0.00815247	chr 13	hypermethylated
0.0541985	0.00815777	chr 12	hypermethylated
-0.0527515	0.00815777	chr 4	hypomethylated
0.0719665	0.00816645	chr 12	hypermethylated
-0.0722277	0.00816645	chr 12	hypomethylated
0.0628485	0.00817604	chr 1	hypermethylated
-0.0540932	0.008182	chr 21	hypomethylated
-0.0577901	0.00819533	chr 17	hypomethylated
0.056949	0.00820163	chr 18	hypermethylated
0.0537374	0.00820349	chr 17	hypermethylated
-0.0538341	0.00820591	chr 21	hypomethylated
0.0614016	0.00822017	chr 7	hypermethylated
0.0521718	0.00822572	chr 12	hypermethylated
0.0535337	0.00822572	chr 10	hypermethylated
0.0537209	0.00823305	chr 1	hypermethylated
-0.0565146	0.00823626	chr 10	hypomethylated
-0.112233	0.00827354	chr 3	hypomethylated
-0.0922695	0.00831317	chr 11	hypomethylated
0.0593814	0.00833278	chr 19	hypermethylated
-0.0672045	0.00833533	chr 11	hypomethylated
0.0501142	0.0083378	chr 6	hypermethylated
-0.0944227	0.0083424	chr 22	hypomethylated
-0.158062	0.00835309	chr 15	hypomethylated
0.0572566	0.00835967	chr 17	hypermethylated
-0.0690991	0.00835967	chr 11	hypomethylated
0.0503824	0.00836166	chr 1	hypermethylated
0.0956697	0.00836524	chr 12	hypermethylated
0.0503053	0.00837914	chr 22	hypermethylated
0.0558157	0.00837914	chr 21	hypermethylated
0.0549456	0.00837914	chr 10	hypermethylated
-0.0552253	0.00838817	chr 12	hypomethylated
-0.0510541	0.00839343	chr 7	hypomethylated
-0.0511079	0.00839684	chr 11	hypomethylated
0.0525276	0.00841189	chr 2	hypermethylated
0.0570188	0.00841189	chr 2	hypermethylated
0.0552914	0.00841512	chr 3	hypermethylated
0.0507872	0.00841749	chr 19	hypermethylated
0.0540199	0.00845639	chr 2	hypermethylated
0.0536701	0.00847707	chr 11	hypermethylated
-0.162573	0.00847707	chr 6	hypomethylated
0.0519799	0.00847707	chr 12	hypermethylated
-0.0733546	0.00847959	chr 12	hypomethylated
0.0523452	0.00848376	chr 2	hypermethylated
0.055823	0.00848551	chr 3	hypermethylated
0.054221	0.00851884	chr 4	hypermethylated
0.0530793	0.00851884	chr 1	hypermethylated
0.0573386	0.00851884	chr 1	hypermethylated
0.055319	0.00852143	chr 17	hypermethylated
0.0533634	0.00852335	chr 15	hypermethylated
-0.0542038	0.00853858	chr 4	hypomethylated
0.0581367	0.00854953	chr 3	hypermethylated
0.061799	0.00855143	chr 2	hypermethylated
-0.0516419	0.00860052	chr 1	hypomethylated
-0.0584732	0.00860053	chr 1	hypomethylated
0.0546146	0.00861261	chr 17	hypermethylated
-0.0774602	0.00861261	chr 12	hypomethylated
-0.0900742	0.00861261	chr 12	hypomethylated
-0.0519789	0.00861882	chr 19	hypomethylated
0.0525524	0.00865237	chr 8	hypermethylated
0.0521168	0.00865666	chr 2	hypermethylated
-0.165079	0.00870825	chr 15	hypomethylated
0.0505161	0.0087316	chr 11	hypermethylated
-0.059101	0.00874204	chr 5	hypomethylated
0.0562409	0.00874767	chr 6	hypermethylated
0.051399	0.00874783	chr 1	hypermethylated
-0.0699172	0.00875432	chr 17	hypomethylated
0.0536158	0.00876533	chr 12	hypermethylated
0.0666191	0.00877867	chr 16	hypermethylated
0.0529386	0.00879667	chr 8	hypermethylated
0.074165	0.00879816	chr 11	hypermethylated
0.0514214	0.0088102	chr 2	hypermethylated
0.0529491	0.00881359	chr 17	hypermethylated
0.0801178	0.00881359	chr 16	hypermethylated
0.0678037	0.00881376	chr 11	hypermethylated
0.0616061	0.00882219	chr 8	hypermethylated
0.0513901	0.00884835	chr 14	hypermethylated
-0.0588596	0.00884835	chr 1	hypomethylated
0.0519764	0.00885641	chr 11	hypermethylated
-0.0588424	0.00885731	chr 6	hypomethylated
0.0565434	0.00889426	chr 4	hypermethylated
-0.0590692	0.00889426	chr 6	hypomethylated
0.054858	0.00889862	chr 7	hypermethylated
0.0535841	0.00898698	chr 1	hypermethylated
-0.0763002	0.00898828	chr 17	hypomethylated
0.0508973	0.00901065	chr 7	hypermethylated
0.0530636	0.00902747	chr 2	hypermethylated
0.052321	0.00903953	chr 15	hypermethylated
-0.0674605	0.0090553	chr 12	hypomethylated
0.0634708	0.00906074	chr 3	hypermethylated
0.0502668	0.00909197	chr 13	hypermethylated
0.0580727	0.00909197	chr 22	hypermethylated
0.0508859	0.00909263	chr 15	hypermethylated
-0.0798311	0.00909947	chr 5	hypomethylated
0.0561684	0.00911875	chr 14	hypermethylated
0.0736257	0.00911875	chr 1	hypermethylated
0.0507667	0.00911875	chr 9	hypermethylated
-0.0561328	0.00911875	chr 12	hypomethylated
0.0506647	0.00911875	chr 6	hypermethylated
0.0549728	0.0091233	chr 8	hypermethylated
0.0552972	0.00913912	chr 19	hypermethylated
0.0587702	0.0091567	chr 8	hypermethylated
0.0512921	0.00918941	chr 2	hypermethylated
0.056621	0.00919965	chr 10	hypermethylated
-0.053949	0.00919983	chr 1	hypomethylated
-0.0569584	0.00920222	chr 14	hypomethylated
0.0525675	0.00920739	chr 18	hypermethylated
0.0507599	0.00920782	chr 18	hypermethylated
-0.0732608	0.00920782	chr 5	hypomethylated
-0.0550759	0.00923866	chr 16	hypomethylated
0.0555105	0.00924116	chr 12	hypermethylated

## Sheet: data for figure1B
Xlab	feature	count	proportion
hypermethylated	1stExon	2	0.56338
hypermethylated	3'UTR	9	2.53521
hypermethylated	5'UTR	22	6.19718
hypermethylated	Body	139	39.1549
hypermethylated	ExonBnd	2	0.56338
hypermethylated	IGR	140	39.4366
hypermethylated	TSS1500	31	8.73239
hypermethylated	TSS200	10	2.8169
hypomethylated	1stExon	16	6.80851
hypomethylated	3'UTR	3	1.2766
hypomethylated	5'UTR	37	15.7447
hypomethylated	Body	66	28.0851
hypomethylated	ExonBnd	1	0.425532
hypomethylated	IGR	35	14.8936
hypomethylated	TSS1500	61	25.9574
hypomethylated	TSS200	16	6.80851
all	1stExon	23086	3.10201
all	3'UTR	18518	2.48822
all	5'UTR	64703	8.69398
all	Body	277578	37.2974
all	ExonBnd	5162	0.693605
all	IGR	203280	27.3142
all	TSS1500	93582	12.5744
all	TSS200	58319	7.83617

## Sheet: data for figure1C
gene	logFC	AveExpr	t	P.Value	adj.P.Val	B	deltaBeta
IFI44L	-0.547034	0.411206	-9.02175	6.95e-10	0.000211871	12.2554	-0.547034
MX1	-0.42529	0.500081	-8.9353	8.54e-10	0.000211871	12.046	-0.42529
EPSTI1	-0.344699	0.423633	-7.93396	1e-08	0.000509707	9.54976	-0.344699
PARP9	-0.330703	0.47806	-6.7861	1.97e-07	0.00137082	6.53897	-0.330703
GPR1-AS	0.291706	0.283839	2.67458	0.0122073	0.0716204	-4.33616	0.291706
PTPN14	-0.263503	0.331765	-2.8249	0.00850337	0.0579011	-3.99847	-0.263503
IFI44	-0.255009	0.756664	-5.49222	6.63e-06	0.00364847	3.00515	-0.255009
IFIT1	-0.254452	0.485799	-7.00192	1.11e-07	0.00114992	7.11597	-0.254452
DDX60	-0.250805	0.647401	-6.84907	1.67e-07	0.00127921	6.7078	-0.250805
TANC1	0.24861	0.583173	2.31223	0.0281238	0.119132	-5.10221	0.24861
HLA-DRB1	-0.245462	0.592868	-2.03348	0.0513197	0.173394	-5.6389	-0.245462
IFITM1	-0.240062	0.575556	-6.85937	1.62e-07	0.00125768	6.73538	-0.240062
NLRC5	-0.237754	0.378628	-6.38515	5.77e-07	0.00191001	5.45569	-0.237754
KLHDC8A	0.226866	0.48027	1.74569	0.0915372	0.249156	-6.13792	0.226866
PDE7A	-0.215652	0.46924	-4.9979	2.6e-05	0.00553403	1.64038	-0.215652
CMPK2	-0.212179	0.707655	-6.26955	7.89e-07	0.00202574	5.14097	-0.212179
PLSCR1	-0.211848	0.340707	-8.19695	5.18e-09	0.000385873	10.2178	-0.211848
LOC100507073	-0.211688	0.638721	-2.10438	0.0442013	0.157879	-5.50714	-0.211688
LY6E	-0.207875	0.401472	-6.43294	5.08e-07	0.00183367	5.58552	-0.207875
C20orf70	0.205202	0.793132	2.48147	0.0191772	0.0940219	-4.75337	0.205202
AFAP1	0.202772	0.526967	1.78941	0.0840827	0.236061	-6.06598	0.202772
PARP11	-0.200043	0.41829	-6.81537	1.82e-07	0.00134357	6.61749	-0.200043
RPS6KB1	0.199037	0.510563	2.49531	0.0185756	0.0921924	-4.72411	0.199037
RABGAP1L	-0.198913	0.700053	-5.32564	1.05e-05	0.00425111	2.54505	-0.198913
C21orf57	0.198909	0.659345	2.1632	0.0389754	0.145953	-5.39531	0.198909
PSMC3	0.195499	0.709567	1.22116	0.23194	0.443351	-6.88251	0.195499
SOS1	0.187439	0.49229	2.33039	0.0270086	0.116197	-5.06558	0.187439
ADAR	-0.186412	0.474685	-5.33292	1.03e-05	0.00424648	2.56515	-0.186412
IFIT3	-0.185415	0.415571	-4.85408	3.88e-05	0.00623189	1.24441	-0.185415
GNAO1	0.183795	0.552605	1.74202	0.0921885	0.250232	-6.1439	0.183795
DDX58	-0.180362	0.372704	-5.73526	3.4e-06	0.00299483	3.67561	-0.180362
USP18	-0.1791	0.71277	-4.97724	2.76e-05	0.00560852	1.58345	-0.1791
PPP3R1	0.171042	0.190921	2.67914	0.0120754	0.0711664	-4.32606	0.171042
SRGAP3	-0.170548	0.276027	-4.30547	0.000175958	0.0101275	-0.252276	-0.170548
B2M	-0.168488	0.392052	-5.14807	1.72e-05	0.00485542	2.05464	-0.168488
IFIH1	-0.167608	0.772192	-5.62095	4.65e-06	0.00331367	3.36045	-0.167608
NEGR1	-0.166148	0.819845	-2.03424	0.0512382	0.173223	-5.63751	-0.166148
SLC36A3	0.164222	0.377047	1.68438	0.102928	0.268099	-6.23638	0.164222
HLA-DQA1	0.162878	0.396762	1.41351	0.168235	0.364021	-6.6359	0.162878
FKBP5	-0.162573	0.489728	-4.4895	0.000106127	0.00847707	0.246549	-0.162573
LPHN3	-0.161041	0.282543	-1.68563	0.102685	0.267719	-6.2344	-0.161041
TMEM184A	-0.159716	0.710123	-2.74631	0.0102834	0.0646979	-4.17636	-0.159716
ENOX1	-0.159055	0.145802	-2.24671	0.032505	0.130332	-5.23277	-0.159055
2023-09-08	-0.15467	0.54653	-1.45983	0.155171	0.346303	-6.57181	-0.15467
LINC00607	0.153766	0.396974	3.58742	0.00122037	0.0214527	-2.14498	0.153766
HLA-A	-0.153438	0.605789	-2.9137	0.00684228	0.0512615	-3.7941	-0.153438
RSAD2	-0.151916	0.223098	-8.56544	2.09e-09	0.000310949	11.139	-0.151916
LCE3B	0.150711	0.561879	1.98384	0.0568889	0.184947	-5.72916	0.150711
KRT18	0.146004	0.510283	1.84337	0.0755999	0.220905	-5.97523	0.146004
LOC101929596	0.144917	0.782366	2.98688	0.00570889	0.0463681	-3.6231	0.144917
SP100	-0.144706	0.547438	-5.99442	1.67e-06	0.00249681	4.3883	-0.144706
IRF7	-0.143713	0.533557	-5.06314	2.17e-05	0.00521561	1.82029	-0.143713
LGALS3BP	-0.143607	0.419152	-5.42874	7.9e-06	0.00383877	2.82985	-0.143607
ZCCHC2	0.14343	0.518114	6.31171	7.04e-07	0.00197766	5.25586	0.14343
HIF3A	-0.142705	0.562607	-2.56259	0.0158919	0.0838797	-4.58049	-0.142705
PARP14	-0.140643	0.150807	-5.80948	2.77e-06	0.0027888	3.88001	-0.140643
LOXL1	-0.140509	0.619359	-2.62466	0.0137389	0.0768133	-4.44587	-0.140509
GOLSYN	0.139678	0.322581	1.28363	0.209515	0.416823	-6.80593	0.139678
CAV1	0.139575	0.549674	2.20573	0.0355484	0.137746	-5.31308	0.139575
KIF1B	0.139566	0.810319	2.87594	0.00750737	0.0539992	-3.88145	0.139566
PKD1L1	-0.137055	0.648957	-1.60448	0.119532	0.294314	-6.36035	-0.137055
SORBS2	-0.135294	0.708384	-1.61814	0.116545	0.289704	-6.3395	-0.135294
GSTM1	-0.134916	0.415213	-1.16893	0.252025	0.465968	-6.94389	-0.134916
JPH3	-0.133528	0.425225	-2.63844	0.0132991	0.075368	-4.41571	-0.133528
PHF21B	0.133436	0.480524	1.99153	0.0559923	0.183093	-5.71528	0.133436
HLA-DPA1	-0.133109	0.491497	-0.982661	0.333966	0.550621	-7.1427	-0.133109
AKR7A2	0.13194	0.70301	1.75602	0.0897275	0.246007	-6.12106	0.13194
C20orf203	-0.131935	0.840098	-1.80252	0.0819501	0.232277	-6.04413	-0.131935
GJA3	-0.130123	0.2413	-3.59349	0.00120096	0.0212888	-2.12945	-0.130123
CHRNE	-0.129945	0.225375	-2.8321	0.00835568	0.0573203	-3.98203	-0.129945
C5orf66	-0.129671	0.47373	-3.47248	0.00165081	0.0246381	-2.43696	-0.129671
MIR100HG	0.128909	0.654656	5.37854	9.08e-06	0.00405049	2.69117	0.128909
MIER2	-0.128118	0.575889	-4.99397	2.63e-05	0.00554914	1.62954	-0.128118
AGPAT4	-0.127251	0.65746	-2.44385	0.0209035	0.0990902	-4.83232	-0.127251
RNASEN	-0.125426	0.462555	-2.13849	0.0410997	0.150875	-5.44257	-0.125426
PM20D1	-0.125209	0.254305	-2.47324	0.0195431	0.0950623	-4.7707	-0.125209
CXCR6	0.124759	0.699836	2.66427	0.0125098	0.0726435	-4.35891	0.124759
HLA-C	-0.123116	0.50889	-1.79369	0.0833801	0.234807	-6.05885	-0.123116
TXNDC3	-0.123019	0.916883	-1.35613	0.185608	0.386979	-6.7128	-0.123019
SH3TC1	-0.122363	0.917676	-1.3473	0.1884	0.39053	-6.72438	-0.122363
CYP2E1	-0.121709	0.307728	-1.98584	0.0566547	0.184462	-5.72556	-0.121709
KIRREL3	-0.121387	0.362547	-2.62215	0.0138202	0.0770961	-4.45134	-0.121387
PCDHB11	-0.120907	0.370083	-3.7419	0.000809797	0.0179994	-1.74699	-0.120907
GFPT2	-0.120873	0.543853	-2.52344	0.0174065	0.0886382	-4.66437	-0.120873
CLIC6	0.120437	0.78335	1.37758	0.178955	0.378283	-6.68437	0.120437
ANGEL2	0.120338	0.614217	3.03868	0.005017	0.0432177	-3.50073	0.120338
PARP12	-0.120185	0.342564	-5.45226	7.41e-06	0.00374626	2.89478	-0.120185
SCD5	0.119926	0.857163	2.40487	0.0228416	0.104729	-4.91328	0.119926
PCCA	-0.119696	0.475611	-3.05801	0.00477978	0.0420813	-3.45477	-0.119696
TRPM7	-0.119534	0.627511	-2.82323	0.008538	0.0580347	-4.00228	-0.119534
GNAL	-0.119015	0.7658	-2.15672	0.0395224	0.147252	-5.40773	-0.119015
PTPRN2	0.11894	0.928894	2.02877	0.051827	0.174454	-5.64754	0.11894
DPYSL2	-0.118724	0.755587	-1.84652	0.0751278	0.220012	-5.96986	-0.118724
ZCCHC7	-0.118278	0.581185	-2.70411	0.0113778	0.0686586	-4.27068	-0.118278
DCDC5	0.118048	0.42181	2.10204	0.0444212	0.158359	-5.51154	0.118048
MYT1L	0.11791	0.451503	1.79026	0.083942	0.235828	-6.06456	0.11791
PROZ	-0.117837	0.562551	-1.49999	0.144513	0.331344	-6.51481	-0.117837
TCF7L2	-0.117695	0.229999	-2.74934	0.0102089	0.0644219	-4.16957	-0.117695
ATF6	-0.11729	0.282244	-2.83204	0.00835703	0.0573261	-3.98218	-0.11729
PCDHB7	-0.117143	0.618095	-3.45431	0.00173114	0.0252145	-2.48278	-0.117143
CASKIN1	0.116779	0.918049	1.7921	0.0836414	0.235269	-6.06151	0.116779
SLC7A2	-0.116727	0.310494	-3.26939	0.00279481	0.0318024	-2.94307	-0.116727
HSF1	-0.116414	0.584219	-1.74658	0.0913812	0.248891	-6.13648	-0.116414
LOC100288798	-0.116305	0.289587	-3.8685	0.000576852	0.015633	-1.41656	-0.116305
PSORS1C1	-0.11624	0.669641	-1.60198	0.120085	0.295145	-6.36414	-0.11624
LDLRAD4	-0.116193	0.296072	-3.33057	0.00238744	0.029426	-2.79202	-0.116193
PPWD1	-0.116167	0.219127	-1.88703	0.0692841	0.20931	-5.90025	-0.116167
CEP44	-0.115888	0.406148	-2.22157	0.0343427	0.134882	-5.28215	-0.115888
CYP1A1	-0.115865	0.493483	-3.75641	0.000779031	0.0176767	-1.70931	-0.115865
PCDHGA2	-0.115854	0.727691	-2.71393	0.0111137	0.0677335	-4.2488	-0.115854
FAM118A	0.115377	0.6879	3.30443	0.00255396	0.0304452	-2.8567	0.115377
PRHOXNB	-0.11518	0.51031	-3.10768	0.00421835	0.0393263	-3.33604	-0.11518
PPT1	-0.114981	0.386247	-2.44582	0.0208098	0.0988186	-4.82821	-0.114981
LOC101929733	-0.114914	0.704676	-1.91915	0.0649339	0.200931	-5.84421	-0.114914
NIN	-0.114754	0.335717	-2.45971	0.0201589	0.0968837	-4.79912	-0.114754
ISG15	-0.114185	0.708613	-6.316	6.96e-07	0.00197766	5.26756	-0.114185
SMAGP	0.114126	0.597944	1.82898	0.0777871	0.224885	-5.99964	0.114126
CCS	-0.113491	0.525615	-0.963057	0.343544	0.559621	-7.16176	-0.113491
EDIL3	0.11314	0.482328	3.16508	0.0036479	0.0364146	-3.19765	0.11314
MBP	0.112788	0.583397	2.31811	0.0277582	0.118198	-5.09037	0.112788
MYADML	-0.112683	0.48176	-0.818873	0.41959	0.62737	-7.29079	-0.112683
TMEM87B	-0.112681	0.47658	-2.67821	0.0121023	0.0712648	-4.32813	-0.112681
IGLON5	-0.112573	0.398977	-2.72587	0.0108007	0.0666194	-4.22216	-0.112573
ATF7IP	-0.111938	0.203245	-1.7287	0.0945828	0.254229	-6.1655	-0.111938
VPS13B	0.111765	0.885966	2.74729	0.0102591	0.0646082	-4.17416	0.111765
GDF7	0.111697	0.47943	1.97511	0.0579201	0.18702	-5.74485	0.111697
LINC01111	0.111513	0.53684	2.23165	0.0335951	0.133033	-5.26241	0.111513
ATG4B	-0.110999	0.832026	-1.42043	0.166231	0.361372	-6.62644	-0.110999
PRIC285	-0.110903	0.548669	-5.09223	2e-05	0.00508539	1.90054	-0.110903
TNK2	-0.110411	0.580806	-3.87634	0.000564814	0.0155163	-1.39598	-0.110411
NCOA7	-0.110327	0.261133	-3.95877	0.000452251	0.0142076	-1.17885	-0.110327
THOP1	0.109345	0.704431	2.17276	0.0381803	0.144095	-5.37693	0.109345
DHX58	-0.109323	0.166001	-6.27822	7.71e-07	0.00200639	5.1646	-0.109323
C21orf56	0.108948	0.738633	2.84556	0.00808609	0.0562562	-3.95124	0.108948
LRFN1	-0.108774	0.678094	-3.0372	0.00503556	0.0433004	-3.50423	-0.108774
RPH3AL	0.108724	0.811459	1.76322	0.0884843	0.243775	-6.10926	0.108724
SH2D1B	0.108538	0.254517	1.53356	0.136062	0.319033	-6.46613	0.108538
RNF213	0.1084	0.625716	1.7561	0.089714	0.245982	-6.12093	0.1084
C6orf145	-0.108396	0.189246	-5.23884	1.34e-05	0.00449427	2.30527	-0.108396
MIR181A1HG	-0.108344	0.5107	-3.55403	0.0013327	0.0223702	-2.23018	-0.108344
WRNIP1	-0.107995	0.565233	-2.42605	0.0217691	0.101641	-4.8694	-0.107995
ESPNP	-0.10793	0.24673	-3.02291	0.00521874	0.0441481	-3.5381	-0.10793
SERPINE2	0.107816	0.701225	1.36422	0.183076	0.383689	-6.70212	0.107816
MN1	0.107324	0.368197	2.05978	0.0485694	0.16754	-5.59042	0.107324
ZDHHC4	0.107267	0.476721	1.20266	0.238912	0.45122	-6.90453	0.107267
TET3	-0.107171	0.477888	-2.53345	0.0170071	0.0873921	-4.643	-0.107171
FLNB	-0.106932	0.640943	-2.75719	0.0100177	0.0637096	-4.15191	-0.106932
CRIM1	-0.106847	0.335675	-2.08156	0.0463905	0.162764	-5.54992	-0.106847
AGAP3	-0.10669	0.223572	-3.65446	0.00102197	0.0198472	-1.97303	-0.10669
HLA-DPB2	0.106241	0.420622	1.66034	0.107709	0.27574	-6.27421	0.106241
CTDP1	-0.106177	0.257242	-3.14595	0.0038293	0.0373608	-3.24391	-0.106177
FGF17	-0.106029	0.477523	-2.59908	0.014591	0.0796517	-4.50158	-0.106029
HDAC4	-0.105571	0.741193	-3.07814	0.00454417	0.0409253	-3.40677	-0.105571
INADL	-0.105536	0.144741	-1.95565	0.0602801	0.191733	-5.77965	-0.105536
TMED3	-0.105371	0.404422	-3.99793	0.000406795	0.0136367	-1.07522	-0.105371
ORC4L	-0.105322	0.321749	-0.947822	0.351114	0.566796	-7.17632	-0.105322
CACNA1A	-0.105189	0.215603	-3.44755	0.00176193	0.0254222	-2.49978	-0.105189
TLR3	0.105076	0.792341	3.45557	0.00172545	0.0251753	-2.47961	0.105076
APAF1	0.104943	0.303783	1.63707	0.11251	0.283403	-6.31038	0.104943
HERC5	-0.104868	0.384471	-5.47583	6.94e-06	0.00365651	2.95988	-0.104868
GGT1	-0.104837	0.653719	-5.02055	2.45e-05	0.00541832	1.70283	-0.104837
ACSF3	0.10459	0.674786	2.76438	0.00984553	0.0630656	-4.13571	0.10459
WWTR1	-0.104406	0.771198	-3.95784	0.00045339	0.0142237	-1.18131	-0.104406
ZFAND2A	0.103802	0.251047	1.83786	0.076431	0.222398	-5.9846	0.103802
AKR1C1	0.103236	0.809134	2.53263	0.0170392	0.0874865	-4.64474	0.103236
BST2	-0.103202	0.203715	-6.05006	1.43e-06	0.00243193	4.54087	-0.103202
TMEM260	-0.103178	0.677432	-1.45177	0.157384	0.349401	-6.58309	-0.103178
LOC619207	-0.103162	0.58284	-2.25272	0.0320786	0.129272	-5.2209	-0.103162
IFIT5	-0.102396	0.288766	-6.16358	1.05e-06	0.00219135	4.85164	-0.102396
LSP1	0.102204	0.614418	4.28603	0.000185579	0.0103177	-0.304702	0.102204
WDR66	-0.10215	0.0700131	-2.7405	0.0104279	0.0652484	-4.18939	-0.10215
MARK3	-0.102059	0.489517	-2.70142	0.0114512	0.0689215	-4.27667	-0.102059
SOCS3	-0.10205	0.603378	-2.75912	0.00997128	0.0635341	-4.14757	-0.10205
SCARB1	0.102008	0.644235	1.57742	0.125633	0.303677	-6.40119	0.102008
VAC14	-0.101888	0.362251	-3.65681	0.0010156	0.0197918	-1.96696	-0.101888
DUSP3	-0.101712	0.338246	-1.59788	0.120997	0.296608	-6.37036	-0.101712
ADD1	-0.101475	0.706835	-1.82997	0.0776351	0.224603	-5.99797	-0.101475
CALN1	0.101458	0.826891	2.10771	0.0438889	0.157193	-5.50086	0.101458
JARID2	-0.101435	0.4414	-3.33173	0.00238027	0.0293756	-2.78913	-0.101435
LTF	-0.101429	0.414834	-1.10755	0.27723	0.493208	-7.0129	-0.101429
PCDHGB1	-0.10116	0.455712	-5.03584	2.34e-05	0.0053227	1.74499	-0.10116
IER5	-0.101019	0.450008	-2.41656	0.0222439	0.10302	-4.88909	-0.101019
CYFIP1	-0.100573	0.627293	-3.29018	0.00264942	0.0310074	-2.89188	-0.100573
STK32C	0.100426	0.584558	2.18997	0.0367851	0.140736	-5.34367	0.100426
SNED1	0.100123	0.307352	1.66385	0.106998	0.274604	-6.2687	0.100123
ANKRD17	-0.100091	0.422781	-2.29632	0.0291357	0.121793	-5.13416	-0.100091
PTGES	0.0999926	0.782519	1.71718	0.0966956	0.257765	-6.18407	0.0999926
ITGA6	-0.0996223	0.412648	-2.78865	0.00928506	0.0609349	-4.08088	-0.0996223
CNGA1	-0.0994255	0.246473	-1.90774	0.0664512	0.203838	-5.8642	-0.0994255
COL21A1	0.099143	0.198496	1.44983	0.15792	0.350151	-6.5858	0.099143
CLSTN2	0.0990676	0.707411	3.24545	0.00297181	0.0328076	-3.00185	0.0990676
CSGALNACT1	0.0990043	0.554868	3.53441	0.00140332	0.0228921	-2.28011	0.0990043
LPP	-0.098918	0.460601	-2.69151	0.0117251	0.0699251	-4.29868	-0.098918
PIGU	-0.0988334	0.499469	-2.62503	0.0137267	0.0767698	-4.44505	-0.0988334
SLC4A8	-0.0987919	0.444959	-2.88848	0.00727997	0.0530751	-3.8525	-0.0987919
BAIAP2L1	-0.0987072	0.500535	-1.49058	0.146955	0.334799	-6.52828	-0.0987072
KCNQ4	0.098699	0.816335	3.21493	0.00321304	0.0341186	-3.07648	0.098699
PLK5P	0.0986888	0.839629	1.769	0.087496	0.24201	-6.09975	0.0986888
PRR16	0.0983502	0.501127	4.30349	0.000176912	0.0101461	-0.257603	0.0983502
NKTR	-0.0980007	0.457467	-2.54658	0.0164958	0.0857901	-4.61488	-0.0980007
TRIM22	-0.0978272	0.466197	-5.04878	2.26e-05	0.00527508	1.78066	-0.0978272
RARA-AS1	-0.0967182	0.25246	-3.88148	0.000557064	0.0154453	-1.38249	-0.0967182
MREG	0.0967086	0.926737	1.67058	0.105651	0.272445	-6.25815	0.0967086
ANKRD24	0.0966568	0.636687	2.19588	0.036317	0.139617	-5.33222	0.0966568
COL9A3	-0.0965179	0.675067	-2.57603	0.0154007	0.0823304	-4.5515	-0.0965179
IRF9	-0.0962033	0.810435	-5.09416	1.99e-05	0.00508539	1.90585	-0.0962033
SNX26	-0.0961771	0.762168	-1.45625	0.156151	0.347665	-6.57683	-0.0961771
GNG11	-0.0961593	0.434346	-3.86532	0.000581814	0.0156904	-1.42492	-0.0961593
SND1	-0.0959569	0.56559	-3.14935	0.00379638	0.037196	-3.23569	-0.0959569
MGC12982	-0.0958856	0.850002	-2.23538	0.0333221	0.132356	-5.25508	-0.0958856
LINC01425	-0.0958135	0.580256	-1.28306	0.20971	0.417069	-6.80664	-0.0958135
OASL	0.0956697	0.740925	4.50271	0.000102335	0.00836524	0.282503	0.0956697
SLC2A13	0.0956394	0.749409	2.25097	0.0322023	0.12958	-5.22436	0.0956394
MIR10A	-0.0955443	0.361639	-2.33136	0.0269499	0.116035	-5.06361	-0.0955443
TRIM29	-0.0952779	0.776986	-1.70999	0.098033	0.259991	-6.1956	-0.0952779
KCNIP3	0.0952606	0.813656	2.01528	0.0533032	0.177547	-5.67219	0.0952606
SH3PXD2B	-0.095206	0.634211	-1.18557	0.245492	0.458711	-6.9246	-0.095206
CACNA1D	-0.0951372	0.593431	-2.87564	0.00751274	0.0540123	-3.88212	-0.0951372
NCRNA00114	-0.0950466	0.72999	-2.75456	0.0100814	0.063943	-4.15784	-0.0950466
LIN7B	-0.095044	0.274271	-2.69515	0.0116238	0.0695416	-4.2906	-0.095044
AKAP6	0.0949678	0.721562	2.35118	0.025781	0.112924	-5.0234	0.0949678
MYO10	0.0949042	0.823409	1.89603	0.0680406	0.206936	-5.88462	0.0949042
ZNF423	-0.0948429	0.415972	-3.56604	0.00129118	0.0220412	-2.19957	-0.0948429
SLC36A4	-0.0948193	0.42702	-2.64106	0.0132167	0.0751044	-4.40995	-0.0948193
CREB3L4	-0.0946763	0.368341	-2.84418	0.0081134	0.0563588	-3.95441	-0.0946763
SLFN12L	-0.0945383	0.385147	-2.4574	0.020266	0.0972096	-4.80398	-0.0945383
UHRF2	0.0945314	0.876362	1.50128	0.144181	0.330887	-6.51296	0.0945314
IFIT2	-0.0944679	0.530434	-4.08411	0.000321988	0.0125837	-0.846177	-0.0944679
SLC15A4	0.0944644	0.886908	1.5448	0.133324	0.315075	-6.44963	0.0944644
PCDHGA4	-0.0944432	0.418134	-2.72828	0.0107384	0.0663966	-4.21677	-0.0944432
ZFP57	-0.0944245	0.559943	-2.22093	0.0343908	0.134995	-5.28341	-0.0944245
ODF3B	-0.0944227	0.230356	-4.50627	0.000101334	0.0083424	0.292216	-0.0944227
SDK1	0.0943896	0.570606	1.73714	0.0930592	0.25169	-6.15183	0.0943896
GLB1L	-0.0943018	0.539619	-2.84095	0.00817749	0.0566047	-3.9618	-0.0943018
LOC728392	-0.0942242	0.67379	-1.25557	0.219373	0.428785	-6.84075	-0.0942242
TRIM2	-0.0941765	0.272408	-4.38001	0.000143416	0.00940288	-0.0507226	-0.0941765
RAD51L1	0.0941396	0.544424	3.03058	0.00511963	0.0436876	-3.51993	0.0941396
MCM2	-0.0941308	0.663776	-1.73985	0.0925751	0.250865	-6.14743	-0.0941308
EHD1	0.0939476	0.581957	3.65787	0.00101277	0.0197705	-1.96425	0.0939476
CCDC60	-0.0939042	0.468498	-4.73626	5.37e-05	0.0069079	0.920835	-0.0939042
FNDC3B	-0.0937664	0.480359	-2.42749	0.0216977	0.101438	-4.8664	-0.0937664
TMEM55A	-0.0936007	0.406989	-2.38644	0.0238142	0.107496	-4.95127	-0.0936007
YWHAG	-0.0935687	0.426725	-2.33329	0.0268341	0.115737	-5.05971	-0.0935687
NPL	-0.0935287	0.509503	-2.61484	0.0140602	0.0778862	-4.46728	-0.0935287
MED15	0.0934406	0.679422	3.62192	0.00111399	0.0205791	-2.05662	0.0934406
LINC01307	0.0934353	0.526231	1.41574	0.167586	0.363149	-6.63285	0.0934353
CNOT4	0.0933709	0.895495	1.79908	0.0825048	0.233242	-6.04987	0.0933709
MLLT4	0.0933393	0.863488	1.5581	0.130143	0.31039	-6.42999	0.0933393
HOXA9	-0.0933113	0.292344	-4.22737	0.000217893	0.0109386	-0.462665	-0.0933113
PHACTR4	-0.0932872	0.614856	-4.75341	5.12e-05	0.00681979	0.967888	-0.0932872
FOXO1	-0.0930472	0.40182	-3.08275	0.00449173	0.0406606	-3.39574	-0.0930472
CSNK1G3	-0.0929175	0.35816	-2.46002	0.0201447	0.0968429	-4.79848	-0.0929175
CDH22	-0.0927257	0.631817	-2.54851	0.016422	0.0855594	-4.61075	-0.0927257
TRIM15	-0.0925822	0.461091	-1.97572	0.0578484	0.186872	-5.74377	-0.0925822
TBCD	-0.0925012	0.724926	-1.39046	0.175052	0.373219	-6.66712	-0.0925012
HLA-DRB6	0.0923419	0.823589	2.97891	0.00582312	0.0468972	-3.64183	0.0923419
PDE8B	0.0922764	0.773323	1.92979	0.0635464	0.198208	-5.82549	0.0922764
PP12613	-0.0921784	0.366606	-4.10917	0.000300777	0.0122878	-0.779337	-0.0921784
KRTAP21-1	0.0921724	0.747187	1.87042	0.0716313	0.213626	-5.92894	0.0921724
EXOC2	-0.0921669	0.573411	-2.78092	0.00946042	0.0616066	-4.09839	-0.0921669
NACC2	-0.0921395	0.298383	-4.04125	0.000361729	0.0130785	-0.96025	-0.0921395
NFATC1	-0.091967	0.192821	-4.64979	6.82e-05	0.00739745	0.683958	-0.091967
DNAH6	-0.0919659	0.207293	-2.66085	0.0126117	0.072995	-4.36645	-0.0919659
EPHB1	-0.0918823	0.471303	-1.1384	0.264345	0.479412	-6.97864	-0.0918823
ZNF311	-0.0918173	0.709614	-1.46696	0.153235	0.343613	-6.56179	-0.0918173
SLC15A1	0.0916399	0.500092	2.76652	0.00979489	0.0628775	-4.13089	0.0916399
ADARB2	-0.0916348	0.509851	-2.24603	0.0325534	0.130454	-5.23411	-0.0916348
CDKAL1	0.0913279	0.848989	1.65187	0.109435	0.278424	-6.28741	0.0913279
SRCRB4D	0.0912332	0.382701	0.839336	0.408201	0.617563	-7.27368	0.0912332
FN3K	-0.0912053	0.771911	-1.37651	0.179285	0.378706	-6.68581	-0.0912053
PLEC1	0.0911753	0.511063	2.27936	0.03025	0.12466	-5.16803	0.0911753
BICD1	0.0911711	0.446784	1.46159	0.154692	0.345655	-6.56934	0.0911711
PDXK	0.0911502	0.760296	1.60461	0.119503	0.294272	-6.36014	0.0911502
VWA8	-0.0911488	0.534185	-2.65385	0.0128229	0.0737453	-4.38187	-0.0911488
PGLYRP2	-0.091119	0.852461	-3.26415	0.00283267	0.0320168	-2.95595	-0.091119
ITGA1	-0.0910379	0.468402	-2.43736	0.0212153	0.100027	-4.84585	-0.0910379
PRKAG2	0.0910092	0.761806	2.07545	0.0469922	0.164084	-5.5613	0.0910092
CLASP2	-0.090987	0.304719	-2.79065	0.00924034	0.060762	-4.07636	-0.090987
MPHOSPH9	0.0909681	0.50696	4.07767	0.000327671	0.012653	-0.863333	0.0909681
SAMD11	-0.0909355	0.245349	-1.98796	0.0564073	0.183951	-5.72174	-0.0909355
INSR	0.0909229	0.436614	3.54029	0.00138179	0.0227173	-2.26517	0.0909229
MTMR7	0.090918	0.821965	2.17641	0.0378806	0.143365	-5.36989	0.090918
VRK2	-0.0908511	0.467584	-3.21871	0.00318217	0.0339624	-3.06725	-0.0908511
SLC2A9	-0.0907685	0.406461	-2.74748	0.0102545	0.0645908	-4.17373	-0.0907685
CNNM1	0.0907172	0.515367	2.59447	0.0147496	0.0801699	-4.51158	0.0907172
FRMD4A	0.0906775	0.362718	1.02504	0.313886	0.531013	-7.10027	0.0906775
C13orf36	-0.0906232	0.186666	-3.11905	0.00409893	0.0387467	-3.30871	-0.0906232
ANKFY1	0.0906073	0.603647	3.22279	0.00314919	0.0337697	-3.05729	0.0906073
DEFB126	0.0906067	0.610949	3.09234	0.00438467	0.0401535	-3.37281	0.0906067
CRTC3	-0.0904894	0.207227	-2.32115	0.0275712	0.117704	-5.08425	-0.0904894
LRRFIP2	0.090456	0.50389	3.19104	0.00341485	0.0351947	-3.13466	0.090456
PIGN	-0.0904079	0.467133	-2.28244	0.0300447	0.124142	-5.16189	-0.0904079
NRG2	0.0903714	0.537658	1.34513	0.189091	0.391391	-6.72721	0.0903714
WIPI2	0.0903344	0.40802	1.99487	0.0556073	0.182287	-5.70925	0.0903344
THSD7A	-0.0903227	0.297571	-2.62564	0.013707	0.0767091	-4.44371	-0.0903227
HSPA4L	-0.0902079	0.496357	-2.80215	0.00898637	0.0597924	-4.05026	-0.0902079
CD84	-0.0901802	0.222192	-3.87907	0.000560689	0.0154808	-1.38883	-0.0901802
ZNF438	-0.0901728	0.410869	-2.21672	0.034708	0.135741	-5.29164	-0.0901728
SLC2A14	-0.0901138	0.120767	-3.06283	0.00472238	0.0418102	-3.4433	-0.0901138
COL23A1	-0.0900375	0.352699	-2.4481	0.0207017	0.0985059	-4.82344	-0.0900375
PCMTD1	-0.0899108	0.271386	-2.98129	0.00578888	0.0467368	-3.63626	-0.0899108
GRLF1	-0.0899009	0.219778	-2.62904	0.0135975	0.0763545	-4.43628	-0.0899009
ATP10A	-0.0898815	0.225173	-6.77211	2.05e-07	0.00137082	6.5014	-0.0898815
PCDH7	-0.0898544	0.142449	-4.58772	8.1e-05	0.00779722	0.514297	-0.0898544
HSPB6	-0.089795	0.54721	-2.67591	0.0121687	0.0714818	-4.33321	-0.089795
TRIM27	-0.089783	0.461021	-2.14899	0.0401841	0.148805	-5.42252	-0.089783
MTIF3	0.0897454	0.374665	1.90341	0.0670356	0.204992	-5.87177	0.0897454
AGPAT2	-0.0896735	0.319316	-2.94335	0.00635957	0.0491824	-3.72509	-0.0896735
RAPGEF2	-0.0896247	0.34873	-3.18821	0.0034395	0.0353314	-3.14153	-0.0896247
INPP5A	0.0896132	0.58791	3.27725	0.00273901	0.0314772	-2.92375	0.0896132
DNM3	-0.0896081	0.466055	-1.90289	0.0671054	0.205137	-5.87267	-0.0896081
SPTLC2	-0.089492	0.479244	-2.58421	0.0151087	0.0813407	-4.53382	-0.089492
UBASH3B	-0.0894638	0.545467	-2.8472	0.0080538	0.0561434	-3.94749	-0.0894638
KLHL35	-0.0894557	0.358448	-1.83154	0.0773941	0.224191	-5.99531	-0.0894557
C10orf96	-0.0894356	0.347746	-2.82884	0.00842226	0.0575809	-3.98948	-0.0894356
LRMP	0.0891751	0.648886	1.62958	0.114091	0.285841	-6.32193	0.0891751
HLA-DQB2	0.089048	0.737121	2.10351	0.0442827	0.158067	-5.50877	0.089048
HLA-B	-0.0888603	0.638288	-4.1292	0.000284818	0.0120722	-0.725833	-0.0888603
HTR3B	0.0888432	0.714833	2.87009	0.0076157	0.0544255	-3.89492	0.0888432
RBMS1	-0.0887536	0.440139	-2.31949	0.0276729	0.117973	-5.08759	-0.0887536
SLN	-0.0886859	0.18283	-1.05771	0.298987	0.515831	-7.06642	-0.0886859
OAS1	0.0886665	0.837699	5.43793	7.7e-06	0.00379701	2.85522	0.0886665
NBN	-0.0885575	0.405261	-2.46047	0.0201238	0.096787	-4.79753	-0.0885575
GAPVD1	0.0884724	0.76663	1.71999	0.0961759	0.256904	-6.17954	0.0884724
ALDH7A1	-0.0884592	0.297666	-2.41613	0.0222654	0.103082	-4.88998	-0.0884592
TNNI2	-0.0884043	0.393842	-1.24292	0.22393	0.434159	-6.85622	-0.0884043
PRX	-0.0883989	0.84737	-3.04995	0.00487737	0.0425422	-3.47395	-0.0883989
TRIM14	0.0883915	0.61085	3.74666	0.000799578	0.0178944	-1.73464	0.0883915
CLCN7	-0.0883374	0.52053	-2.40663	0.0227509	0.104478	-4.90965	-0.0883374
PRDM10	-0.0883315	0.424828	-2.36923	0.0247564	0.110136	-4.98657	-0.0883315
YPEL5	-0.0883265	0.458461	-2.5987	0.0146039	0.0796933	-4.5024	-0.0883265
MAML3	-0.0883241	0.360837	-2.92602	0.00663759	0.0503776	-3.76547	-0.0883241
ABCB1	-0.0882679	0.584474	-2.37935	0.0241986	0.108588	-4.96584	-0.0882679
ATP8B4	-0.0882604	0.521905	-1.69573	0.100734	0.264486	-6.21837	-0.0882604
PCDHB6	-0.0881418	0.683635	-1.95866	0.0599105	0.190979	-5.77429	-0.0881418
FMO2	0.0880146	0.631841	4.17372	0.000252268	0.0115602	-0.606661	0.0880146
TMEM79	0.0879449	0.538947	1.32451	0.19576	0.399709	-6.75397	0.0879449
LTC4S	-0.0878927	0.360567	-3.44094	0.00179261	0.0256309	-2.51641	-0.0878927
TNFSF10	-0.0878149	0.32242	-5.4053	8.43e-06	0.00392708	2.76508	-0.0878149
PFDN1	-0.0877789	0.382219	-2.51759	0.0176438	0.0893723	-4.67682	-0.0877789
TMEM163	0.0876978	0.572503	1.71388	0.0973082	0.258773	-6.18937	0.0876978
PRDM1	-0.0876939	0.447468	-2.62629	0.0136861	0.076644	-4.4423	-0.0876939
RIBC2	0.0876782	0.286378	1.64085	0.111719	0.282135	-6.30454	0.0876782
SFRS1	0.0876289	0.782809	2.26563	0.0311805	0.12706	-5.19534	0.0876289
PDGFRB	-0.0875929	0.43485	-2.16909	0.0384836	0.144808	-5.38399	-0.0875929
THADA	-0.0875875	0.394057	-2.29764	0.0290503	0.121567	-5.13151	-0.0875875
XPC	-0.0875023	0.477199	-2.59286	0.0148056	0.0803686	-4.51509	-0.0875023
CCDC6	-0.0873798	0.460263	-1.49417	0.14602	0.333447	-6.52315	-0.0873798
DAGLB	-0.087378	0.200774	-3.73049	0.000834824	0.0182237	-1.77659	-0.087378
LOC102724020	-0.0872824	0.400447	-2.40749	0.0227065	0.104355	-4.90787	-0.0872824
FOXD2	-0.0872725	0.192859	-4.04126	0.000361723	0.0130785	-0.960233	-0.0872725
PRIMPOL	-0.0872653	0.364734	-2.36712	0.0248742	0.11046	-4.99088	-0.0872653
TMEM151B	-0.0871372	0.770534	-2.11755	0.0429796	0.155169	-5.48229	-0.0871372
LCN6	0.087098	0.653868	1.73906	0.0927161	0.2511	-6.14871	0.087098
SLC17A9	0.0870969	0.342562	1.18264	0.246635	0.459953	-6.92802	0.0870969
LOC144571	-0.0870556	0.231554	-3.46703	0.0016745	0.0248084	-2.4507	-0.0870556
MGAT1	0.0870038	0.201513	0.881005	0.385616	0.597865	-7.23761	0.0870038
LRPAP1	0.0869938	0.926854	1.4495	0.158012	0.350278	-6.58626	0.0869938
LHCGR	0.0869886	0.823982	1.8405	0.0760312	0.221691	-5.98011	0.0869886
ATRNL1	-0.0869417	0.269752	-4.02564	0.000377373	0.013291	-1.00172	-0.0869417
TMEM159	-0.0869261	0.234115	-2.73838	0.0104811	0.0654525	-4.19415	-0.0869261
JAKMIP1	-0.0868317	0.18607	-3.19478	0.00338249	0.0350283	-3.12557	-0.0868317
KHDC1	0.0867613	0.485344	3.15184	0.00377247	0.0370676	-3.22967	0.0867613
PDGFD	0.0867452	0.571784	3.01524	0.00531955	0.0445937	-3.55623	0.0867452
SYNGAP1	0.086736	0.840629	1.82559	0.0783093	0.225823	-6.00536	0.086736
ALK	-0.0867278	0.36449	-3.06045	0.00475065	0.0419437	-3.44897	-0.0867278
CD248	-0.0866616	0.328743	-3.58016	0.001244	0.021645	-2.16355	-0.0866616
WWOX	0.086594	0.601374	1.47742	0.150428	0.339719	-6.54701	0.086594
STIM1	-0.0865925	0.424484	-2.34319	0.0262466	0.114177	-5.03964	-0.0865925
HCP5	-0.0865733	0.186622	-4.34634	0.0001573	0.00975173	-0.141835	-0.0865733
BCKDHA	-0.086571	0.437224	-1.78432	0.0849228	0.237541	-6.07443	-0.086571
PLD1	-0.0865547	0.485669	-2.19194	0.0366286	0.140342	-5.33986	-0.0865547
PITPNC1	0.0865339	0.6394	3.42572	0.00186516	0.0261296	-2.55464	0.0865339
HOOK2	-0.0864987	0.414128	-0.643173	0.525206	0.712728	-7.42093	-0.0864987
RALGPS1	-0.086489	0.515983	-2.28922	0.0295973	0.122988	-5.14835	-0.086489
PCDHGA7	-0.0864845	0.454717	-3.70053	0.000904194	0.018831	-1.85416	-0.0864845
KNDC1	0.086483	0.799409	1.88185	0.0700082	0.210609	-5.90921	0.086483
MS4A3	0.0863928	0.653579	1.63067	0.11386	0.285497	-6.32025	0.0863928
PIK3R1	-0.0863823	0.258925	-3.30112	0.00257585	0.0305801	-2.86489	-0.0863823
MTA3	-0.0862748	0.316482	-2.95812	0.00613133	0.0482189	-3.69058	-0.0862748
TANC2	0.0862534	0.854655	2.54233	0.0166596	0.0862969	-4.62398	0.0862534
KYNU	0.0861891	0.818382	1.82327	0.0786697	0.226481	-6.00929	0.0861891
PARVB	-0.0861465	0.569442	-2.15277	0.0398597	0.148063	-5.4153	-0.0861465
CYP27C1	0.086078	0.924759	1.47084	0.152189	0.342164	-6.55632	0.086078
ZBTB16	-0.0859703	0.861628	-1.9078	0.066443	0.203829	-5.86409	-0.0859703
MYRF	0.0859698	0.865418	1.48077	0.149537	0.3385	-6.54225	0.0859698
TCL1B	0.0858425	0.878199	1.39116	0.174844	0.372942	-6.66619	0.0858425
PAWR	0.0858185	0.843117	1.57481	0.126235	0.304561	-6.4051	0.0858185
CDKN2BAS	-0.0857518	0.239904	-3.06145	0.00473865	0.0418841	-3.44657	-0.0857518
VPS53	-0.0857217	0.544777	-1.94673	0.0613908	0.193929	-5.79553	-0.0857217
GSTT1	0.0857083	0.244631	1.13171	0.267102	0.482435	-6.98615	0.0857083
RNF103	-0.0856296	0.508337	-2.37042	0.0246904	0.109952	-4.98414	-0.0856296
EPHA4	-0.0856141	0.556664	-2.63449	0.0134238	0.0757839	-4.42436	-0.0856141
ALCAM	-0.0855912	0.325414	-1.50899	0.142207	0.328038	-6.50185	-0.0855912
C1orf228	-0.0855518	0.393519	-2.06778	0.0477582	0.165773	-5.57557	-0.0855518
BCAT1	-0.0855131	0.47984	-2.74338	0.0103561	0.0649743	-4.18294	-0.0855131
FRG1B	-0.0854825	0.436525	-1.32352	0.196086	0.40007	-6.75525	-0.0854825
TEAD1	0.085474	0.757169	3.31215	0.00250368	0.030147	-2.83763	0.085474
CORO2B	-0.0854451	0.265292	-2.09827	0.0447776	0.159169	-5.51862	-0.0854451
HDAC9	-0.0852128	0.40587	-2.2778	0.0303543	0.124938	-5.17114	-0.0852128
C16orf96	0.0851777	0.843662	1.56008	0.129676	0.309675	-6.42705	0.0851777
RIPK2	-0.0851073	0.321816	-2.59888	0.014598	0.0796751	-4.50203	-0.0851073
TP73	-0.0850836	0.498905	-2.69072	0.011747	0.069997	-4.30041	-0.0850836
IL22RA2	-0.0850485	0.55318	-3.0441	0.00494934	0.0428981	-3.48785	-0.0850485
KRTCAP3	-0.0850455	0.564625	-2.18846	0.0369059	0.141025	-5.3466	-0.0850455
TFDP1	-0.0850394	0.785289	-1.30849	0.201064	0.406366	-6.7745	-0.0850394
AP1B1	-0.0850137	0.522905	-2.62157	0.0138392	0.0771606	-4.45261	-0.0850137
LOC100507391	0.0849308	0.597141	1.96669	0.0589316	0.189021	-5.75994	0.0849308
HAGH	-0.0849019	0.341656	-3.73122	0.000833202	0.0182102	-1.7747	-0.0849019
C1orf86	-0.0848958	0.491443	-2.38693	0.0237882	0.10742	-4.95027	-0.0848958
RNF39	0.0848773	0.215213	1.21273	0.235097	0.446935	-6.89258	0.0848773
CASP6	-0.0848668	0.35098	-2.84717	0.00805443	0.0561456	-3.94756	-0.0848668
GPR6	0.0847633	0.738103	2.79194	0.00921153	0.0606506	-4.07344	0.0847633
CLEC7A	-0.0847151	0.466715	-2.05536	0.0490217	0.168568	-5.59859	-0.0847151
C9orf86	-0.0846838	0.486529	-2.58714	0.0150055	0.0810056	-4.52748	-0.0846838
MAGI1	-0.0846724	0.765631	-1.59224	0.122259	0.298535	-6.37888	-0.0846724
CALCA	-0.0846473	0.178452	-2.85801	0.00784392	0.0553275	-3.92268	-0.0846473
VNN1	-0.0846403	0.270384	-3.08913	0.00442021	0.0403192	-3.38049	-0.0846403
CEACAM18	-0.0845837	0.399377	-2.13959	0.041003	0.150668	-5.44047	-0.0845837
KIAA0040	-0.0845783	0.271671	-3.18673	0.00345253	0.0353941	-3.14513	-0.0845783
ADCY9	-0.0845279	0.431228	-1.74615	0.0914555	0.249021	-6.13717	-0.0845279
EYA4	-0.08444	0.595597	-2.34459	0.0261641	0.113959	-5.03679	-0.08444
PCDHB16	-0.0843777	0.629839	-2.31562	0.0279128	0.118602	-5.0954	-0.0843777
FGR	-0.0843523	0.663118	-2.61251	0.0141378	0.0781441	-4.47238	-0.0843523
IL1RAP	-0.0843058	0.364745	-3.21365	0.00322351	0.0341708	-3.07958	-0.0843058
ARHGEF10	-0.0842985	0.464415	-2.21993	0.0344658	0.135172	-5.28536	-0.0842985
PRKCZ	0.0842919	0.875611	1.50696	0.142725	0.328787	-6.50478	0.0842919
C3orf26	-0.0842843	0.370109	-2.24656	0.0325151	0.130354	-5.23305	-0.0842843
SDK2	0.0842308	0.811019	1.79567	0.0830588	0.234263	-6.05557	0.0842308
FAM196A	0.0842169	0.771907	2.69193	0.0117134	0.0698785	-4.29774	0.0842169
PLEKHM3	-0.0841942	0.783835	-3.05411	0.0048267	0.0422984	-3.46405	-0.0841942
IGHMBP2	-0.0841893	0.453192	-3.33313	0.00237169	0.0293236	-2.78566	-0.0841893
ERICH1	-0.0841777	0.607735	-2.20051	0.0359536	0.138736	-5.32322	-0.0841777
DPH5	-0.0840938	0.467706	-2.2176	0.0346414	0.135576	-5.28992	-0.0840938
CBX5	-0.0840436	0.287918	-2.57612	0.0153974	0.0823202	-4.5513	-0.0840436
SH3D19	0.0840063	0.881033	1.41787	0.166971	0.362317	-6.62995	0.0840063
TMPRSS4-AS1	0.0839716	0.523652	2.1002	0.0445948	0.15876	-5.51499	0.0839716
GALNTL4	0.0839605	0.790291	2.19501	0.0363859	0.139773	-5.33392	0.0839605
NUDT12	-0.0838708	0.173423	-2.71429	0.0111042	0.067701	-4.248	-0.0838708
MYRIP	0.0838485	0.800037	1.92773	0.0638128	0.198711	-5.82912	0.0838485
TRANK1	-0.0838179	0.451821	-2.89811	0.00710984	0.0523868	-3.83024	-0.0838179
CYP4V2	-0.0837752	0.645886	-1.17552	0.249424	0.463118	-6.93628	-0.0837752
LOC101927526	0.0837398	0.644717	2.62027	0.0138817	0.0773016	-4.45545	0.0837398
SMARCA2	-0.0837008	0.413784	-2.39458	0.0233804	0.106264	-4.93453	-0.0837008
MAST4	0.0836143	0.864593	1.52413	0.138395	0.322474	-6.4799	0.0836143
ANGPT2	-0.0835055	0.459539	-3.43479	0.0018216	0.0258388	-2.53187	-0.0835055
NSUN5	-0.0834894	0.299751	-3.09429	0.0043632	0.0400405	-3.36815	-0.0834894
ABCC1	-0.0834162	0.364061	-2.37019	0.0247031	0.109988	-4.98461	-0.0834162
MYOM1	-0.0834121	0.603978	-0.992542	0.329208	0.546045	-7.13295	-0.0834121
HECW1	0.0833857	0.471014	1.91681	0.0652431	0.201549	-5.84832	0.0833857
COLEC10	0.0832446	0.459347	2.75672	0.0100291	0.0637512	-4.15297	0.0832446
KIAA0232	-0.0832338	0.395414	-2.18795	0.0369469	0.141123	-5.3476	-0.0832338
MAP3K10	0.0831853	0.844053	1.59524	0.121586	0.297506	-6.37434	0.0831853
NCOR2	-0.0831618	0.372068	-2.36407	0.0250452	0.110925	-4.99711	-0.0831618
CD101	-0.0831337	0.286778	-2.73216	0.0106389	0.06603	-4.20809	-0.0831337
DDX59	0.0831167	0.870683	1.49693	0.145303	0.332451	-6.5192	0.0831167
CLEC4C	-0.083092	0.64617	-1.38555	0.176534	0.375128	-6.67372	-0.083092
ZMYM2	-0.0830555	0.372931	-2.54225	0.0166628	0.08631	-4.62416	-0.0830555
ZNF727	-0.0830166	0.211528	-4.81846	4.28e-05	0.00642632	1.14648	-0.0830166
RUNX1	-0.0830088	0.469592	-2.4697	0.0197027	0.0955494	-4.77815	-0.0830088
C16orf55	-0.0829863	0.446245	-3.46705	0.00167443	0.0248084	-2.45066	-0.0829863
PRDM8	-0.0829314	0.266113	-3.34034	0.00232793	0.0290588	-2.76778	-0.0829314
C14orf106	-0.0828639	0.249968	-3.22644	0.00311991	0.0336087	-3.04836	-0.0828639
STAP1	-0.0828013	0.238811	-3.71905	0.000860685	0.0184574	-1.80624	-0.0828013
TMEM144	-0.0827937	0.211267	-3.95904	0.000451917	0.0142019	-1.17813	-0.0827937
GHR	0.0827824	0.872219	1.50369	0.143561	0.330008	-6.50949	0.0827824
FSD1L	0.0827465	0.850159	1.55973	0.129758	0.309795	-6.42757	0.0827465
SHROOM1	-0.0827351	0.40396	-3.71123	0.000878798	0.0186168	-1.82648	-0.0827351
TAP1	-0.0827323	0.472197	-4.13566	0.000279849	0.0120007	-0.708559	-0.0827323
GSTP1	-0.0826041	0.348495	-2.76532	0.00982329	0.0629826	-4.1336	-0.0826041
HCCA2	0.0825806	0.7344	4.70023	5.93e-05	0.00710957	0.82207	0.0825806
AFF4	-0.0825431	0.454627	-2.59126	0.014861	0.080542	-4.51854	-0.0825431
NTSR1	-0.0824052	0.325628	-2.89735	0.00712314	0.052432	-3.832	-0.0824052
MTHFS	0.0823594	0.479032	1.89807	0.0677615	0.206415	-5.88107	0.0823594
CPD	0.082313	0.635523	2.37856	0.0242416	0.108698	-4.96746	0.082313
AFF1	-0.0823038	0.445067	-3.51577	0.00147377	0.0233728	-2.32745	-0.0823038
ZNF212	0.0822854	0.432257	5.63319	4.5e-06	0.00328914	3.39422	0.0822854
EFR3A	0.0822581	0.567409	2.87188	0.00758224	0.0542906	-3.89078	0.0822581
ANAPC16	-0.0822327	0.446136	-2.32081	0.0275922	0.11776	-5.08494	-0.0822327
PIWIL4	-0.0821624	0.40021	-2.57953	0.0152751	0.0818997	-4.54394	-0.0821624
GLI2	0.082125	0.858746	1.53895	0.134743	0.317161	-6.45824	0.082125
GPD2	-0.0821144	0.364599	-3.24855	0.00294827	0.0326788	-2.99424	-0.0821144
ZNF622	-0.0820809	0.566296	-1.69595	0.100692	0.264418	-6.21802	-0.0820809
TMCO3	-0.0820436	0.476695	-2.40245	0.0229673	0.105094	-4.91828	-0.0820436
STAB2	0.0820216	0.897413	1.37542	0.179617	0.379159	-6.68726	0.0820216
LONRF2	0.082004	0.822038	1.72351	0.09553	0.255813	-6.17388	0.082004
PUM1	-0.0820026	0.417301	-2.34049	0.0264058	0.114606	-5.04513	-0.0820026
ITGA2	0.081983	0.661389	6.50474	4.18e-07	0.00164329	5.78023	0.081983
RPL22	0.081931	0.84433	1.5596	0.129788	0.309835	-6.42776	0.081931
INPP5B	0.0819084	0.60773	1.63113	0.113764	0.285344	-6.31955	0.0819084
SMC4	-0.081878	0.228141	-3.83073	0.000638466	0.0163236	-1.51553	-0.081878
CDH4	0.0818347	0.851829	1.39043	0.175061	0.373229	-6.66716	0.0818347
MYB	-0.0816718	0.495536	-2.00468	0.0544897	0.179993	-5.69148	-0.0816718
NADSYN1	-0.0816613	0.557459	-1.67817	0.104146	0.270061	-6.24619	-0.0816613
PDE4B	-0.0815733	0.41984	-2.15497	0.0396718	0.147613	-5.4111	-0.0815733
TAGLN3	-0.0815405	0.429025	-3.14696	0.00381947	0.0373074	-3.24147	-0.0815405
ERCC6L2	-0.08144	0.379515	-2.29336	0.0293274	0.122294	-5.14008	-0.08144
PLEKHA2	-0.0814116	0.350788	-2.21193	0.0350722	0.136637	-5.301	-0.0814116
LRRC9	-0.0813957	0.587864	-2.24125	0.0328958	0.131313	-5.24351	-0.0813957
CCDC8	-0.0813805	0.270788	-2.71	0.0112187	0.0681147	-4.25757	-0.0813805
RNF215	-0.0813781	0.652799	-1.97214	0.0582756	0.187729	-5.75018	-0.0813781
TNRC6A	-0.0813198	0.36696	-1.99052	0.0561089	0.183353	-5.7171	-0.0813198
SOCS2	-0.0812245	0.349877	-2.32191	0.0275242	0.117579	-5.08271	-0.0812245
MYCBP2	-0.0811746	0.372839	-1.92897	0.0636524	0.1984	-5.82694	-0.0811746
YPEL2	0.0811672	0.491911	3.68628	0.000939142	0.0191241	-1.89099	0.0811672
USP7	-0.0811574	0.410611	-1.91461	0.0655347	0.202112	-5.85218	-0.0811574
GPR65	-0.0811517	0.288394	-2.61502	0.0140545	0.0778706	-4.46691	-0.0811517
HOPX	-0.0811353	0.508841	-1.23848	0.225547	0.43599	-6.86162	-0.0811353
MMP28	0.0811004	0.881561	1.33801	0.191374	0.394255	-6.7365	0.0811004
C4orf45	-0.0810679	0.508315	-2.30198	0.0287718	0.12088	-5.1228	-0.0810679
SLC44A1	-0.0810414	0.655698	-2.63053	0.0135499	0.076198	-4.43303	-0.0810414
RAG1AP1	-0.0810358	0.447385	-3.37794	0.00211189	0.0276928	-2.6742	-0.0810358
TBC1D9	-0.0810104	0.442467	-2.2664	0.0311277	0.126933	-5.19381	-0.0810104
SGCZ	-0.0810012	0.32722	-2.19967	0.0360197	0.138904	-5.32487	-0.0810012
PSMB7	-0.0809799	0.376273	-2.60711	0.0143184	0.0787374	-4.48413	-0.0809799
SKP2	-0.0808928	0.618506	-1.47612	0.150775	0.340225	-6.54885	-0.0808928
LOC643072	-0.0808868	0.227224	-3.65276	0.00102658	0.0198977	-1.97739	-0.0808868
AP3S2	-0.0808861	0.436	-2.23501	0.0333488	0.132425	-5.2558	-0.0808861
FABP6	0.0808665	0.81267	2.91985	0.00673942	0.0508177	-3.77982	0.0808665
LINC00877	-0.0807741	0.500776	-2.21397	0.0349164	0.136264	-5.29701	-0.0807741
POU6F2	0.0807589	0.831961	1.64996	0.109828	0.279104	-6.29039	0.0807589
MOBP	-0.0807287	0.33656	-1.69396	0.101075	0.265036	-6.2212	-0.0807287
PDE2A	0.0807244	0.816023	1.64133	0.111618	0.281985	-6.30379	0.0807244
PANK1	0.0806698	0.668173	1.64701	0.110438	0.280082	-6.29499	0.0806698
TMEM91	-0.0806667	0.329991	-2.61605	0.0140201	0.0777593	-4.46464	-0.0806667
C22orf26	-0.080663	0.189544	-2.88828	0.00728352	0.0530875	-3.85296	-0.080663
ZNF491	-0.0806584	0.254562	-3.06483	0.00469865	0.0416904	-3.43852	-0.0806584
HSPA7	-0.080643	0.628922	-2.36068	0.0252367	0.111425	-5.00403	-0.080643
P3H2	0.080568	0.527553	4.23404	0.000213953	0.0108556	-0.444721	0.080568
ZNF385D	-0.080567	0.358773	-2.60634	0.0143442	0.0788236	-4.48579	-0.080567
FGD4	-0.080535	0.448504	-2.23418	0.033409	0.132581	-5.25742	-0.080535
ETV7	-0.0805273	0.571025	-2.1182	0.0429203	0.155032	-5.48107	-0.0805273
QDPR	-0.0804888	0.45387	-1.98411	0.056857	0.184881	-5.72867	-0.0804888
CCDC151	-0.0804289	0.540411	-2.80864	0.00884616	0.0592505	-4.03553	-0.0804289
NCR1	0.0803787	0.662084	4.98657	2.69e-05	0.00558687	1.60915	0.0803787
DAK	-0.0803509	0.418415	-2.28993	0.0295513	0.122874	-5.14695	-0.0803509
METTL16	0.0803045	0.861003	1.50213	0.14396	0.330569	-6.51172	0.0803045
OPCML	0.0802218	0.75623	2.71689	0.0110352	0.0674592	-4.2422	0.0802218
EIF4G1	-0.0802079	0.436278	-1.87335	0.0712121	0.212838	-5.92389	-0.0802079
C12orf49	-0.0801643	0.345232	-3.03787	0.00502715	0.043264	-3.50265	-0.0801643
SOAT1	-0.0801478	0.40051	-2.23769	0.0331538	0.131958	-5.25053	-0.0801478
SMAD6	-0.0801452	0.483722	-3.40704	0.00195814	0.026736	-2.60148	-0.0801452
KIAA0430	0.0801178	0.645229	4.44927	0.000118553	0.00881359	0.137172	0.0801178
P2RX7	-0.0800724	0.638428	-2.92963	0.00657877	0.0501173	-3.75707	-0.0800724
RPF2	0.080069	0.360352	1.02208	0.315262	0.532403	-7.10329	0.080069
RASGEF1C	-0.0800539	0.345067	-2.62046	0.0138755	0.0772811	-4.45504	-0.0800539
SUDS3	0.0800304	0.841975	1.48539	0.148316	0.336737	-6.53568	0.0800304
CDH6	-0.0800008	0.429853	-0.995021	0.328022	0.544907	-7.13049	-0.0800008
GSDMD	-0.0799975	0.534966	-1.07948	0.289339	0.505829	-7.04332	-0.0799975
PGF	0.0799833	0.863478	1.69221	0.10141	0.265579	-6.22396	0.0799833
EPAS1	0.0799719	0.705405	1.32635	0.195158	0.398996	-6.7516	0.0799719
CD36	0.0799436	0.41633	2.60733	0.0143108	0.078721	-4.48364	0.0799436
HLA-DPB1	-0.079935	0.702157	-1.65342	0.109117	0.277932	-6.285	-0.079935
SIPA1L1	-0.0799317	0.560835	-3.83848	0.000625314	0.0161802	-1.49524	-0.0799317
APP	-0.0799276	0.419452	-2.23875	0.033077	0.131777	-5.24845	-0.0799276
BIK	-0.0799217	0.427064	-2.95233	0.00621993	0.0485888	-3.70413	-0.0799217
LOC285550	-0.0798901	0.458219	-1.98434	0.0568303	0.184822	-5.72826	-0.0798901
CMAS	-0.0798599	0.623881	-1.52827	0.137365	0.320946	-6.47386	-0.0798599
MYH7B	-0.0798559	0.726774	-2.02465	0.0522739	0.175408	-5.65508	-0.0798559
CLU	-0.0798387	0.28543	-3.12255	0.00406285	0.0385567	-3.3003	-0.0798387
CLPTM1L	0.0798142	0.89733	1.60272	0.11992	0.294904	-6.36301	0.0798142
METTL7A	-0.079759	0.275437	-3.05404	0.00482759	0.0423035	-3.46422	-0.079759
MYO5B	-0.0797059	0.703968	-1.68463	0.10288	0.268016	-6.23599	-0.0797059
AMD1	-0.0796748	0.642951	-1.0921	0.283853	0.50022	-7.02974	-0.0796748
ECT2	-0.0796621	0.486495	-2.13037	0.0418191	0.152517	-5.45799	-0.0796621
STAT1	-0.0795996	0.302017	-3.52228	0.00144878	0.0232142	-2.31092	-0.0795996
LIMCH1	0.0795841	0.381217	2.67621	0.01216	0.0714557	-4.33255	0.0795841
PCDHGA1	-0.0795654	0.425579	-3.83576	0.000629891	0.0162315	-1.50235	-0.0795654
MYO1F	-0.079554	0.801118	-2.46546	0.0198951	0.0961147	-4.78706	-0.079554
NDRG4	-0.0795439	0.594776	-1.41957	0.166478	0.361698	-6.62762	-0.0795439
LOC404266	-0.0795155	0.275134	-2.90128	0.00705465	0.0521546	-3.8229	-0.0795155
CDK2AP1	-0.0795048	0.395172	-2.32998	0.027033	0.116258	-5.0664	-0.0795048
C7orf46	-0.0794683	0.253484	-3.62928	0.00109251	0.0204122	-2.03775	-0.0794683
C11orf17	-0.0794463	0.496215	-2.55585	0.0161437	0.0847089	-4.59499	-0.0794463
ISPD	0.0794177	0.563299	2.19823	0.0361322	0.139168	-5.32766	0.0794177
TTC23	-0.0793459	0.285295	-2.89899	0.00709444	0.0523229	-3.8282	-0.0793459
GNA12	-0.0793138	0.576627	-2.44776	0.0207176	0.0985449	-4.82414	-0.0793138
FOXO3	-0.0793064	0.397471	-2.49341	0.018657	0.0924589	-4.72813	-0.0793064
LVRN	-0.0792772	0.563737	-2.22709	0.0339313	0.133866	-5.27134	-0.0792772
BAZ2B	-0.0792741	0.423655	-2.15618	0.0395684	0.147369	-5.40877	-0.0792741
CAMTA1	0.0792456	0.671216	1.94101	0.0621107	0.195365	-5.80566	0.0792456
COMP	-0.079224	0.196275	-4.2514	0.000204035	0.0106792	-0.398021	-0.079224
PRKDC	-0.0792187	0.509191	-2.40453	0.0228592	0.104779	-4.91398	-0.0792187
SHANK2	0.0791582	0.746416	1.72789	0.0947288	0.254461	-6.1668	0.0791582
FAM228A	-0.0791357	0.311783	-3.19285	0.00339915	0.0351114	-3.13026	-0.0791357
GSN	0.0791307	0.776429	1.25084	0.221071	0.430765	-6.84656	0.0791307
CLDN10-AS1	-0.0791267	0.74041	-1.83539	0.0768055	0.22313	-5.98878	-0.0791267
LIMD1	-0.0791068	0.414221	-2.08662	0.0458964	0.161641	-5.54045	-0.0791068
CINP	-0.079097	0.410929	-2.48388	0.0190709	0.0937171	-4.74827	-0.079097
SH3BP2	-0.0790899	0.280645	-2.49471	0.0186015	0.0922746	-4.7254	-0.0790899
C17orf68	-0.0790691	0.211444	-3.2495	0.00294115	0.0326347	-2.99192	-0.0790691
PIWIL1	-0.079034	0.741949	-2.03238	0.0514377	0.173631	-5.64092	-0.079034
NRAP	-0.0790221	0.867107	-1.90889	0.0662974	0.203564	-5.8622	-0.0790221
DDAH1	-0.0790214	0.532539	-2.12284	0.0424974	0.154105	-5.47228	-0.0790214
POU2F1	-0.0789832	0.396433	-2.55862	0.0160398	0.0843628	-4.58903	-0.0789832
EAF2	-0.0789714	0.305674	-2.63303	0.01347	0.0759199	-4.42755	-0.0789714
DSE	-0.0789696	0.315283	-3.08788	0.00443421	0.0403949	-3.38349	-0.0789696
AKT3	-0.0789531	0.411264	-2.12243	0.0425348	0.154177	-5.47306	-0.0789531
SLCO5A1	0.078953	0.88232	1.4444	0.15943	0.352214	-6.59336	0.078953
GPC6	0.0789501	0.803999	1.55088	0.131863	0.312898	-6.44068	0.0789501
EIF2AK2	-0.0789446	0.377427	-4.75308	5.13e-05	0.00681979	0.966974	-0.0789446
ACOX2	-0.0789342	0.489241	-2.96909	0.00596677	0.0475001	-3.66487	-0.0789342
OCA2	0.0789331	0.82035	1.59829	0.120905	0.296474	-6.36973	0.0789331
TUSC1	-0.0789252	0.136535	-3.92747	0.000492125	0.0147357	-1.26145	-0.0789252
KIAA0146	-0.0789233	0.479518	-3.48565	0.00159488	0.0242746	-2.4037	-0.0789233
ABLIM2	0.0789021	0.835488	1.68383	0.103036	0.268297	-6.23725	0.0789021
LAMA2	0.0788904	0.668768	5.33454	1.03e-05	0.00424239	2.56963	0.0788904
SH2D3C	-0.0788753	0.408587	-2.05957	0.0485902	0.167587	-5.5908	-0.0788753
EIF3H	-0.0788557	0.42235	-2.17147	0.0382862	0.144341	-5.3794	-0.0788557
CRTAC1	0.0788461	0.393325	0.7582	0.454498	0.65651	-7.33913	0.0788461
RFX3	-0.0788029	0.375581	-2.08454	0.0460989	0.162095	-5.54434	-0.0788029
ITPKB-IT1	0.0787906	0.853426	2.02263	0.0524946	0.175875	-5.65878	0.0787906
PCDHB12	-0.0787493	0.682703	-4.371	0.000147006	0.00949482	-0.0751028	-0.0787493
AK4	-0.0787446	0.403078	-2.30095	0.028838	0.121051	-5.12488	-0.0787446
E2F3	-0.078741	0.322587	-2.7808	0.00946307	0.0616147	-4.09866	-0.078741
LRRC27	-0.0787347	0.312954	-2.39714	0.023245	0.105888	-4.92924	-0.0787347
ZDHHC2	-0.0787268	0.483854	-2.09254	0.0453254	0.160406	-5.52938	-0.0787268
OTUD3	-0.0787203	0.379783	-2.08207	0.0463406	0.162644	-5.54896	-0.0787203
PCDHGA8	-0.0786947	0.219622	-3.0843	0.00447429	0.0405797	-3.39205	-0.0786947
ST3GAL2	-0.0786646	0.418223	-2.41799	0.0221715	0.102807	-4.88612	-0.0786646
LOC100133308	-0.078634	0.697428	-2.14231	0.0407648	0.150143	-5.43529	-0.078634
HADH	-0.0786271	0.445551	-2.21591	0.034769	0.135896	-5.29321	-0.0786271
CREG1	-0.0785823	0.495016	-2.59754	0.0146438	0.0798291	-4.50492	-0.0785823
LTBP1	-0.0785562	0.826868	-1.68067	0.103655	0.269301	-6.24225	-0.0785562
OPRM1	-0.0785499	0.407476	-2.74957	0.0102031	0.0643994	-4.16904	-0.0785499
EYA1	0.0785246	0.774984	3.61879	0.00112326	0.0206575	-2.06465	0.0785246
CWC27	-0.0785025	0.423719	-2.48511	0.0190173	0.0935493	-4.74569	-0.0785025
SCARB2	-0.0784794	0.277149	-3.27765	0.00273618	0.0314621	-2.92276	-0.0784794
IRX1	-0.0784768	0.225478	-3.76637	0.000758566	0.0174732	-1.68341	-0.0784768
CHCHD6	0.0784752	0.818794	1.57711	0.125704	0.303786	-6.40165	0.0784752
SLC1A4	-0.0784589	0.307526	-3.46853	0.00166795	0.0247549	-2.44692	-0.0784589
CREB5	0.0784259	0.852426	1.47795	0.150287	0.339518	-6.54626	0.0784259
LOC101927814	0.0784106	0.522038	1.76986	0.0873488	0.241753	-6.09832	0.0784106
KLHL30	0.0784087	0.830913	1.49188	0.146615	0.334312	-6.52642	0.0784087
C7orf49	-0.0784031	0.572501	-1.4512	0.157541	0.349624	-6.58388	-0.0784031
MYF5	-0.0783798	0.235338	-3.70389	0.000896141	0.0187599	-1.84547	-0.0783798
IRAK3	-0.0783761	0.340259	-2.49327	0.0186631	0.0924779	-4.72843	-0.0783761
NPY1R	-0.0783558	0.140677	-4.04324	0.000359784	0.0130577	-0.954967	-0.0783558
OAS2	0.0783295	0.547545	3.28673	0.00267303	0.0311347	-2.90039	0.0783295
INPP4B	-0.0783082	0.285725	-3.74259	0.000808302	0.0179823	-1.74519	-0.0783082
C2CD2	-0.0782779	0.302751	-3.06856	0.00465484	0.0414772	-3.42963	-0.0782779
PLA2G4A	-0.0782741	0.384819	-2.50525	0.0181543	0.0909337	-4.70304	-0.0782741
PTPRJ	-0.0782712	0.394515	-2.29256	0.0293797	0.122422	-5.14169	-0.0782712
BACH1	-0.0782587	0.382701	-2.3664	0.0249142	0.11057	-4.99234	-0.0782587
CERS3	-0.0782529	0.450404	-2.0977	0.044832	0.159291	-5.51969	-0.0782529
ABHD12	-0.0782425	0.354757	-2.60475	0.014398	0.0789995	-4.48926	-0.0782425
AMPD3	-0.0781929	0.412989	-2.40828	0.0226658	0.104239	-4.90623	-0.0781929
LOC101928977	-0.0781603	0.374198	-2.52045	0.0175273	0.0890168	-4.67073	-0.0781603
LINC01135	-0.0781186	0.412515	-2.23775	0.0331493	0.131947	-5.25041	-0.0781186
CAB39L	-0.078087	0.329551	-2.6831	0.0119623	0.0707548	-4.31731	-0.078087
XRCC4	-0.0780565	0.41531	-2.05957	0.0485907	0.167588	-5.59081	-0.0780565
ATE1	-0.0780559	0.374736	-2.66474	0.0124959	0.0726011	-4.35788	-0.0780559
FAM200B	-0.0780465	0.424298	-1.98702	0.0565168	0.184186	-5.72343	-0.0780465
BCL2L14	-0.0779921	0.385386	-1.61446	0.117344	0.290927	-6.34514	-0.0779921
ZSCAN1	-0.0779764	0.317163	-2.18208	0.0374194	0.142272	-5.35895	-0.0779764
CMTM6	-0.0779579	0.388693	-2.13663	0.041263	0.15127	-5.44609	-0.0779579
AJAP1	0.0779572	0.817499	1.63354	0.113253	0.284567	-6.31583	0.0779572
STXBP5-AS1	-0.0779553	0.369292	-2.37349	0.0245201	0.109473	-4.97784	-0.0779553
TRIQK	-0.0778951	0.40038	-2.04238	0.0503738	0.171398	-5.62255	-0.0778951
RANBP9	-0.0778752	0.395658	-1.87717	0.0706693	0.211839	-5.9173	-0.0778752
CBLN4	-0.077859	0.191753	-3.5878	0.00121915	0.0214425	-2.14401	-0.077859
FOXP1	0.0778551	0.869029	1.71886	0.0963836	0.257235	-6.18136	0.0778551
HOXC4	-0.0777902	0.469769	-1.74692	0.0913207	0.24879	-6.13592	-0.0777902
RNF135	-0.0777585	0.273398	-4.84751	3.95e-05	0.00626101	1.22635	-0.0777585
NKX2-4	-0.0776915	0.272805	-3.20728	0.00327639	0.034472	-3.09513	-0.0776915
DIP2C	-0.0776526	0.493125	-1.95471	0.0603969	0.191967	-5.78133	-0.0776526
LINC01310	0.0776237	0.690253	1.91353	0.0656783	0.202387	-5.85408	0.0776237
SH3PXD2A	-0.0775509	0.278884	-4.0621	0.000341828	0.012829	-0.904799	-0.0775509
NCAM2	-0.0775282	0.773136	-2.2265	0.0339753	0.133978	-5.27251	-0.0775282
CHID1	0.0775051	0.83433	1.47876	0.15007	0.339214	-6.5451	0.0775051
FAM171A1	0.0774777	0.902119	1.39911	0.172468	0.369732	-6.65546	0.0774777
XKR6	0.0774747	0.87409	1.67101	0.105565	0.272311	-6.25747	0.0774747
EHMT2	0.0774646	0.71352	1.94059	0.0621642	0.195466	-5.8064	0.0774646
TSPAN31	-0.0774602	0.344002	-4.4715	0.000111517	0.00861261	0.1976	-0.0774602
C3orf58	-0.0774193	0.27908	-2.50447	0.0181872	0.0910405	-4.70471	-0.0774193
RPN1	-0.0774072	0.456499	-2.29586	0.0291654	0.121872	-5.13508	-0.0774072
FAM198B	-0.0773212	0.343829	-3.02055	0.0052496	0.0442929	-3.54369	-0.0773212
EIF4G3	-0.0773062	0.35008	-2.45737	0.0202671	0.0972098	-4.80402	-0.0773062
FAM133B	-0.0773033	0.330341	-2.37261	0.0245686	0.109598	-4.97964	-0.0773033
EHBP1L1	0.077294	0.260454	4.6974	5.98e-05	0.00711667	0.814322	0.077294
ZIC1	-0.0772633	0.207605	-3.49757	0.00154582	0.0239202	-2.37354	-0.0772633
EBF3	-0.0772625	0.19376	-6.01933	1.56e-06	0.00244292	4.45662	-0.0772625
RBM47	-0.0772462	0.45351	-2.23722	0.0331879	0.132039	-5.25145	-0.0772462
DNAH17	-0.0771953	0.515782	-1.82805	0.0779304	0.225141	-6.00122	-0.0771953
FMN1	0.0771942	0.682532	2.70432	0.0113719	0.0686387	-4.2702	0.0771942
DPP6	-0.077184	0.119517	-3.93235	0.000485694	0.0146396	-1.24859	-0.077184
ITIH5	0.0771087	0.805319	3.17235	0.0035811	0.0360612	-3.18002	0.0771087
LOC152225	-0.0771024	0.285204	-3.28344	0.00269575	0.0312553	-2.9085	-0.0771024
TPSG1	0.0771003	0.93483	1.19086	0.243441	0.456343	-6.91841	0.0771003
KCNQ1	0.0770718	0.855639	2.10098	0.0445213	0.158592	-5.51353	0.0770718
PSAP	-0.0770624	0.535593	-2.11226	0.0434666	0.156269	-5.49229	-0.0770624
CHSY1	-0.0769973	0.445294	-2.10274	0.0443554	0.158227	-5.51022	-0.0769973
DBNDD2	-0.0769937	0.31564	-3.09689	0.00433463	0.0399064	-3.3619	-0.0769937
RAB13	-0.0769686	0.234817	-2.46755	0.0198001	0.0958325	-4.78267	-0.0769686
SH2B2	-0.0769645	0.532104	-2.76377	0.00986025	0.0631193	-4.13711	-0.0769645
BDH1	-0.0769481	0.537753	-1.43923	0.160879	0.354097	-6.60054	-0.0769481
RAB2A	-0.0769435	0.418947	-1.82651	0.0781677	0.225566	-6.00382	-0.0769435
TBC1D1	-0.076878	0.405115	-2.12207	0.0425677	0.154249	-5.47375	-0.076878
SLC12A7	-0.076873	0.34245	-2.58869	0.014951	0.0808246	-4.52412	-0.076873
DUSP6	-0.0768693	0.289569	-2.96598	0.00601302	0.047699	-3.67217	-0.0768693
ITSN2	-0.0768236	0.347548	-2.75561	0.010056	0.0638563	-4.15548	-0.0768236
MAD1L1	-0.0768008	0.892397	-1.72555	0.0951566	0.255192	-6.17059	-0.0768008
AKAP13	-0.076796	0.265374	-2.34872	0.0259235	0.113304	-5.0284	-0.076796
FAM65B	0.0767729	0.361434	1.9709	0.0584247	0.188021	-5.75241	0.0767729
MITF	-0.0767612	0.288927	-2.30354	0.0286723	0.12061	-5.11967	-0.0767612
CPNE1	-0.0767552	0.444679	-2.45737	0.0202672	0.0972098	-4.80403	-0.0767552
TTC24	-0.0767314	0.389829	-1.9612	0.0595998	0.19034	-5.76976	-0.0767314
LOC100506457	-0.0767252	0.420044	-2.1678	0.0385906	0.14504	-5.38646	-0.0767252
C1orf141	-0.0767008	0.196263	-3.04028	0.00499692	0.0431157	-3.49693	-0.0767008
FBXO17	-0.0766822	0.55644	-2.40822	0.0226692	0.104246	-4.90637	-0.0766822
ALPL	0.0766639	0.676367	4.02438	0.000378662	0.0133006	-1.00506	0.0766639
CASQ2	-0.0766495	0.397133	-2.24112	0.0329055	0.131339	-5.24378	-0.0766495
SLC6A1	0.0766104	0.740689	2.51373	0.0178019	0.0898545	-4.68503	0.0766104
IFNGR2	-0.0766103	0.500224	-2.29061	0.0295065	0.122761	-5.14558	-0.0766103
ROPN1L	-0.0765912	0.291574	-2.8387	0.00822249	0.0567874	-3.96695	-0.0765912
TRIM34	-0.0765702	0.781144	-4.19571	0.000237574	0.0113029	-0.547686	-0.0765702
LOC105376360	-0.0765662	0.349885	-2.44281	0.0209531	0.0992434	-4.83448	-0.0765662
SLC20A2	-0.0765198	0.463079	-2.10598	0.0440507	0.157555	-5.50412	-0.0765198
UVSSA	-0.0765187	0.705363	-1.70131	0.099671	0.262723	-6.20949	-0.0765187
NISCH	-0.0764528	0.353214	-2.24098	0.0329157	0.131362	-5.24406	-0.0764528
ADAP1	-0.0764416	0.464895	-2.2966	0.0291176	0.121749	-5.1336	-0.0764416
BISPR	-0.0764405	0.164469	-5.07177	2.12e-05	0.00516963	1.84409	-0.0764405
PHACTR2	-0.076343	0.494987	-2.17266	0.0381882	0.144116	-5.37711	-0.076343
PACSIN2	-0.0763202	0.440787	-3.41082	0.00193898	0.0266048	-2.59201	-0.0763202
JAZF1	-0.0762654	0.505496	-3.09947	0.00430663	0.0397622	-3.35574	-0.0762654
PCDHB8	-0.0762648	0.69968	-1.84836	0.0748534	0.219537	-5.96673	-0.0762648
HTRA4	-0.0762489	0.250712	-2.5567	0.0161116	0.0846017	-4.59315	-0.0762489
HLA-DQA2	0.0762335	0.730908	2.51363	0.0178062	0.0898686	-4.68525	0.0762335
PPARGC1A	0.0762117	0.680709	3.89337	0.000539503	0.0152252	-1.35123	0.0762117
GRM7	-0.0762035	0.149135	-3.11891	0.00410037	0.0387499	-3.30905	-0.0762035
TK2	0.0762012	0.690881	3.02217	0.00522837	0.0442009	-3.53985	0.0762012
EMC2	-0.0761971	0.26172	-3.1003	0.00429754	0.0397167	-3.35373	-0.0761971
CBFA2T3	0.0761861	0.272392	1.64758	0.11032	0.279895	-6.29409	0.0761861
ZC3H8	-0.07616	0.39411	-2.24927	0.0323224	0.129887	-5.2277	-0.07616
PCMT1	-0.0761209	0.390229	-2.31795	0.0277681	0.118225	-5.0907	-0.0761209
RREB1	-0.0761021	0.470561	-2.24169	0.0328642	0.131226	-5.24265	-0.0761021
COL11A2	0.0760796	0.816428	5.84379	2.52e-06	0.00270292	3.97442	0.0760796
EPB41L3	-0.0760703	0.284585	-2.16023	0.0392255	0.146551	-5.40101	-0.0760703
THCAT158	-0.0760443	0.290911	-1.61552	0.117114	0.29059	-6.34352	-0.0760443
PAG1	-0.0760402	0.406775	-2.1045	0.0441892	0.157856	-5.5069	-0.0760402
BLM	-0.076006	0.464899	-2.1693	0.0384659	0.144763	-5.38358	-0.076006
NME3	0.0759609	0.503369	2.40661	0.0227519	0.10448	-4.90969	0.0759609
LINC00636	0.0759525	0.670804	1.83556	0.0767796	0.223078	-5.98849	0.0759525
HSF2BP	-0.0759328	0.426535	-2.41916	0.0221128	0.102635	-4.8837	-0.0759328
ZBTB47	-0.0759107	0.56278	-1.77326	0.0867745	0.240839	-6.09273	-0.0759107
LNX1	0.0759073	0.847901	1.32433	0.195818	0.399768	-6.7542	0.0759073
C13orf33	-0.0758622	0.295574	-2.92273	0.00669178	0.0506093	-3.77313	-0.0758622
CHD9	-0.0758542	0.293295	-3.05033	0.00487272	0.0425186	-3.47305	-0.0758542
LCP1	0.0757894	0.671054	2.61699	0.0139893	0.077659	-4.4626	0.0757894
ZNRD1	0.0757753	0.828535	1.4801	0.149715	0.33874	-6.5432	0.0757753
FAM124B	-0.0757687	0.316831	-3.03807	0.00502456	0.0432523	-3.50216	-0.0757687
CDK19	-0.0757628	0.425627	-2.10673	0.0439809	0.157413	-5.50271	-0.0757628
RAVER2	-0.0757428	0.232859	-3.60453	0.00116644	0.0209868	-2.10121	-0.0757428
PAX8	0.0757283	0.258129	2.64044	0.0132364	0.0751626	-4.41132	0.0757283
ABR	-0.0757223	0.431996	-2.39469	0.0233745	0.106248	-4.9343	-0.0757223
AIF1	-0.0757098	0.275134	-3.30501	0.00255015	0.0304243	-2.85527	-0.0757098
ZIM3	-0.0757078	0.56198	-3.28184	0.00270688	0.0313204	-2.91245	-0.0757078
RPTOR	-0.0756586	0.475147	-3.65546	0.00101925	0.019824	-1.97044	-0.0756586
NUP43	-0.0756525	0.379673	-2.87444	0.00753494	0.0541013	-3.8849	-0.0756525
PEX14	0.0756456	0.284742	2.2967	0.0291112	0.121732	-5.1334	0.0756456
NRN1	-0.0756453	0.665404	-3.5777	0.00125211	0.0217251	-2.16983	-0.0756453
HIPK2	-0.0756334	0.376445	-2.38941	0.0236549	0.107039	-4.94516	-0.0756334
GRIK2	-0.075622	0.292869	-3.69053	0.000928584	0.0190475	-1.88001	-0.075622
CDC42BPB	-0.0756134	0.320158	-3.18833	0.00343845	0.0353252	-3.14123	-0.0756134
XPNPEP1	0.075613	0.884497	1.23459	0.226972	0.437676	-6.86634	0.075613
EIF2C3	-0.0755789	0.395265	-2.07584	0.0469541	0.163996	-5.56058	-0.0755789
ITSN1	-0.0754955	0.492633	-1.96951	0.0585918	0.188332	-5.7549	-0.0754955
SPPL3	-0.07547	0.466684	-1.88112	0.070111	0.210806	-5.91047	-0.07547
ATP11AUN	0.0754674	0.761385	3.82826	0.000642703	0.0163698	-1.52198	0.0754674
MLXIP	0.0754624	0.67116	2.79641	0.00911236	0.0602757	-4.0633	0.0754624
EPM2A	-0.0754508	0.409217	-2.94203	0.00638037	0.0492664	-3.72818	-0.0754508
PLXNC1	-0.0754091	0.360755	-2.42291	0.0219252	0.102113	-4.87592	-0.0754091
PDE1C	0.0753465	0.341865	1.35323	0.186519	0.388162	-6.7166	0.0753465
TFR2	0.0753396	0.873901	1.30632	0.201791	0.407264	-6.77727	0.0753396
PNKD	-0.0753291	0.744792	-1.74769	0.0911847	0.248553	-6.13466	-0.0753291
CD177	-0.0753197	0.571137	-2.72397	0.0108499	0.0667915	-4.22641	-0.0753197
FAM49B	-0.0753178	0.535767	-2.60751	0.014305	0.0787003	-4.48326	-0.0753178
ARID5B	-0.0753096	0.296377	-2.65604	0.0127566	0.0734995	-4.37705	-0.0753096
PLOD2	-0.0753045	0.418867	-3.42447	0.00187126	0.0261608	-2.55778	-0.0753045
GIT2	-0.0752854	0.361945	-2.16986	0.0384195	0.144651	-5.3825	-0.0752854
SSBP3	-0.0752598	0.142185	-3.81105	0.000673052	0.0166624	-1.56694	-0.0752598
LMO2	0.0752548	0.539713	3.82859	0.000642131	0.0163628	-1.52111	0.0752548
LOC101928738	0.075254	0.850627	2.21355	0.0349484	0.136335	-5.29783	0.075254
CDK6	-0.0752203	0.371114	-2.11583	0.0431377	0.155526	-5.48555	-0.0752203
JAM3	-0.0752123	0.503443	-1.99701	0.0553619	0.181775	-5.70538	-0.0752123
FAM126A	-0.0752051	0.822865	-1.59293	0.122105	0.298306	-6.37784	-0.0752051
ESR2	-0.075196	0.386469	-2.37286	0.0245548	0.109561	-4.97913	-0.075196
FCAR	-0.0751754	0.442262	-2.23971	0.0330073	0.131585	-5.24655	-0.0751754
PCDHA2	-0.0751705	0.688333	-1.36573	0.182606	0.383087	-6.70012	-0.0751705
ZNF266	-0.0751675	0.595718	-2.80936	0.00883069	0.0591847	-4.03389	-0.0751675
FRY	-0.0751647	0.435182	-2.17853	0.0377076	0.142965	-5.36581	-0.0751647
TESK2	-0.0751595	0.748235	-2.42646	0.0217486	0.101586	-4.86854	-0.0751595
SLC38A1	-0.0751423	0.384873	-2.3155	0.0279202	0.118621	-5.09564	-0.0751423
MFSD2A	-0.0751196	0.586481	-4.00726	0.000396649	0.0135153	-1.0505	-0.0751196
SLC1A2	-0.0751143	0.712969	-3.85762	0.000593981	0.0158115	-1.44511	-0.0751143
LOC101928551	-0.0751037	0.451175	-1.89237	0.0685435	0.207905	-5.89098	-0.0751037
SYT14	-0.0751006	0.314699	-3.05471	0.00481949	0.0422682	-3.46263	-0.0751006
LOC100130987	-0.0750968	0.30012	-3.20505	0.00329507	0.0345699	-3.10056	-0.0750968
TBC1D24	-0.0750669	0.363387	-3.16151	0.00368105	0.0365857	-3.20628	-0.0750669
CERK	-0.0750598	0.452787	-2.37133	0.0246397	0.109805	-4.98227	-0.0750598
ABCC5-AS1	-0.0750442	0.286191	-2.24661	0.0325117	0.130347	-5.23296	-0.0750442
NMS	0.0750302	0.424336	0.80708	0.426243	0.632913	-7.30046	0.0750302
MIR3614	0.0750218	0.595638	3.72958	0.00083687	0.0182369	-1.77897	0.0750218
SKIL	-0.075019	0.515932	-1.94177	0.0620153	0.195172	-5.80432	-0.075019
KIAA0226L	-0.0749865	0.458512	-2.25978	0.0315845	0.128034	-5.20693	-0.0749865
ZNF324	0.074986	0.886268	1.21718	0.233425	0.445026	-6.88727	0.074986
H2AFY	-0.0749789	0.186715	-3.09243	0.00438368	0.0401479	-3.3726	-0.0749789
SYTL3	-0.0749532	0.288904	-2.96971	0.00595761	0.0474591	-3.66342	-0.0749532
AGO2	-0.0748791	0.328789	-2.41996	0.0220729	0.102535	-4.88205	-0.0748791
UST	0.0748774	0.867188	1.36105	0.184065	0.384972	-6.70631	0.0748774
RAB11FIP2	-0.0748741	0.360075	-2.60162	0.0145043	0.0793632	-4.49607	-0.0748741
PPT2	0.0748564	0.894346	1.32426	0.195841	0.399794	-6.75429	0.0748564
ELK3	-0.0748134	0.403459	-1.1799	0.247704	0.461168	-6.9312	-0.0748134
AKAP7	-0.0748058	0.217716	-3.36992	0.00215631	0.0279829	-2.69421	-0.0748058
PHGR1	-0.0747878	0.283918	-1.74503	0.0916545	0.249352	-6.139	-0.0747878
SGPL1	-0.0747636	0.466696	-1.61418	0.117405	0.291009	-6.34556	-0.0747636
DYNC1LI1	-0.0747538	0.394482	-1.86704	0.0721165	0.214504	-5.93474	-0.0747538
GRM2	-0.0747528	0.292533	-2.05342	0.0492224	0.168988	-5.60219	-0.0747528
ESRRG	0.0747307	0.612348	4.54719	9.05e-05	0.00805953	0.403714	0.0747307
FLJ43860	0.0747289	0.716595	1.28977	0.207404	0.414184	-6.79822	0.0747289
TNIP3	-0.0747288	0.139559	-3.16198	0.00367666	0.0365587	-3.20514	-0.0747288
DAB2IP	0.0747257	0.867399	1.23759	0.225876	0.436401	-6.86271	0.0747257
TMEM9B	-0.0747208	0.557914	-0.627812	0.535079	0.720186	-7.43087	-0.0747208
CCDC88C	-0.0747189	0.455621	-2.26131	0.0314785	0.127767	-5.2039	-0.0747189
TMEM180	-0.0747079	0.387487	-1.91145	0.0659546	0.202907	-5.85771	-0.0747079
TRAP1	0.0747057	0.603354	1.13546	0.265555	0.480709	-6.98195	0.0747057
KLHDC4	-0.0746508	0.653375	-3.58406	0.00123125	0.0215444	-2.15358	-0.0746508
ANKS3	0.074647	0.845125	1.27867	0.211232	0.418929	-6.81213	0.074647
RAP1GAP2	0.0746296	0.815099	2.04764	0.0498225	0.170233	-5.61286	0.0746296
C20orf96	-0.0746222	0.723758	-2.08645	0.0459131	0.161678	-5.54077	-0.0746222
LOC339529	0.0746135	0.808405	2.73857	0.0104764	0.0654357	-4.19372	0.0746135
MED12L	-0.0746025	0.411181	-2.30156	0.0287986	0.120951	-5.12365	-0.0746025
ITGB7	-0.0746016	0.522697	-2.0418	0.0504351	0.171522	-5.62362	-0.0746016
EGR3	-0.0745978	0.415608	-2.39294	0.0234673	0.106522	-4.93791	-0.0745978
LGALS8	0.07458	0.484844	0.574729	0.569942	0.746317	-7.46341	0.07458
NUDT3	-0.0745778	0.522214	-2.00672	0.0542597	0.1795	-5.68778	-0.0745778
CELF1	-0.0745637	0.410702	-1.96979	0.0585571	0.18827	-5.75438	-0.0745637
2023-03-04	0.0745576	0.761279	4.55553	8.85e-05	0.00800143	0.426448	0.0745576
NLN	-0.0745542	0.385296	-1.80222	0.081998	0.23236	-6.04463	-0.0745542
TMEM131	-0.0745485	0.437506	-1.99342	0.0557744	0.182635	-5.71187	-0.0745485
HHLA2	-0.0745448	0.38325	-1.916	0.0653504	0.201761	-5.84975	-0.0745448
PHACTR1	-0.0745274	0.213964	-3.11936	0.00409576	0.0387287	-3.30798	-0.0745274
MIR886	-0.074524	0.427938	-0.84341	0.405957	0.615616	-7.27023	-0.074524
NFIA-AS1	-0.0744761	0.4686	-2.58066	0.0152347	0.0817637	-4.54149	-0.0744761
THSD1P	-0.0744734	0.175509	-2.82196	0.00856452	0.0581476	-4.00519	-0.0744734
SLC45A4	0.0744682	0.935919	1.14743	0.260655	0.475351	-6.96845	0.0744682
CD302	-0.074424	0.330624	-2.64947	0.0129564	0.0742114	-4.39148	-0.074424
HLA-DOA	0.0744163	0.842303	1.38737	0.175982	0.374417	-6.67127	0.0744163
MICU1	-0.074409	0.403617	-2.03118	0.051567	0.173902	-5.64313	-0.074409
DIP2B	-0.0744057	0.426951	-2.00732	0.0541913	0.179365	-5.68667	-0.0744057
AREL1	-0.0743957	0.249591	-2.93847	0.00643676	0.049521	-3.73648	-0.0743957
BTBD3	-0.0743873	0.101574	-3.55295	0.0013365	0.0223941	-2.23294	-0.0743873
C12orf79	-0.074377	0.442852	-2.25188	0.0321377	0.129415	-5.22255	-0.074377
ADGRF3	-0.0743763	0.881493	-1.2185	0.232934	0.44446	-6.8857	-0.0743763
C2orf81	-0.0743692	0.638278	-3.47316	0.00164787	0.0246228	-2.43524	-0.0743692
LOC101927285	0.0743213	0.526443	1.21545	0.234076	0.44575	-6.88934	0.0743213
CASP3	-0.0743143	0.38956	-2.15161	0.0399593	0.148286	-5.41753	-0.0743143
LOC283177	-0.0742884	0.301007	-3.43929	0.00180034	0.0256775	-2.52056	-0.0742884
C13orf27	-0.074285	0.460622	-3.00806	0.00541564	0.0450136	-3.57319	-0.074285
PHACTR3	-0.0742835	0.736508	-1.9382	0.0624684	0.196083	-5.81064	-0.0742835
FNDC1	0.0742729	0.774102	3.51265	0.00148586	0.023465	-2.33534	0.0742729
TRA2B	-0.0742295	0.535173	-2.48764	0.0189067	0.0932049	-4.74033	-0.0742295
TNKS	-0.074212	0.367576	-2.32552	0.0273035	0.116993	-5.07542	-0.074212
IRF5	-0.0742039	0.340789	-2.66959	0.0123529	0.0721099	-4.34718	-0.0742039
KCNE1	-0.0742002	0.599472	-3.82485	0.00064861	0.0164313	-1.5309	-0.0742002
RIN3	0.074152	0.39573	3.36776	0.0021684	0.0280609	-2.69958	0.074152
PCNT	-0.0741491	0.624784	-1.64863	0.110104	0.279555	-6.29247	-0.0741491
MNS1	-0.0741311	0.272819	-3.46897	0.00166602	0.0247391	-2.44581	-0.0741311
TNRC6B	-0.0740967	0.888663	-1.14607	0.261208	0.475983	-6.96999	-0.0740967
LGALS12	-0.074096	0.534878	-2.41502	0.0223221	0.103246	-4.8923	-0.074096
GP9	0.0740957	0.869741	1.73497	0.0934494	0.252358	-6.15535	0.0740957
LANCL2	-0.0740787	0.647227	-1.75929	0.0891604	0.244996	-6.11569	-0.0740787
SYNJ2	-0.0740749	0.495988	-2.17625	0.0378932	0.143402	-5.37019	-0.0740749
STK24	-0.0740525	0.309187	-3.56926	0.00128027	0.021943	-2.19136	-0.0740525
LOC84856	-0.0739903	0.629448	-2.83185	0.00836091	0.0573405	-3.98262	-0.0739903
SBF2	-0.0739708	0.362732	-2.05021	0.0495547	0.169684	-5.60812	-0.0739708
WDFY1	-0.0739453	0.492183	-2.24379	0.0327133	0.130854	-5.23851	-0.0739453
SPI1	-0.073942	0.371484	-2.3132	0.0280633	0.118971	-5.10026	-0.073942
APBB1IP	-0.0739309	0.375848	-2.15552	0.0396248	0.147503	-5.41004	-0.0739309
BRE	-0.073916	0.43697	-2.10269	0.04436	0.158238	-5.51032	-0.073916
UBE2T	-0.0738689	0.408161	-1.96657	0.0589463	0.189041	-5.76016	-0.0738689
C9orf116	0.073825	0.885367	1.35556	0.185786	0.387204	-6.71354	0.073825
LINC00945	-0.0738236	0.436061	-2.35705	0.0254435	0.112003	-5.01144	-0.0738236
MDGA1	-0.0738216	0.235282	-2.71638	0.0110488	0.0675026	-4.24334	-0.0738216
SFXN2	0.0738196	0.902865	1.28281	0.209799	0.417161	-6.80696	0.0738196
KLF12	-0.0738176	0.502826	-1.96431	0.0592208	0.189593	-5.76421	-0.0738176
GMDS	-0.0738031	0.423007	-2.19955	0.0360291	0.138927	-5.3251	-0.0738031
HS3ST3A1	0.0737981	0.192088	3.31935	0.00245759	0.0298414	-2.81981	0.0737981
DNAJC5	-0.0737738	0.328326	-2.98555	0.00572784	0.0464555	-3.62623	-0.0737738
CHN2	0.0737688	0.856289	1.50841	0.142353	0.32824	-6.50268	0.0737688
RASA3	0.0737521	0.942992	1.12744	0.26887	0.484363	-6.99091	0.0737521
CTDSPL	-0.0737275	0.461559	-2.19291	0.0365514	0.14016	-5.33798	-0.0737275
RNH1	-0.0736931	0.368418	-2.29877	0.0289775	0.121386	-5.12924	-0.0736931
MTG2	-0.0736877	0.514727	-2.04726	0.049862	0.170327	-5.61356	-0.0736877
KCNT2	0.0736257	0.673059	4.41355	0.000130788	0.00911875	0.0402137	0.0736257
TCERG1L	-0.0736097	0.531192	-3.36806	0.0021667	0.0280487	-2.69883	-0.0736097
PHC3	-0.0735659	0.45243	-1.90576	0.0667176	0.204367	-5.86766	-0.0735659
ATG9B	0.0735595	0.842871	1.25381	0.220005	0.429521	-6.84291	0.0735595
CAMTA2	-0.0735371	0.480283	-1.78778	0.0843507	0.236519	-6.06869	-0.0735371
CDK14	-0.0735309	0.814997	-1.26178	0.217163	0.426154	-6.83311	-0.0735309
F11	0.073514	0.872228	1.3195	0.197405	0.401752	-6.76041	0.073514
ZDHHC20	0.073501	0.892278	1.23034	0.228536	0.439478	-6.87147	0.073501
JAKMIP3	0.0734962	0.941858	1.1248	0.269972	0.485522	-6.99386	0.0734962
RNF144B	-0.0734531	0.409459	-1.89283	0.0684801	0.207782	-5.89018	-0.0734531
FOXN3	-0.0734521	0.419551	-2.08005	0.0465386	0.16306	-5.55273	-0.0734521
C7orf26	-0.0734508	0.532719	-1.91387	0.0656332	0.202299	-5.85348	-0.0734508
EXD3	-0.0734494	0.337671	-2.88994	0.00725384	0.0529748	-3.84912	-0.0734494
DOCK9	-0.0734482	0.725171	-1.6669	0.106385	0.273636	-6.26392	-0.0734482
KIAA1958	-0.0734426	0.447765	-2.07271	0.0472651	0.164687	-5.56641	-0.0734426
SORBS1	0.0734298	0.869301	1.67954	0.103877	0.269643	-6.24404	0.0734298
MAFG	-0.0734235	0.414061	-2.49278	0.0186841	0.0925404	-4.72946	-0.0734235
PTK2B	-0.0734215	0.406884	-2.54803	0.0164403	0.0856135	-4.61178	-0.0734215
PRKCA	-0.0733942	0.501296	-1.97483	0.0579544	0.187084	-5.74536	-0.0733942
KIRREL	0.0733132	0.871124	1.55171	0.131664	0.312575	-6.43945	0.0733132
NSMCE2	-0.0733028	0.242688	-3.06937	0.00464546	0.0414396	-3.42771	-0.0733028
BPHL	0.0732929	0.840994	1.25479	0.219652	0.429107	-6.8417	0.0732929
PCDHB3	-0.0732831	0.566391	-3.38949	0.0020495	0.0273033	-2.64535	-0.0732831
C18orf25	-0.0732722	0.344016	-2.556	0.0161379	0.0846923	-4.59466	-0.0732722
UBE3A	0.0732689	0.824351	1.55889	0.129955	0.310091	-6.42881	0.0732689
THUMPD3-AS1	-0.0732683	0.485855	-2.17127	0.0383029	0.144389	-5.37979	-0.0732683
LPHN2	0.0732637	0.367682	2.8039	0.00894845	0.0596463	-4.0463	0.0732637
PCDHGB3	-0.0732609	0.29444	-4.40328	0.000134533	0.00920782	0.0123536	-0.0732609
PCDHB15	-0.0732604	0.702277	-2.30587	0.0285242	0.120212	-5.11499	-0.0732604
PPIL3	0.0732593	0.901639	1.21584	0.233928	0.445597	-6.88887	0.0732593
FAM184B	-0.0732472	0.257224	-3.99008	0.000415529	0.0137612	-1.09601	-0.0732472
ZNF333	-0.0732435	0.409913	-2.99533	0.0055902	0.0458169	-3.60322	-0.0732435
ANTXR1	0.0732414	0.903506	1.94817	0.0612098	0.193552	-5.79296	0.0732414
NSUN3	-0.0732364	0.413326	-2.18215	0.0374131	0.142263	-5.3588	-0.0732364
STAM	-0.0732115	0.335742	-2.59339	0.0147873	0.0803051	-4.51394	-0.0732115
F2RL1	-0.0731438	0.258939	-4.31855	0.00016976	0.00998975	-0.216955	-0.0731438
BCAS3	-0.0731259	0.408223	-1.97533	0.0578948	0.186965	-5.74446	-0.0731259
CTTNBP2	0.0731206	0.636115	2.97779	0.00583943	0.0469691	-3.64448	0.0731206
PNLDC1	-0.0731073	0.373224	-3.00449	0.00546413	0.0452403	-3.58163	-0.0731073
ST5	0.0731072	0.821979	1.46382	0.154084	0.344827	-6.5662	0.0731072
ZAK	0.0731051	0.875324	1.31134	0.200113	0.405153	-6.77087	0.0731051
ITPK1	0.0731009	0.849311	1.37806	0.17881	0.378097	-6.68374	0.0731009
ALPI	0.0730971	0.425209	3.11596	0.00413109	0.0388947	-3.31615	0.0730971
STAG1	-0.0730896	0.423079	-2.1088	0.0437874	0.156962	-5.4988	-0.0730896
STOM	-0.0730767	0.381912	-2.04572	0.050023	0.170656	-5.6164	-0.0730767
LOC401010	-0.0730726	0.598654	-1.40211	0.171581	0.368494	-6.6514	-0.0730726
LDLRAD3	0.0730636	0.84138	1.20748	0.237079	0.449144	-6.89882	0.0730636
NRF1	-0.0730565	0.469418	-1.81086	0.0806182	0.229941	-6.03017	-0.0730565
ZNF516	-0.0730191	0.421944	-2.42265	0.0219381	0.102153	-4.87646	-0.0730191
KBTBD11	-0.0730053	0.423691	-1.88527	0.0695293	0.209749	-5.90329	-0.0730053
SLC25A37	-0.0729882	0.483459	-1.9407	0.0621503	0.19544	-5.80621	-0.0729882
QPCT	-0.0729827	0.467053	-2.04381	0.0502233	0.171084	-5.61991	-0.0729827
NCRNA00116	-0.0729358	0.337938	-1.77165	0.0870455	0.241279	-6.09537	-0.0729358
EFHD1	0.0729107	0.873822	1.30999	0.200564	0.405723	-6.77259	0.0729107
PCDHB17	-0.0728743	0.287275	-4.09468	0.000312869	0.0124486	-0.818003	-0.0728743
PIM1	-0.0728671	0.45112	-2.85062	0.0079869	0.05589	-3.93965	-0.0728671
ARSJ	-0.07286	0.179765	-3.99657	0.000408297	0.0136544	-1.07883	-0.07286
GATA4	0.0728396	0.740408	2.23928	0.0330386	0.131664	-5.2474	0.0728396
CCDC66	-0.0728314	0.303692	-2.15694	0.0395043	0.147209	-5.40732	-0.0728314
IL1R1	-0.0728242	0.458186	-2.24067	0.0329382	0.131416	-5.24467	-0.0728242
MAP3K7CL	-0.0727967	0.322271	-2.23294	0.0334999	0.132796	-5.25986	-0.0727967
PDCD4	0.0727552	0.663429	2.9929	0.0056241	0.0459828	-3.60894	0.0727552
GNG7	-0.072752	0.417586	-2.71064	0.0112015	0.0680502	-4.25614	-0.072752
PCDHGB5	-0.0727502	0.198531	-3.25762	0.00288056	0.032286	-2.972	-0.0727502
IRS2	-0.072749	0.164977	-2.72302	0.0108746	0.0668802	-4.22852	-0.072749
RAPSN	0.0727476	0.819877	1.95145	0.0608004	0.19275	-5.78712	0.0727476
PELI2	-0.0727264	0.48256	-2.09827	0.0447781	0.159169	-5.51862	-0.0727264
PLCH1	-0.0727199	0.404665	-2.06367	0.0481737	0.166684	-5.58321	-0.0727199
ITGB8	-0.0727171	0.414236	-1.8381	0.0763939	0.222341	-5.98418	-0.0727171
TLDC1	0.0727149	0.877954	1.33651	0.191858	0.394847	-6.73845	0.0727149
ITPR1	-0.0726994	0.416515	-2.11351	0.0433508	0.15601	-5.48992	-0.0726994
DUSP10	-0.0726945	0.422743	-2.02011	0.0527709	0.176464	-5.66339	-0.0726945
RBM19	-0.0726873	0.804781	-1.23346	0.227388	0.438181	-6.86771	-0.0726873
KCNA4	-0.0726851	0.311384	-3.54641	0.0013597	0.0225437	-2.24958	-0.0726851
PERP	-0.0726817	0.498993	-3.21486	0.0032136	0.0341202	-3.07664	-0.0726817
COG5	0.0726716	0.593571	0.731851	0.47018	0.669349	-7.35901	0.0726716
RERE	-0.0726697	0.482661	-2.8414	0.00816864	0.0565724	-3.96078	-0.0726697
BAIAP2	0.0726467	0.364197	1.84324	0.0756189	0.220944	-5.97545	0.0726467
RABL6	-0.072641	0.311018	-3.02542	0.00518612	0.0440042	-3.53216	-0.072641
TPD52	-0.0726307	0.427086	-1.89475	0.0682161	0.207278	-5.88684	-0.0726307
MYO15A	-0.0726017	0.834385	-1.85961	0.0731947	0.216474	-5.9475	-0.0726017
GAS7	-0.0725929	0.395634	-2.61747	0.0139735	0.0776055	-4.46155	-0.0725929
LOC101927156	-0.0725809	0.292059	-3.33769	0.00234389	0.0291499	-2.77434	-0.0725809
ZNF155	0.0725752	0.636141	2.19497	0.0363886	0.139776	-5.33398	0.0725752
OAS3	-0.0725747	0.773743	-3.99713	0.000407677	0.0136449	-1.07734	-0.0725747
UNQ6494	-0.0725727	0.33218	-2.76307	0.00987668	0.0631817	-4.13866	-0.0725727
AGK	0.0725724	0.609523	2.49648	0.0185255	0.0920452	-4.72164	0.0725724
CNDP1	-0.0725529	0.400059	-2.43389	0.021384	0.100532	-4.85309	-0.0725529
DENND1A	-0.0725465	0.485579	-2.49424	0.0186215	0.0923403	-4.72638	-0.0725465
CTSB	-0.0725372	0.508593	-1.60619	0.119154	0.293731	-6.35774	-0.0725372
AMBRA1	-0.0724968	0.379758	-2.34388	0.026206	0.114065	-5.03824	-0.0724968
MPZL1	-0.0724676	0.358513	-2.5931	0.0147972	0.0803428	-4.51456	-0.0724676
EML1	0.0724565	0.770394	2.85379	0.00792518	0.0556572	-3.93236	0.0724565
NOP58	-0.0724275	0.524625	-2.76453	0.0098421	0.0630538	-4.13538	-0.0724275
STK4	-0.0724015	0.485423	-1.97395	0.0580589	0.187293	-5.74693	-0.0724015
PPP1R3G	-0.0723837	0.799835	-3.30028	0.0025814	0.0306124	-2.86695	-0.0723837
NREP	-0.0723804	0.339572	-3.27012	0.00278961	0.0317735	-2.94128	-0.0723804
ITGB1BP1	0.0723774	0.715229	2.37657	0.0243503	0.109003	-4.97153	0.0723774
CSTA	-0.0723608	0.413107	-2.14522	0.0405111	0.149553	-5.42973	-0.0723608
PDHX	-0.0723504	0.276184	-2.89204	0.00721665	0.0528175	-3.84428	-0.0723504
SLC1A1	-0.0723407	0.520229	-1.33434	0.192558	0.3958	-6.74126	-0.0723407
LOC100507406	-0.072335	0.411467	-1.9034	0.0670369	0.204994	-5.87178	-0.072335
SLC22A15	-0.0723275	0.415793	-2.22248	0.0342746	0.134723	-5.28037	-0.0723275
AIM1	-0.0723011	0.424347	-1.93252	0.0631945	0.197492	-5.82067	-0.0723011
SNRPN	-0.0722829	0.297451	-3.02571	0.00518229	0.0439858	-3.53146	-0.0722829
CLIC4	0.0722703	0.886282	1.17401	0.250018	0.463762	-6.93803	0.0722703
2023-03-11	-0.072257	0.149032	-3.36775	0.00216848	0.0280609	-2.69961	-0.072257
FAM105A	-0.0722299	0.36196	-2.37159	0.0246253	0.109757	-4.98174	-0.0722299
MGAM	-0.0722197	0.457925	-2.22457	0.0341184	0.134346	-5.27628	-0.0722197
SIVA1	-0.0722012	0.623329	-3.13287	0.00395823	0.0380352	-3.27546	-0.0722012
MAP2K5	-0.0721719	0.344297	-2.33776	0.0265676	0.11506	-5.05066	-0.0721719
ZSCAN12	-0.0721699	0.230456	-3.22973	0.00309383	0.0334674	-3.04033	-0.0721699
PSD	0.0721517	0.899833	1.30255	0.20306	0.408804	-6.78206	0.0721517
FOXK1	-0.0721211	0.396693	-2.15191	0.0399332	0.148234	-5.41694	-0.0721211
DLEC1	-0.0720685	0.423798	-2.12021	0.042737	0.154617	-5.47727	-0.0720685
ARPC4-TTLL3	0.0720563	0.878139	1.18356	0.246276	0.459573	-6.92695	0.0720563
TBC1D22A	-0.072054	0.368376	-2.30771	0.028408	0.119899	-5.1113	-0.072054
DNMT3A	-0.0720462	0.139896	-3.71318	0.00087426	0.0185785	-1.82145	-0.0720462
COL5A1	0.0720381	0.936236	1.10816	0.27697	0.492926	-7.01223	0.0720381
HEYL	-0.0720356	0.180234	-3.64226	0.00105558	0.0201345	-2.00441	-0.0720356
INPP4A	0.0720283	0.522845	4.26121	0.000198627	0.010579	-0.371589	0.0720283
ZNF518B	-0.0720259	0.481218	-5.14219	1.75e-05	0.00488087	2.03842	-0.0720259
PTX4	-0.0720224	0.524777	-1.9506	0.0609064	0.192974	-5.78864	-0.0720224
RCOR1	-0.0720065	0.424138	-2.08316	0.0462337	0.162402	-5.54692	-0.0720065
SSH1	0.0719665	0.360936	4.52924	9.51e-05	0.00816645	0.354763	0.0719665
FMO6P	-0.0719654	0.683432	-2.21629	0.0347402	0.135821	-5.29247	-0.0719654
C17orf54	-0.0719311	0.678331	-1.35075	0.187306	0.389169	-6.71987	-0.0719311
MIR653	0.0719272	0.750452	1.55346	0.131246	0.311989	-6.43686	0.0719272
TRIM7	-0.071924	0.398116	-2.24603	0.0325534	0.130454	-5.23411	-0.071924
SENP6	-0.0719234	0.424514	-2.01651	0.0531669	0.177276	-5.66994	-0.0719234
MIR548F5	0.0718794	0.892744	1.367	0.182213	0.382544	-6.69845	0.0718794
MPZL3	-0.0718685	0.381255	-2.41268	0.0224405	0.103593	-4.89713	-0.0718685
GUCY1A2	-0.0718676	0.229479	-3.53903	0.00138638	0.0227521	-2.26837	-0.0718676
NINJ2	-0.0718639	0.455592	-2.08561	0.0459948	0.161866	-5.54234	-0.0718639
DCLRE1A	-0.0718614	0.265389	-2.57418	0.0154675	0.0825357	-4.5555	-0.0718614
MGLL	-0.0718585	0.432864	-2.53351	0.0170047	0.0873868	-4.64287	-0.0718585
LMTK2	-0.0718209	0.466113	-2.05933	0.0486148	0.167651	-5.59125	-0.0718209
HECW2	-0.0717999	0.402872	-2.16422	0.0388899	0.14574	-5.39335	-0.0717999
SELL	-0.0717805	0.222788	-3.35171	0.00226043	0.0286443	-2.73952	-0.0717805
MED21	-0.0717796	0.514451	-1.81217	0.0804104	0.229591	-6.02797	-0.0717796
LOC102467080	-0.0717776	0.40828	-2.56323	0.015868	0.0838036	-4.5791	-0.0717776
VNN3	-0.0717658	0.454048	-2.00526	0.0544234	0.179849	-5.69041	-0.0717658
NFYC	-0.0717594	0.763637	-2.01694	0.0531196	0.177173	-5.66916	-0.0717594
GPBP1L1	0.0717539	0.872222	1.43381	0.162406	0.356199	-6.60803	0.0717539
ARID4B	0.0717515	0.632938	3.56204	0.00130489	0.0221523	-2.20979	0.0717515
TDRD5	-0.0717396	0.124702	-3.48403	0.00160168	0.0243135	-2.40781	-0.0717396
ICMT	-0.0717171	0.565152	-1.88182	0.0700128	0.210618	-5.90926	-0.0717171
CLEC4A	-0.0717098	0.418511	-2.05282	0.0492846	0.169122	-5.60331	-0.0717098
SIRPB1	-0.0716882	0.43148	-1.94501	0.0616057	0.194347	-5.79856	-0.0716882
LRP5	-0.0716865	0.192212	-3.09805	0.00432202	0.039842	-3.35913	-0.0716865
SARNP	0.0716843	0.859009	1.33326	0.192908	0.396219	-6.74266	0.0716843
ATP1A2	0.0716761	0.881102	1.17434	0.24989	0.46362	-6.93765	0.0716761
LOC101927847	0.0716736	0.691143	3.77679	0.00073772	0.0172891	-1.65629	0.0716736
SULF1	-0.0716669	0.436112	-3.90413	0.000524096	0.0150752	-1.32293	-0.0716669
FER1L5	-0.0716625	0.426017	-1.96511	0.0591225	0.189394	-5.76276	-0.0716625
USP32	-0.0716533	0.344791	-2.02338	0.0524123	0.175697	-5.6574	-0.0716533
MACROD2	0.0716503	0.559968	1.42148	0.165927	0.360952	-6.625	0.0716503
NDFIP1	0.0716416	0.764857	1.33966	0.190841	0.393595	-6.73434	0.0716416
CHUK	-0.0716391	0.506179	-1.75234	0.090369	0.247112	-6.12708	-0.0716391
LIMK2	-0.0716264	0.382833	-2.09954	0.0446579	0.158894	-5.51624	-0.0716264
DYM	-0.0716225	0.401651	-2.31527	0.0279346	0.118655	-5.0961	-0.0716225
TSPAN14	-0.0716138	0.462743	-2.14037	0.040934	0.150526	-5.43897	-0.0716138
PCDHA1	-0.0716122	0.307293	-3.67303	0.00097281	0.0194408	-1.92518	-0.0716122
HM13	0.071591	0.834713	1.31051	0.200389	0.405497	-6.77192	0.071591
ZNF804A	-0.071585	0.179176	-4.2609	0.000198797	0.01058	-0.372433	-0.071585
UNC80	0.0715821	0.505018	2.51834	0.0176132	0.0892869	-4.67522	0.0715821
ANKS1A	-0.0715805	0.323912	-2.59386	0.014771	0.0802465	-4.51292	-0.0715805
KDM6B	-0.0715779	0.415085	-2.29298	0.029352	0.122349	-5.14084	-0.0715779
TRIM10	-0.0715322	0.639921	-1.72088	0.0960126	0.256622	-6.17812	-0.0715322
MUC5B	0.0715292	0.884979	1.35026	0.187459	0.389351	-6.7205	0.0715292
VMP1	-0.0715242	0.420431	-1.77876	0.0858496	0.239193	-6.08364	-0.0715242
KLF9	-0.0715132	0.314897	-3.20962	0.00325684	0.0343694	-3.08941	-0.0715132
ANKRD55	-0.0714217	0.454139	-1.95165	0.0607767	0.192705	-5.78678	-0.0714217
BIRC6-AS2	-0.071408	0.432174	-2.03761	0.0508794	0.17248	-5.63133	-0.071408
LST1	-0.0714025	0.430251	-2.06523	0.0480157	0.166317	-5.58031	-0.0714025
SMC1B	-0.0713992	0.26926	-2.47841	0.0193124	0.094416	-4.75981	-0.0713992
DYSF	0.0713827	0.865897	1.29876	0.204342	0.410387	-6.78687	0.0713827
POLR1B	-0.0713799	0.22914	-4.2205	0.000222018	0.0110288	-0.481111	-0.0713799
STXBP4	0.0713763	0.910045	1.27069	0.214018	0.422311	-6.82207	0.0713763
JUP	-0.0713756	0.253759	-3.03006	0.00512625	0.0437191	-3.52116	-0.0713756
MACF1	-0.0713558	0.380853	-2.0189	0.0529031	0.17673	-5.66558	-0.0713558
MSRB2	0.0713469	0.862424	1.71981	0.0962095	0.256948	-6.17984	0.0713469
ITGBL1	0.0712903	0.598652	5.5721	5.32e-06	0.00341331	3.22566	0.0712903
SMAP2	-0.0712875	0.404768	-2.42019	0.0220613	0.1025	-4.88157	-0.0712875
GRB7	-0.0712831	0.443639	-2.6566	0.0127394	0.0734325	-4.3758	-0.0712831
TSKS	-0.0712513	0.491312	-1.69926	0.100059	0.263376	-6.21274	-0.0712513
ATXN7	-0.0712411	0.500611	-2.00978	0.0539154	0.1788	-5.6822	-0.0712411
AMOTL2	0.0712342	0.838562	2.04796	0.0497894	0.17017	-5.61228	0.0712342
AGAP1	0.0712269	0.870198	1.31991	0.19727	0.401578	-6.75988	0.0712269
MVB12B	-0.0712152	0.28387	-2.74634	0.0102826	0.0646948	-4.17629	-0.0712152
FGD3	0.0712086	0.855402	1.24538	0.223039	0.433086	-6.85322	0.0712086
ZNF606	0.0712077	0.732052	2.57965	0.0152707	0.0818826	-4.54367	0.0712077
COPS4	-0.0711993	0.457146	-3.21913	0.00317874	0.0339427	-3.06622	-0.0711993
FAM38B	0.0711913	0.49792	2.73699	0.0105163	0.0655928	-4.19727	0.0711913
MEX3D	-0.0711756	0.479478	-3.6568	0.00101564	0.0197918	-1.967	-0.0711756
COL16A1	-0.0711732	0.316681	-2.87037	0.00761043	0.0544003	-3.89427	-0.0711732
PLEKHG3	-0.0711633	0.242382	-3.39341	0.00202873	0.0271798	-2.63556	-0.0711633
KLHL1	-0.0711445	0.209986	-3.34169	0.00231982	0.0290078	-2.76443	-0.0711445
PGBD5	0.0711413	0.846009	2.16983	0.0384224	0.144654	-5.38257	0.0711413
DTNBP1	-0.0711364	0.396374	-2.11239	0.0434549	0.156243	-5.49205	-0.0711364
EFCAB7	0.0711329	0.863939	1.61469	0.117293	0.290846	-6.34477	0.0711329
VPS37C	-0.0711233	0.463234	-1.83271	0.0772152	0.223877	-5.99333	-0.0711233
RAPGEF1	-0.0711198	0.35756	-1.97818	0.0575559	0.18632	-5.73934	-0.0711198
WBSCR17	-0.0711165	0.129131	-3.16745	0.003626	0.0362936	-3.19191	-0.0711165
TBC1D16	-0.0710986	0.132822	-3.68893	0.000932553	0.0190789	-1.88415	-0.0710986
GPR123	0.0710612	0.77925	1.45409	0.156746	0.348477	-6.57986	0.0710612
ELFN1	0.0710559	0.847454	3.66097	0.00100446	0.0197016	-1.95626	0.0710559
LRBA	-0.0710539	0.428922	-1.88913	0.0689926	0.208761	-5.89661	-0.0710539
SERHL2	-0.0710299	0.354674	-2.2503	0.0322493	0.129703	-5.22567	-0.0710299
MFSD7	0.0710111	0.859492	1.39705	0.173083	0.370553	-6.65825	0.0710111
MINPP1	-0.0709816	0.329061	-2.17819	0.0377351	0.143031	-5.36646	-0.0709816
KANK1	0.0709469	0.829319	2.80944	0.008829	0.0591798	-4.03371	0.0709469
OSCP1	-0.0709408	0.568892	-4.742	5.29e-05	0.00689423	0.936583	-0.0709408
FAM193B	-0.0709352	0.432717	-1.74844	0.0910518	0.248312	-6.13343	-0.0709352
FAM190B	-0.0709217	0.320317	-1.72878	0.0945683	0.254204	-6.16537	-0.0709217
RNF19A	-0.0709032	0.327987	-2.25609	0.031842	0.128685	-5.21423	-0.0709032
NR1H2	0.0709018	0.882452	1.15793	0.256417	0.470742	-6.95651	0.0709018
GLYATL2	-0.0708959	0.684791	-1.32175	0.196666	0.4008	-6.75752	-0.0708959
IFT172	0.0708895	0.872481	1.16567	0.253321	0.46742	-6.94764	0.0708895
TMEM110-MUSTN1	-0.0708886	0.489517	-2.17647	0.0378757	0.143354	-5.36978	-0.0708886
C10orf105	-0.0708826	0.418993	-2.28027	0.0301896	0.124507	-5.16623	-0.0708826
KY	-0.0708337	0.464293	-2.07184	0.0473522	0.164864	-5.56804	-0.0708337
SMIM22	0.0708323	0.892605	1.18791	0.244585	0.457709	-6.92187	0.0708323
ZMYND15	-0.0708063	0.565871	-2.86595	0.00769308	0.054737	-3.90443	-0.0708063
IRF8	-0.0707943	0.152433	-4.81449	4.33e-05	0.006453	1.13557	-0.0707943
AGPS	-0.0707798	0.43719	-1.96632	0.0589769	0.189104	-5.76061	-0.0707798
LOC101927066	0.0707658	0.658701	5.11706	1.87e-05	0.00498992	1.96904	0.0707658
PITPNB	-0.0707592	0.899735	-1.62478	0.115117	0.28749	-6.32932	-0.0707592
PHC2	-0.0707559	0.655781	-2.92335	0.00668157	0.0505581	-3.77169	-0.0707559
IPMK	-0.0707262	0.330592	-2.54013	0.016745	0.0865756	-4.6287	-0.0707262
SZT2	-0.0707243	0.471639	-2.14845	0.0402307	0.14891	-5.42355	-0.0707243
GPR183	0.0706973	0.711769	4.53262	9.42e-05	0.00815247	0.363997	0.0706973
TRIB1	-0.0706777	0.471459	-1.84797	0.0749119	0.219632	-5.9674	-0.0706777
PANX1	-0.0706772	0.85021	-1.20914	0.236451	0.448441	-6.89685	-0.0706772
MAP4K3	-0.0706727	0.585004	-2.80049	0.00902264	0.0599438	-4.05403	-0.0706727
UHRF1	-0.070643	0.445001	-2.20039	0.0359633	0.138762	-5.32346	-0.070643
CUX1	-0.0706307	0.400928	-2.05065	0.0495095	0.169589	-5.60731	-0.0706307
VEPH1	-0.0706019	0.44642	-2.05599	0.0489569	0.168425	-5.59743	-0.0706019
MLL2	-0.0705875	0.323307	-2.20627	0.0355066	0.137647	-5.31202	-0.0705875
C7orf50	-0.0705823	0.22371	-3.38242	0.00208752	0.0275288	-2.66303	-0.0705823
GLIPR1L2	0.0705772	0.24772	1.71494	0.0971104	0.258437	-6.18767	0.0705772
CACNA2D4	-0.0705629	0.448222	-2.43505	0.0213276	0.100363	-4.85068	-0.0705629
PARK2	0.0705621	0.302601	1.95008	0.0609715	0.1931	-5.78957	0.0705621
RUFY1	-0.0705393	0.420503	-2.2252	0.0340718	0.13423	-5.27505	-0.0705393
IL7	-0.070523	0.449919	-2.03069	0.0516202	0.174009	-5.64403	-0.070523
MAEA	-0.0705143	0.434576	-2.10119	0.0445013	0.158548	-5.51313	-0.0705143
PDE6H	-0.0705101	0.399796	-2.19319	0.0365295	0.140111	-5.33744	-0.0705101
ASAP1	-0.0704998	0.416111	-2.00929	0.0539706	0.17891	-5.6831	-0.0704998
UNC5B	0.0704997	0.80616	3.00701	0.00542989	0.0450756	-3.57567	0.0704997
NNMT	0.0704953	0.859791	1.39212	0.174554	0.372538	-6.66489	0.0704953
ERG	-0.0704826	0.422951	-3.50042	0.00153431	0.0238363	-2.36633	-0.0704826
IQSEC1	-0.0704825	0.264345	-2.70985	0.0112228	0.0681264	-4.2579	-0.0704825
DHRS9	-0.0704639	0.4298	-2.14265	0.0407343	0.150095	-5.43462	-0.0704639
MAML2	-0.0704589	0.643304	-2.83789	0.00823873	0.0568605	-3.9688	-0.0704589
UGP2	-0.0704551	0.356339	-2.46209	0.0200495	0.0965635	-4.79414	-0.0704551
LINC00578	-0.0704315	0.359637	-2.33525	0.026717	0.115446	-5.05575	-0.0704315
ATP11A	-0.0704131	0.429857	-1.93653	0.0626808	0.196483	-5.81359	-0.0704131
HADHB	-0.0704028	0.387267	-1.95512	0.0603464	0.191865	-5.7806	-0.0704028
USP29	-0.0704008	0.763065	-2.2659	0.0311621	0.127012	-5.1948	-0.0704008
PKP4	-0.0703989	0.493107	-2.07623	0.0469154	0.16391	-5.55985	-0.0703989
ASIC2	0.070393	0.82019	1.69944	0.100025	0.26332	-6.21246	0.070393
SLC12A9	-0.070393	0.352103	-3.38176	0.00209107	0.0275516	-2.66467	-0.070393
ZNF521	-0.0703824	0.258224	-2.5715	0.0155647	0.0828458	-4.56128	-0.0703824
SH3RF3	-0.0703771	0.473378	-3.07283	0.00460518	0.0412407	-3.41944	-0.0703771
PTP4A1	-0.0703481	0.298901	-2.93171	0.00654516	0.0499707	-3.75224	-0.0703481
TTC21B	-0.070341	0.407698	-2.14966	0.0401263	0.148664	-5.42124	-0.070341
UGCG	-0.0703333	0.475759	-2.01798	0.0530049	0.176931	-5.66727	-0.0703333
CALR3	-0.0703282	0.778309	-1.47178	0.151935	0.341825	-6.55498	-0.0703282
CMTM5	0.070316	0.643079	3.63747	0.00106905	0.0202418	-2.01671	0.070316
NADK2	0.0703098	0.870405	1.15036	0.259467	0.474037	-6.96513	0.0703098
ACSL3	-0.0703088	0.374575	-1.68815	0.102195	0.266915	-6.2304	-0.0703088
HIP1	-0.0702935	0.426805	-2.16242	0.0390405	0.14612	-5.3968	-0.0702935
LDB2	0.0702926	0.745211	2.48289	0.0191147	0.0938421	-4.75037	0.0702926
IGSF21	0.0702923	0.303639	2.19432	0.0364404	0.139891	-5.33526	0.0702923
FCHSD2	-0.0702922	0.376085	-2.22415	0.0341499	0.134423	-5.2771	-0.0702922
CEP110	-0.070292	0.430355	-2.17496	0.0379995	0.143656	-5.37269	-0.070292
PLAT	0.07027	0.664589	3.01729	0.00529241	0.0444842	-3.55138	0.07027
ZIC4	-0.070264	0.168927	-3.13023	0.00398475	0.0381726	-3.28182	-0.070264
CYTIP	0.0702602	0.733443	2.69344	0.0116711	0.0697221	-4.29438	0.0702602
TEX14	0.0702258	0.872753	1.60576	0.11925	0.293878	-6.3584	0.0702258
RGS7	0.0702243	0.876682	1.25742	0.218713	0.427986	-6.83847	0.0702243
HK1	-0.0702069	0.394523	-2.4056	0.0228041	0.104628	-4.91178	-0.0702069
C6orf174	-0.0701824	0.570108	-1.62875	0.114269	0.286114	-6.32322	-0.0701824
ZC3H7A	-0.0701687	0.320101	-2.36632	0.0249187	0.110583	-4.99251	-0.0701687
AXIN1	0.0701567	0.822075	3.83914	0.000624206	0.0161733	-1.49351	0.0701567
CTSK	-0.0701529	0.282867	-2.63843	0.0132993	0.075368	-4.41572	-0.0701529
ADORA2B	-0.0701169	0.275612	-2.36517	0.0249833	0.110764	-4.99486	-0.0701169
ASAP2	0.070114	0.771749	2.63488	0.0134113	0.0757438	-4.4235	0.070114
SERTAD2	-0.0700759	0.295238	-2.68579	0.0118858	0.0705005	-4.31134	-0.0700759
SERGEF	0.0700757	0.883978	1.13861	0.264259	0.479324	-6.97841	0.0700757
TTLL11	-0.0700563	0.281867	-2.98462	0.00574105	0.0465182	-3.62841	-0.0700563
C10orf12	-0.0700525	0.228788	-2.79569	0.0091283	0.0603395	-4.06494	-0.0700525
COL5A3	0.0700464	0.592189	1.03283	0.31029	0.52738	-7.09229	0.0700464
PDLIM5	-0.0700387	0.537682	-2.15752	0.0394545	0.147098	-5.4062	-0.0700387
USP49	-0.0700076	0.546123	-2.30252	0.0287377	0.120781	-5.12173	-0.0700076
MIR548G	-0.0700001	0.398083	-2.08696	0.0458636	0.161574	-5.53982	-0.0700001
CELSR1	0.0699989	0.710239	2.51301	0.0178317	0.0899396	-4.68656	0.0699989
SPIDR	0.0699834	0.88683	1.13639	0.265171	0.480281	-6.9809	0.0699834
LOC441601	-0.069982	0.679535	-1.43496	0.16208	0.355754	-6.60644	-0.069982
KRAS	0.0699675	0.721901	3.36539	0.00218174	0.0281381	-2.70547	0.0699675
RCAN1	-0.0699646	0.342251	-2.45937	0.0201746	0.0969341	-4.79984	-0.0699646
LIPC	-0.0699344	0.348929	-2.01956	0.0528311	0.176581	-5.66439	-0.0699344
ARID1B	-0.0699326	0.367351	-2.19273	0.0365656	0.140194	-5.33832	-0.0699326
PCNXL2	-0.0699271	0.246338	-3.3518	0.00225991	0.0286411	-2.7393	-0.0699271
TM4SF1	-0.0699249	0.674053	-1.44629	0.158904	0.351485	-6.59073	-0.0699249
MEGF9	-0.0699012	0.458317	-2.02369	0.0523785	0.175634	-5.65684	-0.0699012
ARHGAP42	0.0699003	0.643297	3.11989	0.00409024	0.0386956	-3.30669	0.0699003
KIAA0930	-0.0698985	0.467309	-3.78556	0.000720608	0.0171241	-1.63344	-0.0698985
SORT1	-0.0698819	0.486034	-3.26258	0.00284409	0.0320851	-2.95981	-0.0698819
PGPEP1	0.069877	0.870334	1.29454	0.205773	0.412204	-6.7922	0.069877
AQP3	0.0698753	0.834551	1.32111	0.196875	0.401077	-6.75834	0.0698753
BTG4	0.0698639	0.888924	1.41465	0.167904	0.363584	-6.63435	0.0698639
PDZRN4	0.0698584	0.861775	1.89808	0.0677605	0.206414	-5.88106	0.0698584
SLC2A1	-0.0698567	0.324825	-2.53935	0.0167755	0.0866788	-4.63037	-0.0698567
STX12	-0.0698525	0.40601	-1.9683	0.0587377	0.188628	-5.75707	-0.0698525
ZMYM4	-0.0698479	0.38318	-2.27225	0.0307286	0.125917	-5.18219	-0.0698479
FCER1G	-0.0698405	0.440294	-2.11838	0.0429034	0.154999	-5.48072	-0.0698405
PDE4D	-0.0698338	0.43173	-2.16404	0.038905	0.145781	-5.3937	-0.0698338
TRAF6	-0.0698313	0.324701	-4.79354	4.58e-05	0.00656844	1.07803	-0.0698313
NXN	0.0698033	0.859874	1.37905	0.178506	0.377679	-6.68241	0.0698033
SPATS2L	0.0698005	0.697366	5.0078	2.53e-05	0.0054765	1.66767	0.0698005
CHKA	-0.0697906	0.245563	-3.51808	0.00146483	0.0233216	-2.32157	-0.0697906
CRB2	0.0697481	0.579198	1.98809	0.0563912	0.183916	-5.72149	0.0697481
C10orf25	-0.0697431	0.405891	-2.72727	0.0107642	0.0664812	-4.21901	-0.0697431
GCNT2	-0.0697274	0.615037	-2.95074	0.00624436	0.0486819	-3.70783	-0.0697274
TXNL1	-0.0696906	0.663146	-2.31764	0.0277873	0.118282	-5.09132	-0.0696906
ZMIZ1	-0.0696779	0.637889	-1.10659	0.277639	0.493666	-7.01396	-0.0696779
SORL1	-0.0696697	0.429691	-1.9965	0.0554199	0.181888	-5.7063	-0.0696697
C9orf7	-0.0696518	0.606205	-1.34379	0.189518	0.391947	-6.72896	-0.0696518
GPR21	-0.0696328	0.406144	-2.01007	0.0538835	0.178741	-5.68168	-0.0696328
LOC101928909	-0.0696294	0.34923	-2.05788	0.0487636	0.167983	-5.59394	-0.0696294
SUMO1P1	-0.0696044	0.494378	-2.0969	0.0449083	0.159472	-5.52119	-0.0696044
ASPH	-0.069594	0.76947	-3.80306	0.000687634	0.0168006	-1.58783	-0.069594
ATG101	-0.0695884	0.341398	-1.44812	0.158395	0.350764	-6.58819	-0.0695884
STT3B	-0.0695505	0.478403	-2.66043	0.0126244	0.0730446	-4.36738	-0.0695505
LOC100130522	-0.0695496	0.476807	-1.65908	0.107963	0.276147	-6.27617	-0.0695496
LOC100506023	-0.0695484	0.310941	-2.5549	0.0161792	0.0848242	-4.59702	-0.0695484
GAB2	-0.0695319	0.287705	-2.91046	0.00689703	0.0514838	-3.80161	-0.0695319
EPB41	-0.0695319	0.360778	-2.69995	0.0114912	0.0690622	-4.27992	-0.0695319
INPP5F	-0.0695268	0.31787	-2.49376	0.0186423	0.0924075	-4.72741	-0.0695268
LOC100506403	-0.0695128	0.382217	-2.43124	0.0215135	0.100912	-4.85861	-0.0695128
CBS	-0.0694888	0.473034	-2.08721	0.0458391	0.161518	-5.53935	-0.0694888
SPRED2	-0.0694781	0.417796	-1.85196	0.0743198	0.21855	-5.96059	-0.0694781
ACCN1	0.0694632	0.780306	3.61292	0.00114086	0.0208053	-2.07973	0.0694632
PIAS1	-0.0694495	0.249504	-2.926	0.00663796	0.0503791	-3.76552	-0.0694495
LOC254028	0.0694409	0.764784	2.61164	0.0141665	0.0782438	-4.47426	0.0694409
SLC24A4	0.0694281	0.900363	1.41677	0.167287	0.362747	-6.63144	0.0694281
SLC11A2	-0.0694253	0.289732	-3.62076	0.00111742	0.0206125	-2.0596	-0.0694253
DAW1	0.0694231	0.862594	1.36946	0.181452	0.381565	-6.69518	0.0694231
CCDC149	-0.0694205	0.364432	-2.63621	0.0133692	0.0756113	-4.42058	-0.0694205
HSPE1	-0.0694141	0.193981	-1.78156	0.0853807	0.238365	-6.07899	-0.0694141
TMEM63B	0.0694112	0.176653	0.733741	0.469044	0.668449	-7.35761	0.0694112
MSRA	0.0694038	0.915897	1.22512	0.230467	0.441692	-6.87776	0.0694038
KDM4B	0.0693955	0.875535	1.24431	0.223427	0.43358	-6.85453	0.0693955
TSHZ3	0.0693725	0.776935	0.668488	0.509151	0.700389	-7.40404	0.0693725
SYCE1	-0.0693699	0.461202	-3.21958	0.00317514	0.0339219	-3.06513	-0.0693699
IQCG	0.06936	0.826404	3.32604	0.00241555	0.029597	-2.80325	0.06936
CEP72	0.0693535	0.897365	1.1568	0.256867	0.471232	-6.95779	0.0693535
MRAS	0.0693412	0.874284	1.2443	0.223431	0.433585	-6.85454	0.0693412
PYCRL	0.0693375	0.615678	1.60876	0.11859	0.292871	-6.35383	0.0693375
PAK7	0.0693351	0.679752	1.43792	0.161245	0.354608	-6.60235	0.0693351
CD83	-0.0693268	0.420557	-1.95972	0.0597797	0.190689	-5.77239	-0.0693268
ZNF827	-0.0693173	0.228027	-3.28134	0.00271033	0.0313399	-2.91367	-0.0693173
ANAPC7	-0.0693143	0.545682	-1.82221	0.0788349	0.226769	-6.01108	-0.0693143
LOC254559	-0.0693125	0.342866	-3.65624	0.00101713	0.0198058	-1.96842	-0.0693125
TM9SF4	-0.0693107	0.465793	-2.36888	0.024776	0.110185	-4.98728	-0.0693107
STRN4	-0.069299	0.782234	-4.31797	0.000170028	0.009995	-0.218508	-0.069299
UBR5	-0.0692937	0.562261	-1.77283	0.086847	0.240975	-6.09344	-0.0692937
NLGN1	0.0692837	0.868894	1.24989	0.221412	0.431156	-6.84771	0.0692837
C2orf40	-0.0692534	0.44374	-1.8608	0.0730214	0.216185	-5.94546	-0.0692534
ACP5	-0.0692438	0.25513	-2.83091	0.00837996	0.0574098	-3.98476	-0.0692438
BZRAP1	-0.0692202	0.525618	-2.27262	0.0307035	0.125848	-5.18145	-0.0692202
C8orf37-AS1	0.0692035	0.462836	1.26895	0.214628	0.423053	-6.82423	0.0692035
C1orf38	-0.0691889	0.419644	-2.01903	0.0528888	0.176699	-5.66534	-0.0691889
SPAG17	-0.0691401	0.690666	-2.42076	0.0220326	0.102416	-4.88038	-0.0691401
BOD1L1	-0.0691396	0.385082	-1.90554	0.0667469	0.204419	-5.86804	-0.0691396
SGK1	-0.0691343	0.447371	-1.85999	0.0731392	0.21637	-5.94685	-0.0691343
VWA3B	-0.0691199	0.674597	-3.05766	0.00478393	0.042102	-3.4556	-0.0691199
TMEM123	-0.0690991	0.165113	-4.50321	0.000102193	0.00835967	0.283878	-0.0690991
PHF20	-0.0690893	0.233418	-2.21468	0.0348625	0.136135	-5.29562	-0.0690893
MINA	0.0690606	0.851754	1.19433	0.242104	0.454803	-6.91435	0.0690606
SPRED3	-0.0690327	0.140112	-2.80697	0.00888198	0.0593857	-4.03931	-0.0690327
F12	-0.0690312	0.490023	-2.94294	0.00636601	0.049204	-3.72605	-0.0690312
RALGAPA1P	0.0690174	0.861056	1.24558	0.222969	0.433	-6.85299	0.0690174
2023-12-01	0.069012	0.407	1.79802	0.0826759	0.233552	-6.05164	0.069012
MIR8078	-0.0690045	0.268121	-2.13854	0.041095	0.15087	-5.44246	-0.0690045
GSTA4	-0.0689975	0.179208	-3.59708	0.00118964	0.021188	-2.12028	-0.0689975
RGS3	-0.0689853	0.46271	-2.08724	0.0458365	0.161514	-5.5393	-0.0689853
SSH2	-0.0689781	0.392952	-1.7875	0.0843974	0.2366	-6.06916	-0.0689781
CACNA1B	0.0689734	0.769053	3.2416	0.00300125	0.0329737	-3.01128	0.0689734
PACS2	-0.0689734	0.159055	-1.56533	0.12844	0.307849	-6.41924	-0.0689734
TDRD9	-0.0689686	0.397291	-2.07679	0.04686	0.163792	-5.55881	-0.0689686
ROCK2	-0.0689622	0.668482	-3.19869	0.00334893	0.0348476	-3.11605	-0.0689622
NF1	-0.0689612	0.473747	-1.98822	0.0563767	0.183888	-5.72126	-0.0689612
LPAR6	-0.0689516	0.495029	-2.36837	0.0248046	0.110268	-4.98833	-0.0689516
ANKRD10	-0.068951	0.279064	-1.42072	0.166146	0.361267	-6.62604	-0.068951
SLC25A38	0.0689452	0.538935	2.75733	0.0100144	0.0636977	-4.1516	0.0689452
PEX7	-0.0689437	0.328739	-2.60569	0.014366	0.0788946	-4.48721	-0.0689437
CD59	-0.0689426	0.360525	-2.70179	0.0114411	0.0688832	-4.27584	-0.0689426
LOXL2	-0.0689269	0.604809	-1.0612	0.297428	0.514214	-7.06275	-0.0689269
CST2	0.0689212	0.815478	1.79357	0.0833996	0.234844	-6.05905	0.0689212
LOC101060498	-0.0689192	0.331947	-3.38907	0.00205175	0.0273154	-2.64641	-0.0689192
PON3	-0.0688955	0.236525	-3.40109	0.00198864	0.0269253	-2.61635	-0.0688955
LRRC8B	-0.0688953	0.207917	-3.6392	0.00106418	0.0202086	-2.01228	-0.0688953
VSTM2A	-0.0688805	0.146976	-3.13568	0.00393016	0.0378877	-3.26868	-0.0688805
CLK1	0.0688677	0.454931	3.46908	0.00166554	0.024736	-2.44553	0.0688677
LOC285740	0.0688531	0.825481	1.50336	0.143646	0.330128	-6.50996	0.0688531
TTC7A	0.0688463	0.842024	1.38445	0.176867	0.375583	-6.6752	0.0688463
DGKQ	-0.0688363	0.0644632	-2.00303	0.0546756	0.180365	-5.69446	-0.0688363
KIAA1543	0.0688312	0.934879	1.05825	0.298746	0.51556	-7.06585	0.0688312
RAB11FIP3	0.0688308	0.899379	1.24106	0.224607	0.43491	-6.85848	0.0688308
GALNT9	-0.0688227	0.737618	-1.37854	0.178662	0.377896	-6.68309	-0.0688227
SNX18	0.068817	0.438148	2.5868	0.0150172	0.0810419	-4.52821	0.068817
TRIM38	-0.0688132	0.438135	-1.9546	0.0604104	0.191992	-5.78152	-0.0688132
MIB1	-0.0688068	0.37975	-1.85315	0.0741432	0.218209	-5.95855	-0.0688068
ICAM5	-0.0687943	0.411843	-1.51883	0.13972	0.32441	-6.48761	-0.0687943
MCF2L2	-0.0687888	0.492018	-2.18395	0.0372677	0.141902	-5.35532	-0.0687888
USP34	0.0687855	0.540545	3.35818	0.00222292	0.0284113	-2.72344	0.0687855
POLE	-0.0687769	0.499125	-2.15128	0.0399877	0.14835	-5.41816	-0.0687769
PTAFR	-0.0687735	0.413935	-2.06722	0.0478148	0.165888	-5.57662	-0.0687735
VSTM1	-0.0687698	0.479476	-2.15243	0.0398888	0.148137	-5.41595	-0.0687698
SARM1	-0.0687682	0.364485	-2.33469	0.0267502	0.115538	-5.05687	-0.0687682
C15orf27	-0.0687678	0.444515	-2.05389	0.0491733	0.168883	-5.60131	-0.0687678
EPHB3	0.0687588	0.823221	2.64172	0.0131964	0.0750269	-4.40851	0.0687588
RAB11FIP1	-0.0687543	0.515303	-2.42019	0.0220611	0.102499	-4.88156	-0.0687543
KCNG3	-0.068752	0.390185	-2.71865	0.0109889	0.0672893	-4.23828	-0.068752
RARA	-0.0687368	0.402205	-3.04276	0.00496601	0.04298	-3.49104	-0.0687368
EXOC1	0.068734	0.818787	1.53955	0.134598	0.316941	-6.45736	0.068734
SSH3	-0.0687321	0.282167	-1.56939	0.127491	0.306418	-6.41318	-0.0687321
IGF2BP1	-0.0687312	0.545059	-1.91653	0.0652805	0.201613	-5.84882	-0.0687312
CCDC150	-0.0687187	0.554355	-2.02818	0.0518912	0.174586	-5.64863	-0.0687187
NOS1AP	-0.0687095	0.487603	-1.86795	0.0719862	0.21426	-5.93319	-0.0687095
FAM120B	-0.0687043	0.496631	-1.85437	0.0739636	0.217882	-5.95647	-0.0687043
PCDHA6	-0.0687028	0.201543	-3.25311	0.00291407	0.0324925	-2.98307	-0.0687028
SPAG6	-0.0686907	0.362995	-1.97338	0.0581273	0.187435	-5.74796	-0.0686907
SLC6A17	-0.0686871	0.482838	-3.13233	0.00396367	0.0380675	-3.27677	-0.0686871
FIGLA	-0.0686842	0.895825	-1.32624	0.195194	0.399044	-6.75174	-0.0686842
PFKFB3	-0.0686795	0.246246	-3.47268	0.00164997	0.0246321	-2.43647	-0.0686795
SEC22A	-0.0686781	0.413398	-1.80996	0.0807607	0.230184	-6.03167	-0.0686781
KCP	0.06867	0.869818	1.3765	0.179285	0.378706	-6.68581	0.06867
ZNF792	-0.0686559	0.237192	-2.41911	0.0221156	0.102641	-4.88381	-0.0686559
SNAP23	-0.0686516	0.401253	-2.10989	0.0436867	0.156758	-5.49676	-0.0686516
ZNF710	-0.0686516	0.320702	-2.63065	0.0135458	0.0761856	-4.43275	-0.0686516
ALMS1	0.0686492	0.750909	1.56304	0.128978	0.308622	-6.42265	0.0686492
UNC93B1	-0.0685807	0.637154	-1.93408	0.0629943	0.197099	-5.81792	-0.0685807
SIK3	-0.0685804	0.396718	-2.03425	0.0512374	0.173221	-5.63749	-0.0685804
MOV10L1	-0.06858	0.562178	-3.21755	0.00319164	0.0340121	-3.07009	-0.06858
SFMBT2	-0.0685794	0.334365	-2.35019	0.0258379	0.113079	-5.0254	-0.0685794
CD209	-0.0685774	0.424594	-3.51247	0.00148657	0.0234701	-2.3358	-0.0685774
NEMF	-0.0685769	0.471004	-1.61282	0.1177	0.291465	-6.34763	-0.0685769
GALNTL6	-0.0685705	0.10797	-2.93114	0.00655437	0.0500092	-3.75357	-0.0685705
CEP170	-0.0685446	0.360781	-2.10152	0.0444702	0.158479	-5.51252	-0.0685446
SNUPN	-0.0685378	0.494614	-1.8478	0.0749373	0.219678	-5.96769	-0.0685378
PPP4C	0.0685232	0.894931	1.14546	0.261458	0.476266	-6.97068	0.0685232
CD163	-0.0685201	0.367088	-1.93243	0.0632068	0.197514	-5.82084	-0.0685201
CEP63	-0.0685098	0.473292	-1.83205	0.0773157	0.224046	-5.99445	-0.0685098
ELOVL3	-0.0685066	0.395842	-2.35609	0.0254984	0.112144	-5.0134	-0.0685066
PLXND1	-0.0684977	0.278272	-2.28707	0.0297384	0.123354	-5.15265	-0.0684977
PRR12	0.0684939	0.707073	0.755906	0.45585	0.657636	-7.34089	0.0684939
IL28RA	-0.0684904	0.651184	-2.30065	0.0288569	0.121101	-5.12547	-0.0684904
SYNJ1	-0.0684878	0.396639	-2.15066	0.0400407	0.148465	-5.41934	-0.0684878
RBM33	0.0684652	0.819584	1.37209	0.18064	0.380484	-6.69169	0.0684652
NPY	-0.0684611	0.454688	-2.63526	0.0133994	0.0757116	-4.42268	-0.0684611
PLAUR	-0.0684549	0.369342	-1.99826	0.0552192	0.181479	-5.70312	-0.0684549
TRIM26	-0.0684422	0.899306	-1.11082	0.275842	0.49175	-7.00931	-0.0684422
MC3R	-0.068407	0.469617	-2.41062	0.022546	0.103894	-4.9014	-0.068407
UTP6	-0.0684034	0.368062	-1.93977	0.0622685	0.195675	-5.80786	-0.0684034
FAT1	-0.0683944	0.673264	-2.95694	0.00614925	0.0482916	-3.69334	-0.0683944
ATP9B	-0.0683928	0.540419	-2.21892	0.0345418	0.135343	-5.28734	-0.0683928
ZNF746	-0.0683796	0.395326	-1.98858	0.0563352	0.183812	-5.72062	-0.0683796
RAB38	-0.0683781	0.267865	-3.43425	0.00182416	0.0258613	-2.53323	-0.0683781
FBXL17	-0.0683663	0.474675	-1.89042	0.0688136	0.208417	-5.89437	-0.0683663
SERPINA4	0.0683611	0.57104	0.644559	0.524319	0.712048	-7.42002	0.0683611
ATF7	-0.0683571	0.450303	-1.81923	0.0792997	0.227618	-6.0161	-0.0683571
PTPRS	0.0683565	0.758612	2.5745	0.015456	0.0825025	-4.55481	0.0683565
NLRP12	-0.0683214	0.232306	-2.45229	0.0205043	0.0979149	-4.81467	-0.0683214
COTL1	0.0682987	0.87947	1.9762	0.0577912	0.186767	-5.7429	0.0682987
ZNF385B	-0.0682979	0.379039	-2.15871	0.0393538	0.146861	-5.40392	-0.0682979
MOG	0.0682912	0.508525	2.4671	0.0198204	0.0958975	-4.78361	0.0682912
TBC1D4	0.0682905	0.627789	2.26742	0.0310578	0.126755	-5.19179	0.0682905
TXNDC11	-0.068289	0.241969	-3.76653	0.000758244	0.0174715	-1.683	-0.068289
KCNK5	-0.0682847	0.468329	-1.65173	0.109465	0.278477	-6.28764	-0.0682847
TNFRSF1B	-0.068284	0.425866	-1.98369	0.0569057	0.18498	-5.72942	-0.068284
DPY19L3	-0.0682674	0.350474	-2.04287	0.0503227	0.171285	-5.62165	-0.0682674
PTH1R	0.0682673	0.604517	2.04375	0.0502304	0.171097	-5.62004	0.0682673
AMFR	-0.0682556	0.491537	-2.088	0.0457634	0.161355	-5.53788	-0.0682556
GSK3B	-0.0682482	0.5008	-2.13026	0.041829	0.152539	-5.4582	-0.0682482
LHX8	-0.0682454	0.26396	-3.13358	0.00395108	0.0380018	-3.27374	-0.0682454
LAX1	-0.0682414	0.356888	-2.47776	0.0193412	0.0944944	-4.76118	-0.0682414
RPL18AP3	0.0682337	0.847975	1.71295	0.0974798	0.259064	-6.19085	0.0682337
CNTNAP2	-0.0682321	0.171014	-3.66178	0.0010023	0.0196881	-1.95417	-0.0682321
METTL13	0.0682161	0.587471	3.29296	0.00263057	0.0309005	-2.88504	0.0682161
C1orf21	0.0681845	0.561249	4.73531	5.39e-05	0.006911	0.91822	0.0681845
ATP6V1E1	-0.0681829	0.403186	-1.93464	0.0629226	0.196961	-5.81693	-0.0681829
RBMS2	-0.0681801	0.390933	-2.17728	0.0378093	0.143205	-5.36821	-0.0681801
LOC283575	-0.0681746	0.419047	-2.7424	0.0103805	0.0650751	-4.18514	-0.0681746
C14orf34	-0.0681649	0.384693	-1.9942	0.0556846	0.182443	-5.71046	-0.0681649
C6orf138	-0.0681593	0.116037	-3.56326	0.00130068	0.0221156	-2.20666	-0.0681593
PPARG	-0.0681578	0.441534	-1.93048	0.063458	0.198037	-5.82428	-0.0681578
FRYL	-0.0681535	0.408417	-2.20191	0.0358447	0.138483	-5.32051	-0.0681535
GRHL2	-0.0681479	0.421369	-2.10048	0.0445681	0.158693	-5.51446	-0.0681479
ZMAT4	-0.0681473	0.473176	-1.46368	0.154122	0.344873	-6.5664	-0.0681473
SLC35B4	-0.0681426	0.559	-3.01321	0.00534653	0.0447058	-3.56102	-0.0681426
FGF5	0.0681231	0.892495	1.34155	0.190236	0.392833	-6.73189	0.0681231
GTPBP2	-0.0681216	0.444722	-3.44176	0.00178879	0.0256024	-2.51436	-0.0681216
DAPK2	-0.0681004	0.310859	-2.91968	0.00674227	0.0508295	-3.78022	-0.0681004
GM2A	-0.0680847	0.457217	-2.29864	0.0289861	0.121409	-5.12951	-0.0680847
VILL	-0.0680814	0.657407	-3.14402	0.00384804	0.0374667	-3.24857	-0.0680814
NR6A1	-0.0680795	0.409813	-1.70765	0.0984723	0.260725	-6.19935	-0.0680795
ADGRV1	-0.0680766	0.264709	-2.58659	0.0150247	0.0810689	-4.52867	-0.0680766
MAGI2	-0.0680751	0.134822	-4.31908	0.000169512	0.00998292	-0.215513	-0.0680751
ANK1	-0.0680736	0.202829	-4.3315	0.000163836	0.00987783	-0.181956	-0.0680736
ADORA3	-0.0680556	0.214713	-2.25992	0.031575	0.128012	-5.20666	-0.0680556
ITCH	-0.0680534	0.317171	-2.25636	0.0318228	0.128642	-5.21369	-0.0680534
NT5DC3	-0.0680405	0.331991	-1.74005	0.0925391	0.250804	-6.1471	-0.0680405
SH3RF1	0.0680245	0.873755	1.61001	0.118315	0.292432	-6.35192	0.0680245
MOB2	0.0680245	0.886148	1.69412	0.101044	0.264988	-6.22094	0.0680245
EVPL	0.0680183	0.705044	1.94094	0.0621202	0.195382	-5.80579	0.0680183
CACNG2	0.0680151	0.574486	2.8098	0.00882119	0.0591546	-4.03288	0.0680151
FBXO31	0.068012	0.842348	1.23424	0.227102	0.437842	-6.86676	0.068012
ZFAT	0.0680085	0.933463	1.04709	0.303775	0.520815	-7.07753	0.0680085
STX1A	-0.0679807	0.402621	-3.42701	0.00185891	0.0260911	-2.5514	-0.0679807
ZNF276	-0.0679803	0.633766	-2.23783	0.0331434	0.131935	-5.25025	-0.0679803
MIR2113	0.0679551	0.699872	1.34327	0.189685	0.392147	-6.72964	0.0679551
TSPAN33	0.0679428	0.866725	1.4729	0.151635	0.341405	-6.5534	0.0679428
CHST4	0.0679222	0.613896	1.82887	0.0778028	0.224921	-5.99982	0.0679222
WNK4	0.067921	0.883087	1.248	0.222095	0.431954	-6.85003	0.067921
EXOC3	-0.0679119	0.56893	-1.97865	0.0575004	0.186211	-5.7385	-0.0679119
MIR193A	-0.0679112	0.414121	-2.40232	0.0229743	0.105112	-4.91856	-0.0679112
KSR1	-0.0679004	0.402698	-2.2911	0.0294749	0.122669	-5.14461	-0.0679004
ERC1	-0.0678967	0.370963	-1.86274	0.072739	0.215678	-5.94213	-0.0678967
ST8SIA4	-0.0678952	0.340535	-2.21655	0.0347205	0.135766	-5.29196	-0.0678952
PBX3	-0.0678893	0.403287	-1.82745	0.0780227	0.225299	-6.00223	-0.0678893
SLC29A3	0.0678855	0.781755	2.78105	0.0094573	0.061593	-4.09808	0.0678855
SLC18A1	0.0678829	0.779869	2.87382	0.00754636	0.0541495	-3.88632	0.0678829
IL21R	-0.0678704	0.357564	-2.17243	0.0382073	0.144155	-5.37756	-0.0678704
FBXO39	0.0678574	0.743955	4.56123	8.71e-05	0.00797038	0.442002	0.0678574
TMEM72	-0.0678437	0.850454	-1.48392	0.148705	0.337299	-6.53778	-0.0678437
SPRR2C	0.0678426	0.412179	2.40551	0.0228086	0.10464	-4.91196	0.0678426
ABCC5	0.0678239	0.766377	1.83122	0.0774425	0.224282	-5.99585	0.0678239
DOCK10	-0.0678202	0.405039	-2.06567	0.0479714	0.166227	-5.5795	-0.0678202
ZNF605	-0.0678106	0.291849	-3.66036	0.00100607	0.0197169	-1.95782	-0.0678106
HMX2	-0.0678008	0.300832	-3.82921	0.000641067	0.0163525	-1.51949	-0.0678008
C4orf32	-0.0678005	0.382833	-2.08434	0.0461184	0.162139	-5.54472	-0.0678005
SLX4IP	-0.0678003	0.460651	-2.07432	0.0471052	0.164332	-5.56342	-0.0678003
MAP3K8	-0.0677933	0.383851	-2.60469	0.0143999	0.079007	-4.48938	-0.0677933
NUDT1	0.0677833	0.602692	2.99069	0.00565507	0.0461208	-3.61414	0.0677833
SLC25A21	0.0677762	0.879538	1.23755	0.225889	0.436415	-6.86275	0.0677762
FAM120A	-0.0677681	0.397773	-1.8864	0.0693717	0.209468	-5.90134	-0.0677681
CYP2W1	0.0677658	0.419769	2.49175	0.0187286	0.0926782	-4.73165	0.0677658
MFAP3	-0.0677624	0.44522	-2.1456	0.0404776	0.149474	-5.429	-0.0677624
LOC101926942	0.0677616	0.720653	3.02639	0.00517351	0.0439433	-3.52985	0.0677616
LOC101926913	-0.0677611	0.495956	-1.80265	0.0819283	0.232231	-6.0439	-0.0677611
VPS54	-0.0677516	0.436066	-2.11271	0.0434253	0.156179	-5.49144	-0.0677516
TOR1AIP2	-0.0677455	0.37131	-1.97872	0.0574914	0.186194	-5.73836	-0.0677455
APC2	-0.0677406	0.609898	-3.016	0.00530951	0.0445543	-3.55444	-0.0677406
NLRC4	-0.067733	0.430022	-2.01275	0.0535842	0.178132	-5.6768	-0.067733
LOC222699	-0.0677267	0.372884	-2.0963	0.0449655	0.159596	-5.52232	-0.0677267
CPXM1	-0.0677025	0.442451	-2.48962	0.0188207	0.0929514	-4.73615	-0.0677025
MIR1273G	-0.0676912	0.487024	-1.71677	0.0967717	0.257888	-6.18473	-0.0676912
STARD4-AS1	-0.0676318	0.311503	-1.59905	0.120736	0.296207	-6.36858	-0.0676318
PUS10	0.067614	0.864525	2.00759	0.0541617	0.179301	-5.68619	0.067614
LRRFIP1	-0.0676052	0.317591	-2.37363	0.0245126	0.109452	-4.97757	-0.0676052
SLC43A2	-0.0676043	0.394418	-2.29843	0.0289995	0.121438	-5.12993	-0.0676043
LINC00925	-0.0675909	0.366451	-2.15988	0.0392545	0.146618	-5.40167	-0.0675909
EDEM2	-0.0675882	0.307795	-2.07996	0.0465469	0.163075	-5.55289	-0.0675882
SCN1A	0.0675878	0.667599	3.46232	0.00169524	0.0249623	-2.46258	0.0675878
FAM167A-AS1	0.0675854	0.801356	2.79714	0.00909621	0.0602138	-4.06164	0.0675854
LCN10	0.0675847	0.516925	3.44587	0.00176968	0.0254747	-2.504	0.0675847
DGCR2	-0.0675838	0.531571	-2.94307	0.00636401	0.0492009	-3.72575	-0.0675838
PRR5	-0.0675656	0.51297	-1.79702	0.0828386	0.23384	-6.05331	-0.0675656
CTAGE5	-0.0675535	0.389203	-2.04209	0.0504051	0.171458	-5.62309	-0.0675535
TNFAIP8L1	0.0675468	0.873794	1.2463	0.222709	0.432686	-6.85211	0.0675468
PPA2	-0.0675293	0.442403	-1.84047	0.0760355	0.221696	-5.98015	-0.0675293
RORA	0.0675286	0.802983	3.43044	0.00184238	0.0259907	-2.5428	0.0675286
DCUN1D3	-0.0675247	0.414259	-2.07907	0.0466352	0.163283	-5.55456	-0.0675247
METTL21A	-0.067522	0.477299	-1.93692	0.0626307	0.196388	-5.8129	-0.067522
PRKAR1B	0.0675203	0.710302	1.69349	0.101165	0.265162	-6.22194	0.0675203
CAPZB	0.0675149	0.91142	1.30158	0.203385	0.409192	-6.78329	0.0675149
TMEM154	-0.0675122	0.366637	-1.98644	0.0565837	0.184312	-5.72447	-0.0675122
DISC1	-0.067506	0.375323	-2.01797	0.0530063	0.176933	-5.66729	-0.067506
DUS2	-0.0675041	0.36398	-1.37379	0.180118	0.379801	-6.68943	-0.0675041
PRKG1	0.067501	0.637222	1.7616	0.0887626	0.244277	-6.11191	0.067501
EPS15L1	-0.0674865	0.311982	-2.69087	0.011743	0.0699829	-4.30009	-0.0674865
RSBN1L	-0.0674849	0.335615	-2.3255	0.0273049	0.116995	-5.07547	-0.0674849
LOC100289473	-0.0674809	0.253212	-2.97594	0.00586629	0.0470943	-3.64882	-0.0674809
LDAH	-0.0674784	0.381266	-1.94164	0.0620313	0.195199	-5.80454	-0.0674784
GHRLOS	-0.0674741	0.347053	-2.3503	0.0258317	0.113061	-5.02518	-0.0674741
ABTB2	-0.0674731	0.491621	-2.53248	0.0170453	0.087506	-4.64506	-0.0674731
NBAS	0.0674697	0.892282	1.26081	0.217507	0.426567	-6.8343	0.0674697
RFX7	0.0674656	0.875066	1.24824	0.222007	0.431843	-6.84973	0.0674656
CD22	-0.0674656	0.295502	-2.19385	0.0364773	0.139981	-5.33616	-0.0674656
RBM46	-0.0674554	0.75094	-2.23847	0.0330972	0.131827	-5.249	-0.0674554
STK19	0.0674319	0.85482	1.1606	0.255345	0.469554	-6.95346	0.0674319
SLCO1A2	0.0674296	0.495	5.60876	4.81e-06	0.00334509	3.32683	0.0674296
FAM125B	-0.0674285	0.573491	-2.15754	0.039453	0.147097	-5.40617	-0.0674285
CCDC152	-0.0674284	0.479056	-2.32599	0.0272752	0.116917	-5.07448	-0.0674284
CALML6	0.0674257	0.870624	1.2156	0.234018	0.445689	-6.88916	0.0674257
AATK	-0.0673977	0.433396	-1.9618	0.0595258	0.190202	-5.76868	-0.0673977
MIR936	0.0673813	0.71845	3.91743	0.000505641	0.014886	-1.28792	0.0673813
MAN2A2	-0.0673777	0.376506	-2.35451	0.0255889	0.11239	-5.01661	-0.0673777
NAIP	0.0673754	0.839198	4.10949	0.000300513	0.012286	-0.778473	0.0673754
GPC5	0.0673609	0.550337	5.62409	4.61e-06	0.00331367	3.36913	0.0673609
KAZALD1	-0.0673542	0.183599	-2.92967	0.00657816	0.0501147	-3.75698	-0.0673542
TCF12	-0.0673491	0.425455	-1.8488	0.0747886	0.21943	-5.96598	-0.0673491
CADM3	0.0673404	0.820376	1.43948	0.160809	0.354004	-6.60019	0.0673404
EXOC6B	-0.0673392	0.317138	-2.23169	0.0335922	0.133025	-5.26233	-0.0673392
IL18RAP	0.067329	0.87177	1.48722	0.147834	0.33605	-6.53307	0.067329
LOXL1-AS1	-0.067326	0.461948	-1.97013	0.0585167	0.188192	-5.75378	-0.067326
C8orf31	-0.067294	0.694758	-2.54966	0.0163781	0.0854201	-4.60828	-0.067294
TIAM2	-0.0672931	0.503731	-1.66186	0.1074	0.275246	-6.27182	-0.0672931
THRB	-0.0672754	0.262375	-3.37724	0.00211572	0.0277195	-2.67594	-0.0672754
PPHLN1	-0.0672495	0.33758	-2.23862	0.0330864	0.131798	-5.2487	-0.0672495
PROS1	0.0672462	0.895888	1.12012	0.271927	0.487599	-6.99905	0.0672462
ZSCAN18	-0.0672323	0.208736	-3.6411	0.00105882	0.0201623	-2.00738	-0.0672323
HAPLN1	0.0672315	0.454304	3.07395	0.00459224	0.0411748	-3.41677	0.0672315
AGTR1	0.0672248	0.748645	4.20863	0.000229336	0.0111624	-0.512996	0.0672248
AURKB	-0.0672095	0.352129	-2.33705	0.0266098	0.115169	-5.0521	-0.0672095
CDH13	-0.0672068	0.397658	-3.71134	0.000878557	0.0186145	-1.82621	-0.0672068
C11orf93	-0.0672045	0.461372	-4.50758	0.00010097	0.00833533	0.295774	-0.0672045
FADS2	-0.0671967	0.342908	-2.47946	0.019266	0.0942802	-4.75761	-0.0671967
KLF7	-0.0671864	0.407706	-2.01534	0.0532964	0.177535	-5.67208	-0.0671864
ZNF471	-0.0671807	0.266886	-2.88763	0.00729517	0.0531354	-3.85447	-0.0671807
SNX27	-0.0671797	0.440085	-2.13702	0.0412293	0.151186	-5.44537	-0.0671797
P2RX1	-0.0671657	0.460507	-2.63174	0.0135112	0.0760704	-4.43038	-0.0671657
XAF1	-0.0671397	0.585636	-2.92661	0.00662793	0.0503329	-3.76409	-0.0671397
SDCCAG8	-0.0671266	0.456062	-1.97993	0.0573491	0.185878	-5.7362	-0.0671266
CCDC55	-0.0671213	0.453591	-1.86909	0.0718215	0.213951	-5.93122	-0.0671213
LOC100129603	-0.0670957	0.406408	-2.23497	0.0333518	0.132432	-5.25588	-0.0670957
VPS29	-0.0670951	0.461354	-1.83648	0.0766402	0.222813	-5.98694	-0.0670951
GNA13	-0.0670827	0.458853	-1.86549	0.0723402	0.214932	-5.93741	-0.0670827
SMYD3	-0.0670759	0.34533	-2.0119	0.0536791	0.178332	-5.67835	-0.0670759
USP16	0.0670686	0.672261	1.26249	0.21691	0.425832	-6.83223	0.0670686
COCH	0.0670519	0.771626	2.66035	0.0126267	0.0730495	-4.36755	0.0670519
ACACA	0.0670519	0.724228	3.38437	0.00207694	0.0274691	-2.65814	0.0670519
SREBF1	-0.0670484	0.364736	-2.54617	0.0165115	0.0858347	-4.61576	-0.0670484
C14orf4	0.0670465	0.675051	2.92996	0.00657341	0.0500951	-3.7563	0.0670465
C1orf105	-0.0670451	0.526507	-2.11368	0.0433356	0.155977	-5.48961	-0.0670451
NHLRC3	-0.0670428	0.371957	-2.30093	0.0288393	0.121055	-5.12492	-0.0670428
EPS15	-0.0670417	0.486014	-2.01464	0.0533741	0.177692	-5.67335	-0.0670417
NCOA3	-0.0670366	0.389818	-2.68732	0.0118427	0.0703462	-4.30796	-0.0670366
PACRG	0.0670316	0.901859	1.98617	0.0566161	0.184382	-5.72497	0.0670316
DAAM1	-0.0670016	0.407415	-2.36995	0.0247162	0.110025	-4.98509	-0.0670016
FIS1	-0.066991	0.376359	-2.15419	0.0397384	0.147763	-5.41259	-0.066991
TULP4	-0.0669893	0.669441	-1.70313	0.0993252	0.262144	-6.20658	-0.0669893
TTC28	0.0669773	0.768353	4.69293	6.05e-05	0.00712624	0.80208	0.0669773
TM4SF4	-0.0669526	0.500318	-2.35347	0.0256488	0.112563	-5.01873	-0.0669526
SNX10	-0.0669208	0.211955	-3.27212	0.00277534	0.0316962	-2.93637	-0.0669208
ZNF224	-0.0669051	0.283114	-2.71976	0.0109597	0.0671913	-4.2358	-0.0669051
ZNRF1	-0.0668997	0.352538	-1.90919	0.0662574	0.203483	-5.86167	-0.0668997
BNIP2	-0.0668959	0.329845	-2.04628	0.049965	0.170538	-5.61538	-0.0668959
GNA15	-0.06688	0.361086	-3.31547	0.0024823	0.0300073	-2.82941	-0.06688
DSCR3	-0.0668445	0.407118	-1.96525	0.0591058	0.189357	-5.76251	-0.0668445
VPS37B	-0.0668417	0.346927	-2.72511	0.0108201	0.0666853	-4.22384	-0.0668417
HHATL	0.0668252	0.714505	1.9217	0.0645989	0.20027	-5.83973	0.0668252
CDH1	-0.06682	0.467533	-2.17798	0.0377526	0.143072	-5.36687	-0.06682
ELL2	-0.0668196	0.437377	-1.86671	0.0721638	0.214582	-5.93531	-0.0668196
SYNE1	-0.0667623	0.383485	-2.26151	0.0314647	0.12773	-5.20351	-0.0667623
MIR99AHG	-0.0667561	0.223206	-2.61151	0.014171	0.0782603	-4.47455	-0.0667561
UMODL1	-0.066748	0.440014	-1.87462	0.0710313	0.212506	-5.9217	-0.066748
PQLC1	0.0667415	0.546478	2.13994	0.0409717	0.150606	-5.43979	0.0667415
AIM2	-0.0667244	0.541295	-2.08141	0.0464049	0.162791	-5.55019	-0.0667244
ZNF326	-0.0667137	0.462285	-1.56817	0.127776	0.30688	-6.41501	-0.0667137
FBXO42	-0.0667111	0.353136	-2.54976	0.0163743	0.08541	-4.60807	-0.0667111
MIR1225	-0.0667053	0.770344	-1.60118	0.120263	0.295436	-6.36536	-0.0667053
NYAP1	-0.0667044	0.334342	-2.43541	0.02131	0.100317	-4.84992	-0.0667044
LIN54	-0.0666939	0.213941	-1.42077	0.166131	0.361247	-6.62597	-0.0666939
2023-03-01	-0.0666875	0.149521	-4.24591	0.000207122	0.0107359	-0.412799	-0.0666875
ISL2	-0.0666787	0.393832	-3.79969	0.000693856	0.0168727	-1.5966	-0.0666787
GABBR1	-0.0666687	0.342961	-1.53738	0.135127	0.317666	-6.46055	-0.0666687
GRPEL1	-0.0666677	0.303208	-3.86667	0.0005797	0.015669	-1.42136	-0.0666677
IQCE	-0.0666567	0.334489	-2.70869	0.0112538	0.0682365	-4.26048	-0.0666567
N4BP1	-0.0666563	0.27201	-2.65989	0.0126405	0.0730935	-4.36857	-0.0666563
WDR82	0.0666394	0.661934	3.22424	0.00313756	0.0337051	-3.05375	0.0666394
SPIN1	-0.0666329	0.30526	-2.08601	0.0459559	0.161776	-5.5416	-0.0666329
FNIP1	-0.0666207	0.43195	-2.0037	0.0546001	0.180229	-5.69325	-0.0666207
ZNF425	-0.0666084	0.373141	-2.14051	0.0409216	0.150498	-5.4387	-0.0666084
C1orf162	-0.0665951	0.242561	-3.3964	0.00201308	0.0270719	-2.6281	-0.0665951
VSTM2L	0.0665903	0.495721	2.80603	0.00890225	0.0594593	-4.04145	0.0665903
PDCD1LG2	0.066588	0.551339	1.72123	0.0959482	0.256516	-6.17755	0.066588
ZFHX4-AS1	0.0665848	0.71714	3.15332	0.00375838	0.0369955	-3.2261	0.0665848
SHE	-0.0665746	0.470494	-1.79656	0.0829132	0.233987	-6.05407	-0.0665746
NCRNA00174	0.0665669	0.85656	1.31876	0.197652	0.402059	-6.76137	0.0665669
ETV6	-0.0665629	0.425935	-1.93818	0.0624702	0.196087	-5.81067	-0.0665629
RBFOX1	-0.0665392	0.14576	-3.81758	0.000661384	0.0165452	-1.5499	-0.0665392
ZDHHC14	-0.0665386	0.251765	-2.95249	0.00621732	0.0485795	-3.70374	-0.0665386
MAP4K4	-0.0665363	0.396116	-1.87922	0.0703791	0.211304	-5.91376	-0.0665363
IGLL1	-0.0665315	0.303329	-1.95726	0.0600827	0.191321	-5.77679	-0.0665315
HERC6	-0.0665301	0.415526	-4.54648	9.07e-05	0.00806608	0.401782	-0.0665301
TAX1BP1	-0.0665272	0.309374	-2.64705	0.013031	0.0744619	-4.39682	-0.0665272
ACTRT2	0.0665229	0.704747	5.09354	2e-05	0.00508539	1.90415	0.0665229
TNFAIP6	-0.0665228	0.45338	-1.8313	0.0774297	0.224258	-5.99571	-0.0665228
LYN	-0.0665219	0.267445	-2.33587	0.0266799	0.11536	-5.05449	-0.0665219
CD81	0.0665115	0.467994	3.05025	0.00487366	0.0425239	-3.47323	0.0665115
ZNF148	-0.0665097	0.228793	-3.47424	0.00164324	0.0245868	-2.43253	-0.0665097
KMT2E	-0.0665082	0.402906	-1.85624	0.073688	0.217373	-5.95327	-0.0665082
HCG9	0.0664979	0.867315	2.2939	0.0292921	0.122191	-5.139	0.0664979
LOC374443	-0.0664864	0.849266	-1.23705	0.226072	0.436644	-6.86336	-0.0664864
DOCK4	0.066471	0.883175	1.06611	0.295239	0.511903	-7.05756	0.066471
NUP98	-0.0664663	0.403346	-1.9643	0.0592212	0.189593	-5.76421	-0.0664663
HECTD2	-0.0664637	0.401891	-2.64569	0.0130731	0.0746088	-4.39981	-0.0664637
DNAJC27	-0.0664447	0.378371	-2.02941	0.0517584	0.174321	-5.64638	-0.0664447
BRD4	-0.0664445	0.369422	-2.14148	0.0408367	0.150316	-5.43686	-0.0664445
CHST11	-0.0664408	0.383339	-2.26271	0.0313818	0.127532	-5.20113	-0.0664408
C15orf52	-0.0664308	0.442173	-2.58629	0.0150354	0.0811051	-4.52932	-0.0664308
DENND4C	-0.0664282	0.331098	-2.18825	0.0369224	0.141059	-5.347	-0.0664282
CPNE3	-0.0664205	0.445601	-1.71852	0.0964467	0.257342	-6.18191	-0.0664205
LINC01272	-0.0664177	0.429792	-2.82118	0.00858063	0.058197	-4.00695	-0.0664177
MAP6	-0.066393	0.407389	-2.37318	0.0245369	0.109518	-4.97847	-0.066393
C1orf135	-0.0663889	0.679468	-2.9488	0.00627443	0.0488141	-3.71237	-0.0663889
MYO1C	-0.0663778	0.710872	-1.94752	0.0612916	0.193727	-5.79412	-0.0663778
CAMKK2	-0.0663751	0.426735	-2.29992	0.0289036	0.121208	-5.12694	-0.0663751
C21orf70	-0.0663656	0.38612	-1.92566	0.0640814	0.19922	-5.83276	-0.0663656
SLC39A11	-0.0663654	0.402201	-2.47975	0.0192529	0.0942412	-4.75698	-0.0663654
ZFPM2	-0.0663454	0.218635	-5.36662	9.38e-06	0.00411462	2.65824	-0.0663454
MGC23284	-0.0663298	0.467916	-2.8865	0.0073154	0.0532155	-3.85708	-0.0663298
BNIPL	0.0663238	0.900139	1.77132	0.0871026	0.241365	-6.09593	0.0663238
TRAPPC8	-0.0663134	0.384692	-2.2022	0.0358221	0.138421	-5.31994	-0.0663134
SAMD4A	-0.0663109	0.447772	-2.01911	0.0528804	0.176684	-5.66521	-0.0663109
LOC100130581	-0.0663109	0.342127	-2.96944	0.00596162	0.0474809	-3.66406	-0.0663109
AIG1	-0.0663043	0.532491	-2.11358	0.0433445	0.155995	-5.48979	-0.0663043
PBX1	-0.0662977	0.28331	-3.72442	0.000848456	0.0183373	-1.79233	-0.0662977
KRTAP5-10	0.0662895	0.788797	4.87618	3.65e-05	0.00611142	1.30518	0.0662895
GUCY2D	-0.0662813	0.41219	-1.95351	0.0605458	0.192264	-5.78347	-0.0662813
ATXN1	-0.0662573	0.393318	-2.14936	0.0401525	0.148724	-5.42182	-0.0662573
CS	-0.0662455	0.501314	-1.72932	0.0944691	0.254034	-6.16449	-0.0662455
SSTR4	0.066241	0.761389	4.29085	0.000183149	0.0102672	-0.291725	0.066241
NFASC	-0.0662339	0.667199	-2.08581	0.0459757	0.161826	-5.54198	-0.0662339
DLGAP2	0.0662139	0.70535	1.93532	0.0628353	0.196799	-5.81573	0.0662139
NR5A2	0.0662129	0.696526	4.61872	7.43e-05	0.00759433	0.599008	0.0662129
DUSP22	0.0662125	0.448233	0.769077	0.448116	0.651298	-7.33073	0.0662125
FGG	0.0662091	0.87365	1.79807	0.0826677	0.233538	-6.05155	0.0662091
PLCB1	-0.0662007	0.454723	-1.9086	0.066336	0.203629	-5.8627	-0.0662007
M1AP	0.0661943	0.878378	1.20883	0.236569	0.448567	-6.89722	0.0661943
MAP7	-0.0661875	0.224449	-2.94076	0.00640036	0.0493558	-3.73113	-0.0661875
HIPK1-AS1	-0.0661771	0.298861	-2.30234	0.0287493	0.120814	-5.1221	-0.0661771
SPEG	-0.0661768	0.35286	-1.52602	0.137925	0.321788	-6.47715	-0.0661768
THBS1	0.0661612	0.846745	1.85445	0.0739508	0.217861	-5.95632	0.0661612
C10orf26	-0.0661443	0.210086	-3.65732	0.00101425	0.0197838	-1.96567	-0.0661443
ZFAND3	-0.0661433	0.417164	-2.35926	0.0253175	0.111654	-5.00693	-0.0661433
TFAP2A	-0.066122	0.559719	-2.45987	0.0201517	0.0968567	-4.7988	-0.066122
DNAJC28	-0.0661194	0.389366	-1.8099	0.0807707	0.230204	-6.03178	-0.0661194
LOC100506895	-0.066106	0.504681	-1.7427	0.092067	0.250034	-6.14279	-0.066106
PXK	-0.0661053	0.422818	-2.10355	0.0442787	0.158058	-5.50869	-0.0661053
RNF144A	-0.0661038	0.519703	-2.14008	0.0409595	0.150577	-5.43953	-0.0661038
LMNA	-0.0660962	0.389518	-3.665	0.000993773	0.0196222	-1.94588	-0.0660962
CUX2	-0.066086	0.178826	-3.87921	0.000560477	0.0154808	-1.38846	-0.066086
PSMB8	-0.0660819	0.363265	-3.91313	0.000511533	0.0149527	-1.29924	-0.0660819
NRIR	0.0660614	0.847111	4.96143	2.88e-05	0.00569609	1.53988	0.0660614
GALNT12	-0.066049	0.450695	-2.30718	0.0284416	0.119996	-5.11237	-0.066049
HLA-DMB	-0.0660328	0.6479	-1.68648	0.10252	0.267437	-6.23306	-0.0660328
DNAJC12	-0.0660307	0.334301	-2.08201	0.0463462	0.162655	-5.54907	-0.0660307
NLRP3	-0.0660297	0.399672	-2.23278	0.0335118	0.132827	-5.26018	-0.0660297
LOC81691	-0.0660294	0.31177	-2.34912	0.0259001	0.113239	-5.02758	-0.0660294
SERPINB6	-0.0660218	0.599429	-1.50793	0.142476	0.328403	-6.50338	-0.0660218
SOBP	-0.0660194	0.48832	-1.8747	0.0710191	0.212491	-5.92155	-0.0660194
HOXB3	-0.0660093	0.406637	-1.97273	0.0582053	0.187589	-5.74913	-0.0660093
CAMK4	0.0659976	0.790138	2.53251	0.0170439	0.0875039	-4.64499	0.0659976
TMEM127	-0.0659887	0.272381	-2.4703	0.0196757	0.095461	-4.77689	-0.0659887
KIF26B	-0.0659856	0.342922	-2.44805	0.020704	0.0985123	-4.82354	-0.0659856
FLJ22447	-0.0659644	0.358093	-2.01281	0.0535778	0.178119	-5.67669	-0.0659644
ADAM10	-0.0659622	0.479334	-2.08156	0.0463906	0.162764	-5.54992	-0.0659622
SDPR	0.0659371	0.877138	1.56477	0.128571	0.308028	-6.42008	0.0659371
C1orf53	-0.0659342	0.401644	-2.57984	0.0152641	0.0818613	-4.54327	-0.0659342
LOC148824	-0.0659327	0.71234	-1.95607	0.0602283	0.191617	-5.7789	-0.0659327
MIR3134	-0.0659278	0.30718	-3.16423	0.0036558	0.0364517	-3.19972	-0.0659278
KLF2	-0.0659141	0.347894	-1.96601	0.0590141	0.189193	-5.76116	-0.0659141
TTC39C	0.0659117	0.731741	1.7847	0.0848603	0.237424	-6.0738	0.0659117
PIK3R5	-0.0659079	0.382754	-2.24399	0.0326991	0.130824	-5.23812	-0.0659079
RCN1	-0.0659047	0.498782	-2.27418	0.0305981	0.125575	-5.17835	-0.0659047
UGGT2	-0.0659041	0.245412	-2.17859	0.0377023	0.142955	-5.36568	-0.0659041
PDGFB	-0.0659007	0.23213	-3.60478	0.00116569	0.0209833	-2.10058	-0.0659007
TBC1D19	-0.0658928	0.404822	-1.97685	0.0577134	0.186624	-5.74173	-0.0658928
S100A9	-0.0658901	0.373116	-2.50665	0.0180957	0.0907549	-4.70007	-0.0658901
CST5	0.065867	0.611684	4.00442	0.000399712	0.0135605	-1.05803	0.065867
MRPS27	0.0658481	0.874487	1.17594	0.249259	0.462907	-6.9358	0.0658481
TBC1D2	-0.0658305	0.323528	-2.33924	0.0264795	0.114805	-5.04765	-0.0658305
CSF3R	-0.0658001	0.438724	-2.15097	0.040014	0.14841	-5.41874	-0.0658001
CTSZ	-0.0657966	0.384506	-2.09885	0.0447226	0.159044	-5.51753	-0.0657966
KIAA0319L	-0.0657867	0.43788	-2.04049	0.050574	0.171822	-5.62604	-0.0657867
CD9	0.0657802	0.767658	3.99574	0.000409214	0.0136666	-1.08103	0.0657802
GGACT	-0.0657616	0.886729	-1.49496	0.145815	0.333147	-6.52202	-0.0657616
ABCB11	-0.0657554	0.790097	-1.18759	0.244709	0.457847	-6.92225	-0.0657554
TAF4	-0.0657438	0.428211	-1.69403	0.10106	0.265009	-6.22107	-0.0657438
C3orf21	-0.0657426	0.451716	-1.86246	0.072779	0.215752	-5.9426	-0.0657426
FPR2	-0.0657369	0.482453	-2.13012	0.0418416	0.152567	-5.45847	-0.0657369
MIR1268A	0.0657279	0.740027	3.31051	0.0025143	0.0302087	-2.8417	0.0657279
SLC23A2	-0.0657258	0.244909	-3.2561	0.00289182	0.0323581	-2.97574	-0.0657258
ISM1	-0.0657202	0.730968	-1.31799	0.197907	0.402373	-6.76236	-0.0657202
GPCPD1	0.0657121	0.68285	1.30912	0.200855	0.406088	-6.77371	0.0657121
LOC285626	-0.0657044	0.416023	-1.80493	0.081563	0.231593	-6.0401	-0.0657044
GALNT7	0.0657029	0.883389	1.06655	0.295043	0.511696	-7.05709	0.0657029
PXDN	-0.0657017	0.260265	-3.09812	0.00432127	0.0398392	-3.35897	-0.0657017
AURKC	-0.0657007	0.74476	-1.86327	0.0726625	0.215543	-5.94123	-0.0657007
C20orf151	0.0656989	0.656424	3.21544	0.00320885	0.0340964	-3.07523	0.0656989
MAPK8	-0.0656952	0.680476	-2.41787	0.0221779	0.102825	-4.88638	-0.0656952
ZCCHC4	-0.0656869	0.235536	-3.3889	0.00205266	0.02732	-2.64684	-0.0656869
KIAA0664	-0.0656847	0.210348	-4.59336	7.97e-05	0.00776534	0.529693	-0.0656847
CRYGN	0.0656821	0.131995	1.81291	0.0802921	0.229382	-6.02671	0.0656821
LRRIQ3	-0.0656821	0.346668	-2.28531	0.0298545	0.123656	-5.15616	-0.0656821
OXTR	-0.0656561	0.267229	-2.73991	0.0104428	0.0653094	-4.19072	-0.0656561
NT5C3A	-0.0656465	0.477406	-1.70798	0.0984112	0.260621	-6.19883	-0.0656465
OLFM1	-0.065645	0.132328	-3.45352	0.00173468	0.0252335	-2.48475	-0.065645
ALDH4A1	0.0656447	0.825045	1.78812	0.0842939	0.236424	-6.06812	0.0656447
FAM8A1	0.0656313	0.252532	1.193	0.242617	0.45539	-6.91591	0.0656313
SLC44A2	0.0656256	0.62394	1.40704	0.170127	0.366573	-6.64471	0.0656256
LINC00299	-0.0656198	0.343151	-1.66186	0.107401	0.275247	-6.27183	-0.0656198
FERMT1	-0.0656069	0.618261	-1.56778	0.127866	0.307007	-6.41559	-0.0656069
MTHFD1L	-0.0656043	0.509163	-2.05941	0.0486064	0.167628	-5.5911	-0.0656043
PRCAT47	-0.0655886	0.471636	-1.54434	0.133436	0.315238	-6.45032	-0.0655886
ZNF267	0.0655856	0.623035	3.0671	0.00467202	0.0415628	-3.43312	0.0655856
CAPN2	-0.0655823	0.787498	-1.12247	0.270945	0.486565	-6.99645	-0.0655823
COL4A1	-0.0655803	0.377509	-2.1078	0.0438812	0.157178	-5.5007	-0.0655803
GFRA1	0.0655731	0.677408	4.76082	5.02e-05	0.0067657	0.988208	0.0655731
C1orf144	-0.0655719	0.37702	-2.15167	0.0399536	0.148273	-5.4174	-0.0655719
EFTUD2	-0.0655693	0.322998	-2.45898	0.0201926	0.096985	-4.80065	-0.0655693
FADD	-0.0655607	0.552905	-2.58504	0.0150794	0.081248	-4.53203	-0.0655607
TOP1MT	-0.065555	0.413941	-1.97749	0.0576371	0.186466	-5.74057	-0.065555
LOC101929095	-0.0655511	0.439906	-1.76297	0.0885267	0.243849	-6.10966	-0.0655511
LRRC8A	0.0655376	0.849397	1.23363	0.227324	0.4381	-6.8675	0.0655376
CAPZA3	0.0655325	0.74568	3.02948	0.00513376	0.0437535	-3.52254	0.0655325
PRKCB	-0.0655309	0.357025	-2.33994	0.0264379	0.114694	-5.04623	-0.0655309
HPCAL1	-0.0655191	0.387917	-2.72435	0.0108401	0.0667551	-4.22556	-0.0655191
SEPP1	0.0655127	0.899613	1.35617	0.185593	0.386969	-6.71274	0.0655127
LRP6	-0.0655026	0.299014	-2.39699	0.0232532	0.105905	-4.92956	-0.0655026
YWHAZ	-0.065485	0.430873	-1.92569	0.0640783	0.199215	-5.83272	-0.065485
LOC645434	-0.0654822	0.689058	-3.74011	0.000813686	0.0180374	-1.75165	-0.0654822
TRRAP	-0.0654794	0.927609	-1.07071	0.293199	0.509822	-7.05268	-0.0654794
CYB5R2	-0.0654744	0.443298	-2.13082	0.0417792	0.152432	-5.45714	-0.0654744
RBFOX2	0.0654635	0.822087	1.57956	0.125142	0.302919	-6.39798	0.0654635
NHLH2	-0.0654624	0.536029	-3.19427	0.00338683	0.0350478	-3.12679	-0.0654624
IDI1	-0.0654613	0.498725	-1.56842	0.127719	0.306787	-6.41464	-0.0654613
SH3BP4	0.0654576	0.847576	1.18368	0.246227	0.459523	-6.9268	0.0654576
DLGAP1	0.0654494	0.863503	1.52241	0.138824	0.323094	-6.48241	0.0654494
NFRKB	0.065419	0.624237	1.59235	0.122234	0.298507	-6.37871	0.065419
PITPNM2	-0.0654154	0.300681	-3.10986	0.00419521	0.0392112	-3.33081	-0.0654154
DDO	0.0654132	0.543862	1.34308	0.189746	0.392202	-6.72989	0.0654132
IL15RA	0.0654131	0.88974	1.6844	0.102925	0.268096	-6.23636	0.0654131
ELP2	0.0654125	0.899492	1.20945	0.236334	0.448322	-6.89648	0.0654125
SMG7-AS1	-0.065411	0.471835	-2.40313	0.0229321	0.104987	-4.91688	-0.065411
PRTFDC1	-0.0654099	0.342407	-2.04056	0.0505668	0.171806	-5.62591	-0.0654099
DTNA	0.0654058	0.861675	1.47904	0.149997	0.339104	-6.54471	0.0654058
NOXRED1	-0.0654018	0.317566	-2.33256	0.0268777	0.115859	-5.06118	-0.0654018
LSM4	0.0653947	0.769406	2.32161	0.0275426	0.117628	-5.08332	0.0653947
SRRT	0.0653872	0.862679	1.2257	0.230251	0.441433	-6.87706	0.0653872
GPR55	-0.065378	0.263913	-2.73138	0.0106589	0.0660976	-4.20983	-0.065378
ANK3	0.0653757	0.845194	1.18194	0.246906	0.460268	-6.92883	0.0653757
ZNF143	-0.0653662	0.321843	-2.13115	0.0417503	0.152369	-5.45653	-0.0653662
FAM178B	-0.0653561	0.520556	-1.78117	0.0854464	0.238471	-6.07965	-0.0653561
C3orf59	0.0653432	0.678722	6.28189	7.63e-07	0.00200639	5.17462	0.0653432
WDFY4	-0.0653402	0.897816	-1.91503	0.0654786	0.202001	-5.85144	-0.0653402
HPS4	-0.065336	0.426261	-2.12844	0.0419923	0.152907	-5.46166	-0.065336
C6orf115	-0.0653256	0.211602	-3.04456	0.00494362	0.0428721	-3.48675	-0.0653256
FAAP20	-0.0653161	0.483949	-2.22067	0.0344103	0.13504	-5.28392	-0.0653161
PLCD3	0.0653147	0.586973	3.2871	0.00267051	0.0311228	-2.89948	0.0653147
ZNF451	-0.0653054	0.416312	-2.00751	0.0541708	0.179321	-5.68634	-0.0653054
LOC101929680	0.0653042	0.68447	2.9864	0.00571581	0.0464034	-3.62424	0.0653042
LACE1	0.0652946	0.42066	3.15466	0.00374561	0.0369305	-3.22286	0.0652946
DSTYK	-0.0652829	0.198519	-3.2144	0.00321736	0.0341396	-3.07776	-0.0652829
LINC00365	-0.06528	0.418475	-2.45135	0.0205482	0.0980506	-4.81663	-0.06528
CPEB4	-0.0652625	0.444097	-1.92218	0.0645365	0.200153	-5.83889	-0.0652625
MSI2	-0.0652304	0.192049	-3.38736	0.00206089	0.0273727	-2.65069	-0.0652304
BUB3	-0.0652181	0.662724	-3.99787	0.000406859	0.0136367	-1.07538	-0.0652181
TSPYL5	-0.0652137	0.248775	-3.89103	0.000542922	0.0152599	-1.35739	-0.0652137
OR2T3	0.0652133	0.739179	4.3441	0.00015827	0.00977502	-0.147892	0.0652133
RBPJ	0.0652093	0.591195	4.14848	0.000270243	0.0118652	-0.674266	0.0652093
FAM71F1	-0.0651875	0.665327	-1.09499	0.282604	0.498933	-7.0266	-0.0651875
SVIL	-0.0651798	0.51805	-2.058	0.0487511	0.167957	-5.59372	-0.0651798
RAB31	-0.0651712	0.332977	-2.22816	0.0338521	0.133678	-5.26925	-0.0651712
FBXL4	-0.0651606	0.226803	-2.97857	0.00582802	0.0469205	-3.64263	-0.0651606
ADCY2	-0.0651495	0.465824	-2.1123	0.0434628	0.15626	-5.49221	-0.0651495
CREB3L2	-0.0651448	0.361682	-2.12013	0.0427435	0.154635	-5.4774	-0.0651448
MTPN	0.0651445	0.750636	1.05745	0.299105	0.515949	-7.06669	0.0651445
LOC285692	0.06514	0.850687	1.18628	0.245214	0.458417	-6.92377	0.06514
BBS7	-0.0651333	0.614784	-1.75898	0.089215	0.245098	-6.11621	-0.0651333
LOC101926975	-0.0651227	0.444787	-2.24604	0.0325523	0.130451	-5.23408	-0.0651227
SLC38A4	0.0651198	0.352432	1.34199	0.190096	0.392641	-6.73132	0.0651198
KIF20A	-0.0651087	0.281013	-4.22593	0.000218747	0.0109536	-0.466514	-0.0651087
C20orf112	-0.0651057	0.351428	-2.1004	0.0445762	0.158713	-5.51462	-0.0651057
LYRM1	-0.0650888	0.238441	-2.58568	0.0150568	0.0811744	-4.53064	-0.0650888
SEL1L2	0.0650529	0.863634	1.48647	0.148033	0.336334	-6.53415	0.0650529
FLJ22536	0.0650527	0.563595	2.87389	0.00754499	0.0541436	-3.88615	0.0650527
DGKG	-0.0650501	0.399666	-1.90102	0.0673595	0.205632	-5.87593	-0.0650501
KLHL29	-0.0650429	0.481709	-3.94551	0.000468739	0.0144284	-1.21386	-0.0650429
DPYD	-0.0650421	0.421647	-1.58081	0.124854	0.30249	-6.3961	-0.0650421
MGRN1	-0.0650287	0.384124	-2.19231	0.036599	0.140272	-5.33914	-0.0650287
PLA2G4C	0.0650286	0.880336	1.2333	0.227446	0.43824	-6.8679	0.0650286
METTL8	-0.0650265	0.332533	-1.99363	0.0557502	0.182584	-5.71149	-0.0650265
NLK	-0.0650183	0.386762	-2.02314	0.052439	0.175757	-5.65785	-0.0650183
LMO7	0.0650107	0.346124	3.26629	0.00281716	0.0319216	-2.95069	0.0650107
TMEM22	0.0650014	0.323323	4.69086	6.09e-05	0.00713086	0.796386	0.0650014
TMEM87A	-0.0649742	0.118359	-2.89841	0.00710461	0.0523648	-3.82955	-0.0649742
PCNX	0.0649702	0.558888	0.596775	0.555325	0.735441	-7.45023	0.0649702
SFRS16	0.0649697	0.878697	1.96394	0.0592648	0.189682	-5.76486	0.0649697
C20orf197	-0.0649667	0.492958	-1.95865	0.0599119	0.19098	-5.77431	-0.0649667
ENPP3	-0.0649657	0.375294	-1.73656	0.0931624	0.251883	-6.15276	-0.0649657
SNX29	-0.064948	0.438767	-2.00882	0.0540229	0.179013	-5.68394	-0.064948
NPTN	0.0649342	0.818997	1.42856	0.163898	0.358177	-6.61527	0.0649342
MOB1B	-0.0649336	0.256988	-2.87221	0.00757617	0.0542696	-3.89003	-0.0649336
ZFYVE16	-0.0649184	0.393175	-1.53	0.136938	0.320316	-6.47134	-0.0649184
ARMC2	-0.0649164	0.357218	-2.6809	0.0120249	0.0709935	-4.32217	-0.0649164
PHLDB2	-0.0649014	0.377292	-1.86701	0.0721209	0.214514	-5.9348	-0.0649014
ALAS1	-0.0648852	0.426341	-2.25882	0.0316512	0.128201	-5.20883	-0.0648852
RSPH6A	-0.0648754	0.183473	-2.45065	0.0205813	0.0981494	-4.81811	-0.0648754
SMURF1	-0.0648701	0.36028	-2.68277	0.0119715	0.0707928	-4.31803	-0.0648701
GNG2	0.0648689	0.158863	3.15682	0.00372515	0.036819	-3.21763	0.0648689
PIK3C2A	0.0648623	0.887194	1.16458	0.253754	0.467876	-6.94889	0.0648623
BBX	-0.0648604	0.429799	-1.32941	0.194159	0.397766	-6.74765	-0.0648604
SETD2	-0.0648599	0.425251	-2.05282	0.0492846	0.169122	-5.6033	-0.0648599
PECR	-0.0648537	0.418551	-1.57492	0.126209	0.304522	-6.40492	-0.0648537
TNXB	0.0648346	0.625252	2.86552	0.00770117	0.0547685	-3.90542	0.0648346
FBXO22	-0.0648238	0.398599	-1.99341	0.0557752	0.182635	-5.71189	-0.0648238
CASD1	-0.0648206	0.888566	-1.13712	0.264871	0.479942	-6.98008	-0.0648206
DTNB	-0.0648065	0.429964	-1.83003	0.0776245	0.224587	-5.99785	-0.0648065
CACNA1C	0.0648014	0.832277	3.35403	0.0022469	0.0285618	-2.73375	0.0648014
SHBG	-0.0647911	0.346237	-2.46473	0.0199283	0.096213	-4.78858	-0.0647911
ACVR1	-0.06479	0.35326	-1.85284	0.0741886	0.2183	-5.95908	-0.06479
RNF130	-0.0647757	0.227055	-2.70847	0.0112599	0.0682604	-4.26098	-0.0647757
TMEM182	-0.0647714	0.385189	-1.75392	0.0900923	0.246625	-6.12448	-0.0647714
RGMB	0.0647561	0.882151	1.2421	0.224229	0.434494	-6.85722	0.0647561
FUT4	-0.0647463	0.357859	-2.28501	0.0298745	0.123704	-5.15677	-0.0647463
DLK1	0.0647439	0.689163	4.0614	0.000342475	0.0128353	-0.906652	0.0647439
AP4S1	-0.0647356	0.423038	-1.87454	0.0710426	0.212526	-5.92184	-0.0647356
TEX41	0.0647289	0.914924	1.13984	0.263752	0.478782	-6.97702	0.0647289
SLC26A1	-0.0647248	0.439113	-1.72976	0.094389	0.253897	-6.16377	-0.0647248
KLC1	-0.0647206	0.266401	-2.49441	0.0186142	0.0923152	-4.72602	-0.0647206
PLXDC1	-0.0647194	0.288953	-2.92543	0.00664732	0.0504201	-3.76685	-0.0647194
PLA2G3	0.0647154	0.588479	2.84988	0.0080012	0.0559424	-3.94133	0.0647154
PRPF39	0.0647073	0.440879	2.71742	0.0110212	0.0674141	-4.24101	0.0647073
PRMT7	-0.0646865	0.314654	-2.45116	0.0205571	0.0980779	-4.81703	-0.0646865
CABC1	0.06468	0.887792	1.09625	0.282062	0.498375	-7.02524	0.06468
PGM1	-0.0646788	0.412335	-1.79151	0.0837372	0.235437	-6.06248	-0.0646788
IGSF23	0.0646756	0.876286	1.53748	0.135103	0.317635	-6.4604	0.0646756
ZNF277	0.064672	0.907524	1.25299	0.220297	0.42986	-6.84392	0.064672
FBXO32	0.0646718	0.77278	1.64149	0.111585	0.281933	-6.30355	0.0646718
HAS1	-0.0646684	0.380571	-2.29701	0.0290908	0.12167	-5.13277	-0.0646684
OR10H1	0.0646618	0.860036	1.79723	0.0828045	0.23378	-6.05296	0.0646618
LANCL1	-0.0646549	0.363079	-1.93235	0.0632159	0.19753	-5.82097	-0.0646549
C3orf67	0.0646507	0.688081	3.85162	0.000603624	0.01591	-1.46082	0.0646507
KCNC4-AS1	0.0646331	0.668369	1.75033	0.0907212	0.247734	-6.13036	0.0646331
CYP7B1	0.0646313	0.775812	2.53487	0.0169509	0.0872018	-4.63995	0.0646313
MAP2K1	-0.0646265	0.291253	-2.66903	0.0123692	0.0721634	-4.34841	-0.0646265
ERI1	-0.064623	0.576895	-2.92214	0.00670151	0.0506495	-3.7745	-0.064623
RAC1	-0.0646071	0.246816	-2.32329	0.02744	0.117354	-5.07993	-0.0646071
LRP2	-0.0645801	0.759313	-1.89279	0.0684861	0.207793	-5.89025	-0.0645801
VGLL4	-0.0645798	0.23699	-3.05159	0.00485739	0.0424496	-3.47006	-0.0645798
UBE2W	-0.0645465	0.420858	-2.017	0.0531136	0.177162	-5.66907	-0.0645465
ADIPOR2	-0.0645447	0.436854	-1.78722	0.0844432	0.236687	-6.06962	-0.0645447
LOC100128317	0.0645312	0.785118	5.14164	1.75e-05	0.00488213	2.03688	0.0645312
NCOA4	-0.0645226	0.406212	-2.05116	0.0494559	0.169479	-5.60636	-0.0645226
ABCC4	0.0645105	0.861663	1.27145	0.213754	0.42199	-6.82113	0.0645105
TTC7B	-0.0645073	0.445457	-1.85779	0.0734615	0.216965	-5.95062	-0.0645073
CLCN6	-0.0645	0.415388	-2.2204	0.0344304	0.135088	-5.28444	-0.0645
FCHO1	-0.0644992	0.322815	-2.18497	0.0371857	0.141707	-5.35335	-0.0644992
CPB2	-0.0644974	0.458523	-1.92539	0.0641167	0.199294	-5.83324	-0.0644974
KIF16B	0.0644926	0.88393	0.983485	0.333568	0.550241	-7.14189	0.0644926
TDP1	-0.0644791	0.507606	-1.84669	0.0751021	0.219968	-5.96957	-0.0644791
NRXN1	-0.0644774	0.109106	-3.73516	0.000824502	0.0181361	-1.76449	-0.0644774
NME7	-0.0644592	0.268021	-2.59421	0.0147587	0.0802021	-4.51215	-0.0644592
RBM23	-0.0644562	0.396702	-2.16315	0.0389795	0.145964	-5.3954	-0.0644562
ATG13	-0.0644561	0.38141	-2.17347	0.0381217	0.14395	-5.37556	-0.0644561
TECPR1	-0.0644456	0.825203	-3.83393	0.000632997	0.0162671	-1.50715	-0.0644456
BCL11A	-0.0644452	0.396258	-1.85446	0.0739507	0.217861	-5.95632	-0.0644452
C8orf73	-0.0644406	0.562451	-2.19973	0.0360147	0.13889	-5.32474	-0.0644406
ZFP91-CNTF	-0.064434	0.526983	-1.95241	0.0606822	0.192522	-5.78543	-0.064434
TRPC4	-0.0644315	0.231203	-3.41111	0.00193753	0.0265936	-2.59129	-0.0644315
KDM4A	-0.0644307	0.382004	-1.92502	0.0641655	0.199388	-5.8339	-0.0644307
RAB34	-0.0644232	0.226215	-2.60809	0.0142855	0.0786361	-4.482	-0.0644232
ATP6V0E1	0.0644197	0.664032	3.83345	0.000633811	0.0162719	-1.5084	0.0644197
GBA	-0.0644183	0.388818	-2.21197	0.0350685	0.136627	-5.3009	-0.0644183
STRA8	0.0644157	0.90676	1.24767	0.222213	0.4321	-6.85043	0.0644157
PNOC	0.0644132	0.843557	2.42057	0.0220419	0.102446	-4.88077	0.0644132
TM4SF20	-0.0644095	0.502517	-1.91206	0.0658737	0.202762	-5.85665	-0.0644095
CYP1B1-AS1	-0.0643858	0.387958	-1.76349	0.0884365	0.243692	-6.1088	-0.0643858
IFNAR2	-0.0643684	0.352823	-2.48365	0.0190813	0.0937448	-4.74877	-0.0643684
ANGPT1	0.0643665	0.756246	0.871708	0.390584	0.602242	-7.2458	0.0643665
CHFR	0.0643603	0.880884	1.18086	0.247328	0.460757	-6.93009	0.0643603
RAPGEF5	0.0643601	0.751368	2.75696	0.0100233	0.0637297	-4.15244	0.0643601
FGF12	-0.0643588	0.265608	-3.06984	0.00463991	0.0414092	-3.42658	-0.0643588
PRPSAP2	0.0643518	0.806022	2.3486	0.0259304	0.11332	-5.02864	0.0643518
TBK1	-0.0643455	0.446217	-2.00728	0.0541968	0.179373	-5.68676	-0.0643455
NDUFAF1	-0.0643103	0.282231	-3.08507	0.00446561	0.0405403	-3.3902	-0.0643103
SYNM	0.0643067	0.897479	1.70933	0.0981571	0.26019	-6.19666	0.0643067
TTC8	-0.0643051	0.490523	-1.7563	0.089679	0.245926	-6.1206	-0.0643051
DLG1	-0.0642942	0.636223	-1.94859	0.0611571	0.193448	-5.79221	-0.0642942
TRIM36	-0.0642913	0.287069	-4.23737	0.000212015	0.0108157	-0.43577	-0.0642913
H6PD	-0.0642841	0.302676	-1.92772	0.063815	0.198714	-5.82915	-0.0642841
FGF23	-0.0642814	0.409383	-1.74574	0.091528	0.249142	-6.13783	-0.0642814
DENND3	-0.0642785	0.412751	-2.11486	0.0432267	0.155733	-5.48738	-0.0642785
MFSD1	-0.0642757	0.295437	-2.29936	0.0289396	0.121294	-5.12806	-0.0642757
UBAC2	-0.0642735	0.374847	-1.88717	0.069264	0.209276	-5.9	-0.0642735
PLCXD3	-0.0642715	0.174578	-2.69868	0.0115262	0.0691966	-4.28275	-0.0642715
ZNF502	-0.0642708	0.413978	-2.94078	0.00640008	0.0493542	-3.73109	-0.0642708
CYSTM1	-0.0642606	0.576045	-3.4637	0.00168918	0.0249169	-2.45912	-0.0642606
TREML2	-0.0642574	0.195367	-2.71277	0.0111447	0.0678567	-4.2514	-0.0642574
C22orf9	-0.0642531	0.442325	-2.08458	0.0460957	0.16209	-5.54428	-0.0642531
MCC	-0.0642407	0.249768	-2.53687	0.0168723	0.0869649	-4.63567	-0.0642407
LPGAT1	-0.0642397	0.464935	-2.11694	0.0430351	0.155306	-5.48344	-0.0642397
AKR1E2	-0.064222	0.213554	-2.8291	0.00841704	0.0575597	-3.9889	-0.064222
C19orf54	0.0642213	0.1979	2.08924	0.0456429	0.161097	-5.53555	0.0642213
TCN2	-0.0642009	0.726064	-2.95735	0.0061431	0.0482696	-3.69239	-0.0642009
FBXO27	0.064175	0.833371	2.72342	0.0108642	0.0668458	-4.22764	0.064175
PPP1CC	-0.0641742	0.342066	-1.93641	0.0626961	0.196519	-5.8138	-0.0641742
CHST12	-0.0641739	0.269558	-2.58097	0.0152238	0.0817283	-4.54083	-0.0641739
MYO1D	-0.0641658	0.477126	-1.66541	0.106686	0.274122	-6.26627	-0.0641658
YEATS2	-0.0641646	0.436168	-1.84217	0.07578	0.221233	-5.97727	-0.0641646
PLS1	0.0641615	0.517012	1.7794	0.0857413	0.239005	-6.08257	0.0641615
CDC42BPA	0.0641567	0.42643	1.39643	0.173266	0.370806	-6.65908	0.0641567
C15orf44	0.0641538	0.889692	1.79476	0.083206	0.234506	-6.05707	0.0641538
VPS33A	-0.0641488	0.476166	-1.74084	0.0923975	0.250568	-6.14581	-0.0641488
ATP13A4	0.0641473	0.610171	1.90087	0.0673792	0.205667	-5.87619	0.0641473
EML4	-0.0641372	0.413182	-1.93904	0.062361	0.195857	-5.80915	-0.0641372
USP10	-0.064132	0.424936	-1.96504	0.0591321	0.189412	-5.7629	-0.064132
EFCAB1	-0.0641292	0.423497	-2.02486	0.0522516	0.175356	-5.65471	-0.0641292
ARHGEF12	0.0641243	0.861308	1.06177	0.297173	0.513949	-7.06215	0.0641243
SAMD7	0.0641238	0.8409	4.02801	0.000374961	0.0132549	-0.995441	0.0641238
MICAL2	-0.0641174	0.332486	-2.31528	0.0279336	0.118654	-5.09607	-0.0641174
SETD9	-0.0641167	0.269019	-2.31088	0.0282084	0.11936	-5.10493	-0.0641167
STOX2	-0.0641087	0.445603	-1.88367	0.0697532	0.210165	-5.90606	-0.0641087
JAK3	-0.0640956	0.511191	-1.97609	0.0578034	0.186787	-5.74309	-0.0640956
PIP5K1A	-0.0640903	0.589392	-4.73909	5.33e-05	0.00690091	0.928608	-0.0640903
EIF2C2	-0.0640868	0.491493	-2.05009	0.0495674	0.169716	-5.60834	-0.0640868
BTBD10	-0.0640813	0.325743	-2.44936	0.0206423	0.0983425	-4.82081	-0.0640813
HNRNPLL	-0.0640811	0.347098	-2.12021	0.0427363	0.154617	-5.47726	-0.0640811
FKBP15	-0.0640784	0.417482	-2.21274	0.0350099	0.13648	-5.2994	-0.0640784
RNF145	-0.0640704	0.398094	-2.04417	0.050186	0.171013	-5.61926	-0.0640704
VAMP1	-0.0640663	0.440911	-1.88767	0.0691952	0.209139	-5.89914	-0.0640663
P2RY12	-0.0640627	0.400183	-2.06401	0.0481392	0.166598	-5.58258	-0.0640627
PLCH2	0.0640418	0.891098	1.34457	0.189271	0.391627	-6.72795	0.0640418
AHNAK2	0.0640411	0.793535	5.35545	9.68e-06	0.00416267	2.6274	0.0640411
NARFL	-0.0640397	0.480864	-2.57303	0.0155092	0.0826623	-4.55799	-0.0640397
GALNT2	-0.0640186	0.370505	-2.21996	0.0344636	0.135168	-5.2853	-0.0640186
LOC388780	-0.064018	0.558016	-1.58627	0.123609	0.300598	-6.38788	-0.064018
SEPHS2	-0.0640029	0.432087	-4.92045	3.23e-05	0.00589921	1.42701	-0.0640029
PXN	0.0639995	0.651752	2.84121	0.00817227	0.056587	-3.9612	0.0639995
PARP10	-0.0639752	0.286577	-5.3373	1.02e-05	0.00423384	2.57725	-0.0639752
RASA2	-0.0639733	0.222846	-3.38521	0.00207242	0.0274412	-2.65605	-0.0639733
SLC22A23	-0.0639665	0.344062	-3.33012	0.00239021	0.0294416	-2.79313	-0.0639665
ANKLE2	-0.0639511	0.597734	-1.82856	0.0778514	0.225006	-6.00035	-0.0639511
ZC3H12D	-0.0639482	0.413479	-2.22277	0.0342529	0.134682	-5.2798	-0.0639482
EFNA5	-0.0639471	0.377026	-2.55755	0.01608	0.0844955	-4.59134	-0.0639471
MIR548H2	0.0639411	0.788185	3.25635	0.00288991	0.0323468	-2.9751	0.0639411
OCSTAMP	-0.0639406	0.292272	-3.18458	0.00347145	0.0354968	-3.15035	-0.0639406
L2HGDH	-0.0639364	0.412682	-2.04831	0.0497523	0.170082	-5.61162	-0.0639364
STC1	0.0638946	0.667142	1.4282	0.164001	0.358318	-6.61577	0.0638946
AATF	-0.0638927	0.202863	-4.12272	0.000289885	0.0121518	-0.74314	-0.0638927
FAM47E	-0.0638869	0.374967	-2.22056	0.0344183	0.135061	-5.28413	-0.0638869
ZNF219	0.0638662	0.731441	2.42261	0.0219399	0.102159	-4.87653	0.0638662
ELTD1	-0.0638573	0.255375	-2.19333	0.0365188	0.140084	-5.33718	-0.0638573
SPATA13	-0.0638562	0.447501	-1.98177	0.0571315	0.185432	-5.73288	-0.0638562
CEACAM21	-0.0638558	0.288658	-3.41247	0.00193068	0.0265432	-2.58788	-0.0638558
ATOH8	-0.0638518	0.24347	-3.54438	0.00136698	0.0225955	-2.25475	-0.0638518
SVEP1	-0.0638472	0.315852	-2.2986	0.0289888	0.121416	-5.12959	-0.0638472
CTNNBIP1	-0.0638424	0.335969	-2.19508	0.0363802	0.139761	-5.33378	-0.0638424
C12orf43	0.0638384	0.530803	4.18874	0.000242138	0.0113916	-0.566388	0.0638384
LINC00114	-0.0638329	0.446459	-1.69098	0.101647	0.265985	-6.22592	-0.0638329
CEP164	-0.0638315	0.44125	-2.11374	0.0433296	0.155962	-5.48949	-0.0638315
KCNE3	-0.0638304	0.278162	-2.23886	0.033069	0.131754	-5.24823	-0.0638304
TUBA1C	-0.0638221	0.414295	-2.06321	0.0482198	0.166782	-5.58406	-0.0638221
EEF2K	-0.0638218	0.575672	-2.5981	0.0146245	0.0797569	-4.5037	-0.0638218
CHP1	-0.0638132	0.495015	-1.9672	0.0588694	0.188894	-5.75902	-0.0638132
ZBTB20	-0.0638107	0.60075	-1.87512	0.0709596	0.212389	-5.92083	-0.0638107
ACSL1	-0.0638054	0.465401	-2.11622	0.0431012	0.155446	-5.4848	-0.0638054
STAT3	0.0637907	0.573739	2.40747	0.0227074	0.104356	-4.90791	0.0637907
TBC1D5	-0.0637821	0.428292	-1.7767	0.0861942	0.239805	-6.08704	-0.0637821
MATN4	0.0637739	0.772966	2.35379	0.0256301	0.11251	-5.01807	0.0637739
LETM2	-0.0637665	0.418124	-2.20066	0.035942	0.138714	-5.32293	-0.0637665
HEATR5B	-0.063763	0.476652	-1.81079	0.0806279	0.229951	-6.03027	-0.063763
EMILIN2	-0.0637598	0.364438	-2.25195	0.032133	0.129402	-5.22242	-0.0637598
CEP131	-0.0637449	0.229568	-3.44136	0.00179062	0.0256151	-2.51534	-0.0637449
LOC100132215	-0.063709	0.241045	-5.81301	2.74e-06	0.00276943	3.88972	-0.063709
PIK3CD	0.0637083	0.537455	4.8483	3.94e-05	0.00625865	1.22852	0.0637083
LAMC3	0.0637018	0.86401	1.51348	0.141067	0.326342	-6.49536	0.0637018
UNC5D	-0.0636947	0.143125	-3.35965	0.00221446	0.028353	-2.71978	-0.0636947
INSIG2	-0.0636942	0.370164	-1.92215	0.0645406	0.200156	-5.83895	-0.0636942
PTCD2	-0.063689	0.385375	-1.70525	0.0989243	0.261474	-6.20319	-0.063689
RNASEH2B	-0.0636871	0.286638	-2.18003	0.0375856	0.142683	-5.36291	-0.0636871
TBC1D7	0.0636826	0.853683	1.06943	0.293769	0.510409	-7.05405	0.0636826
CCDC106	-0.0636742	0.285246	-3.0249	0.00519279	0.0440342	-3.53338	-0.0636742
RHOA	-0.0636722	0.35055	-1.94317	0.0618385	0.194826	-5.80184	-0.0636722
ITGAE	-0.0636704	0.437955	-1.8621	0.0728323	0.21586	-5.94323	-0.0636704
DMXL2	0.0636661	0.86078	2.22444	0.034128	0.134375	-5.27653	0.0636661
KIAA0825	-0.0636627	0.495269	-2.09759	0.0448425	0.159318	-5.5199	-0.0636627
PDE3A	-0.0636621	0.140419	-5.82642	2.64e-06	0.00275539	3.92662	-0.0636621
RFX8	-0.0636544	0.441461	-2.1526	0.0398743	0.148097	-5.41563	-0.0636544
SLC9A9	0.0636491	0.653107	2.63987	0.013254	0.075217	-4.41256	0.0636491
WDR47	-0.0636412	0.413943	-1.84672	0.0750979	0.219963	-5.96952	-0.0636412
CASZ1	0.063629	0.786045	4.71069	5.76e-05	0.00705574	0.850736	0.063629
ITGB2	0.0636209	0.502257	2.44669	0.0207682	0.0986964	-4.82638	0.0636209
DNM2	-0.0636126	0.464309	-2.40232	0.0229743	0.105112	-4.91856	-0.0636126
RGL4	0.0636097	0.871151	1.17451	0.249823	0.463551	-6.93746	0.0636097
ACCS	-0.0636085	0.283253	-1.86634	0.0722174	0.214689	-5.93595	-0.0636085
MFAP3L	-0.063608	0.340642	-2.40516	0.0228268	0.104688	-4.91269	-0.063608
KIAA1257	-0.0636067	0.473188	-2.14167	0.0408203	0.150279	-5.4365	-0.0636067
LYPD4	-0.0636066	0.491915	-1.90921	0.066254	0.203477	-5.86163	-0.0636066
NETO1	-0.0635894	0.170951	-2.78744	0.00931223	0.0610381	-4.08362	-0.0635894
PARD3	0.0635755	0.778732	3.56087	0.00130892	0.0221822	-2.21277	0.0635755
MAP2K6	-0.0635598	0.431141	-2.22385	0.0341724	0.134477	-5.2777	-0.0635598
DOT1L	-0.0635551	0.753959	-2.41912	0.022115	0.10264	-4.88379	-0.0635551
MEFV	-0.0635503	0.419539	-2.3246	0.02736	0.117149	-5.07729	-0.0635503
IL4R	-0.0635452	0.386326	-2.19061	0.0367343	0.140616	-5.34244	-0.0635452
ZSWIM5	-0.0635443	0.288266	-3.36111	0.00220608	0.0283029	-2.71614	-0.0635443
MOBKL2A	-0.0635421	0.385117	-2.25175	0.0321469	0.129439	-5.22281	-0.0635421
VPS41	-0.0635405	0.380642	-1.72064	0.0960557	0.256706	-6.17849	-0.0635405
PDIA6	0.0635341	0.813784	2.0679	0.0477468	0.165745	-5.57536	0.0635341
[truncated: 22,643 more rows]

## Sheet: data for figure1D
gene	BUC014_WB	BUC015_WB	BUC016_WB	BUC018_WB	BUC019_WB	BUC020_WB	BUC021_WB	BUC022_WB	BUC023_WB	BUC024_WB	BUC025_WB	BUC026_WB	BUC028_WB	SLE005_WB	SLE007_WB	SLE008_WB	SLE010_WB	SLE011_WB	SLE013_WB	SLE014_WB	SLE017_WB	SLE018_WB	SLE019_WB	SLE020_WB	SLE021_WB	SLE022_WB	SLE023_WB	SLE026_WB	SLE027_WB
IFI44L	0.75613	0.570162	0.885743	0.824034	0.234667	0.789898	0.827808	0.709893	0.815963	0.719647	0.842518	0.800153	0.492615	0.100648	0.0661236	0.169258	0.0640871	0.188548	0.0896213	0.0977215	0.270199	0.114753	0.116826	0.074262	0.156107	0.0764575	0.0844272	0.684919	0.301782
MX1	0.777148	0.638827	0.800105	0.74027	0.462775	0.76273	0.740703	0.752335	0.786563	0.769443	0.83175	0.794809	0.693954	0.3018	0.125342	0.419316	0.153475	0.421932	0.149426	0.300745	0.495667	0.221492	0.377767	0.194867	0.399273	0.22243	0.196293	0.707864	0.263256
EPSTI1	0.665585	0.597722	0.765981	0.753956	0.380153	0.664082	0.596393	0.650168	0.405325	0.630235	0.610855	0.705932	0.553165	0.137871	0.102286	0.25458	0.156508	0.465798	0.21841	0.162686	0.378134	0.272317	0.328192	0.159331	0.378829	0.228154	0.164533	0.475585	0.422599
PARP9	0.737474	0.645545	0.713276	0.756614	0.408342	0.667561	0.662291	0.637432	0.750352	0.656051	0.712268	0.677064	0.562453	0.251666	0.140678	0.413562	0.149342	0.554233	0.20838	0.216562	0.582891	0.267817	0.276642	0.181131	0.353515	0.249329	0.285294	0.633154	0.512824
IFI44	0.896111	0.887995	0.915163	0.927351	0.828734	0.903351	0.908368	0.885649	0.892196	0.913461	0.923839	0.915013	0.868436	0.452485	0.308307	0.8357	0.481475	0.828905	0.466789	0.619652	0.847881	0.599058	0.724047	0.642728	0.765425	0.678152	0.595093	0.914432	0.517468
IFIT1	0.669426	0.678848	0.658105	0.632651	0.397741	0.587249	0.652241	0.618595	0.757571	0.60133	0.612331	0.653447	0.620889	0.246889	0.202504	0.448466	0.243494	0.484069	0.300291	0.330497	0.49444	0.361864	0.40201	0.286197	0.407177	0.408038	0.374289	0.649598	0.307927
DDX60	0.813992	0.740111	0.856883	0.819771	0.629421	0.797581	0.795684	0.819871	0.829345	0.799257	0.788085	0.79423	0.730861	0.506498	0.335992	0.6142	0.321703	0.609435	0.463103	0.499192	0.676125	0.515933	0.599156	0.461284	0.504816	0.51618	0.457266	0.815091	0.66357
IFITM1	0.657281	0.624106	0.756814	0.71155	0.622881	0.711075	0.819022	0.732187	0.67016	0.696838	0.778632	0.757064	0.666442	0.278679	0.276704	0.546198	0.396037	0.573109	0.422495	0.395349	0.588971	0.43908	0.486054	0.38775	0.592579	0.476966	0.380821	0.706506	0.539769
NLRC5	0.39797	0.501802	0.646979	0.571819	0.28742	0.504037	0.658815	0.574114	0.459579	0.531718	0.591456	0.444376	0.457345	0.167428	0.156545	0.350809	0.181877	0.265566	0.20415	0.150164	0.310316	0.354374	0.357381	0.228832	0.43069	0.199171	0.16801	0.436865	0.3906
PDE7A	0.583036	0.495207	0.659908	0.54237	0.511205	0.565294	0.734413	0.626876	0.516978	0.619839	0.630309	0.627374	0.53406	0.225572	0.15444	0.510775	0.216605	0.501469	0.332114	0.365627	0.614135	0.232295	0.327018	0.426269	0.523028	0.391304	0.204108	0.614423	0.321911
CMPK2	0.851133	0.817374	0.857287	0.844989	0.718696	0.814956	0.828878	0.819333	0.848849	0.837965	0.844602	0.841914	0.795375	0.592121	0.380707	0.716858	0.468627	0.778023	0.47456	0.609007	0.792457	0.524689	0.600536	0.570211	0.677826	0.604276	0.547897	0.799016	0.663836
PLSCR1	0.549965	0.465879	0.499152	0.519975	0.318088	0.475044	0.411762	0.419062	0.565803	0.424268	0.421984	0.509733	0.36794	0.233353	0.236072	0.284064	0.160619	0.322697	0.172555	0.189257	0.343977	0.23849	0.213094	0.16351	0.227619	0.217761	0.254606	0.427319	0.246867
LY6E	0.520525	0.509224	0.470475	0.464361	0.409209	0.495634	0.600476	0.590245	0.546439	0.536902	0.579966	0.55357	0.433079	0.338404	0.137672	0.318245	0.299464	0.352263	0.207101	0.336791	0.541323	0.281942	0.209772	0.325613	0.336171	0.341147	0.099534	0.417417	0.389736
PARP11	0.53451	0.468201	0.654826	0.59579	0.380207	0.537339	0.548523	0.490549	0.4962	0.62041	0.493477	0.556172	0.496351	0.231321	0.203137	0.318592	0.23405	0.369326	0.293904	0.274342	0.392852	0.335225	0.310049	0.395404	0.488107	0.288824	0.240447	0.503359	0.378909
RABGAP1L	0.82594	0.815444	0.876141	0.781037	0.622285	0.825001	0.816388	0.842577	0.837749	0.84342	0.8232	0.822981	0.795205	0.383573	0.43893	0.676704	0.571561	0.651623	0.533504	0.55205	0.760957	0.595309	0.67058	0.544693	0.758214	0.703959	0.543626	0.875089	0.513786
ADAR	0.540997	0.526635	0.662149	0.540737	0.513152	0.624421	0.686511	0.578888	0.546114	0.53792	0.607622	0.605015	0.537762	0.433184	0.218805	0.498972	0.265929	0.413899	0.278832	0.402433	0.559833	0.264572	0.3749	0.373163	0.373165	0.360621	0.258853	0.582416	0.598356
IFIT3	0.504529	0.469812	0.624524	0.508779	0.410276	0.499397	0.614429	0.540227	0.475657	0.502168	0.570036	0.567939	0.444528	0.341544	0.152165	0.33461	0.241346	0.434443	0.268823	0.353711	0.557925	0.226679	0.246	0.280123	0.323911	0.279439	0.175146	0.533465	0.56993
DDX58	0.557677	0.443164	0.493153	0.455204	0.444948	0.493297	0.477749	0.497584	0.330709	0.313394	0.564205	0.575016	0.492681	0.138743	0.353498	0.374177	0.183156	0.234719	0.225272	0.153724	0.442304	0.258891	0.286879	0.355222	0.35803	0.308485	0.260946	0.441367	0.29422
USP18	0.780832	0.77739	0.850383	0.800642	0.78434	0.849248	0.846877	0.814814	0.771723	0.818611	0.858653	0.810189	0.786889	0.590878	0.347548	0.67706	0.512081	0.732882	0.528317	0.652443	0.79116	0.638453	0.737566	0.638666	0.722633	0.593526	0.411266	0.78641	0.758858
SRGAP3	0.374495	0.302376	0.568182	0.339104	0.551982	0.548598	0.135923	0.201022	0.374106	0.259408	0.613862	0.278413	0.264129	0.191723	0.214192	0.232965	0.185602	0.252387	0.152472	0.185675	0.204247	0.205146	0.17178	0.131486	0.171264	0.236131	0.309593	0.249184	0.0993512
B2M	0.452469	0.488377	0.615638	0.45873	0.357961	0.489562	0.540101	0.561026	0.335761	0.479156	0.541228	0.494761	0.490363	0.232511	0.257448	0.314211	0.277775	0.362352	0.204696	0.214902	0.406874	0.325716	0.382997	0.384251	0.333832	0.21935	0.160377	0.506019	0.481051
IFIH1	0.874424	0.85122	0.868461	0.900169	0.780566	0.890709	0.890736	0.881513	0.881286	0.857678	0.885472	0.876962	0.801459	0.569869	0.496477	0.778764	0.557722	0.820436	0.628188	0.674118	0.82833	0.660348	0.705633	0.648676	0.754696	0.707922	0.693302	0.895201	0.733245
FKBP5	0.64993	0.574466	0.568418	0.548971	0.533286	0.53587	0.60258	0.556322	0.561995	0.602802	0.682312	0.482562	0.632994	0.256354	0.292722	0.454952	0.474614	0.552679	0.426546	0.280823	0.608787	0.501161	0.421097	0.287456	0.498495	0.467742	0.412158	0.563873	0.170151
RSAD2	0.345461	0.323275	0.321873	0.300185	0.199129	0.285807	0.327113	0.325139	0.346901	0.289499	0.287498	0.338	0.299996	0.118321	0.0603845	0.199899	0.127242	0.189374	0.0988238	0.143198	0.199123	0.126084	0.189228	0.112798	0.166332	0.136246	0.129279	0.300922	0.182701
LOC100288798	0.509834	0.40713	0.227783	0.529405	0.311458	0.289107	0.228426	0.319945	0.442404	0.349496	0.345904	0.308689	0.32924	0.237824	0.284887	0.168128	0	0	0.262887	0.196474	0.174046	0.241749	0.193056	0.150963	0.172728	0.349516	0.374076	0.300903	0.164687
SP100	0.61808	0.586494	0.711328	0.639046	0.573076	0.625244	0.663123	0.613234	0.595807	0.649314	0.634965	0.670205	0.574671	0.363406	0.385734	0.549484	0.427177	0.548275	0.440215	0.411949	0.590071	0.421276	0.525653	0.479533	0.568913	0.49505	0.366162	0.613573	0.534647
IRF7	0.646092	0.590336	0.630874	0.665192	0.475725	0.631413	0.628757	0.617728	0.697956	0.554565	0.600489	0.639056	0.588824	0.488461	0.270792	0.527498	0.426097	0.578584	0.38613	0.47836	0.556933	0.422052	0.428112	0.375501	0.501294	0.398574	0.452983	0.62972	0.58504
LGALS3BP	0.492196	0.41062	0.615603	0.474816	0.389516	0.594123	0.590256	0.535957	0.463929	0.532312	0.542774	0.378104	0.458783	0.286797	0.24108	0.37794	0.365602	0.350872	0.344436	0.361912	0.43446	0.318492	0.353931	0.286924	0.423194	0.328331	0.264137	0.484024	0.4543
PCDHB11	0.515451	0.30456	0.44759	0.650474	0.384302	0.291905	0.390657	0.465322	0.53169	0.361119	0.507993	0.412122	0.415093	0.111535	0.30372	0.228394	0.372597	0.3338	0.228783	0.377949	0.232934	0	0.271466	0.408789	0.373512	0.334124	0.391681	0.351701	0.378434
PARP14	0.20307	0.159677	0.206743	0.295158	0.143101	0.224557	0.241033	0.297355	0.274959	0.228817	0.330511	0.119838	0.244421	0.0225895	0.025024	0.0960917	0.0405505	0.0747299	0.0782327	0.0282126	0.084925	0.0698987	0.153977	0.0589596	0.151439	0.0620646	0.057613	0.306929	0.092919
SLC7A2	0.302419	0.413394	0.345031	0.497553	0.196713	0.208401	0.201625	0.352741	0.442106	0.487617	0.543659	0.47103	0.411348	0.375334	0.303327	0.347781	0.219717	0.383336	0	0.220368	0.202878	0.243541	0.178007	0.202109	0.216292	0.284812	0.338003	0.299908	0.0951517
GJA3	0.25697	0.186263	0.334254	0.538446	0.402861	0.24016	0.325864	0.219687	0.286404	0.19437	0.212139	0.437458	0.435326	0.0756899	0.115965	0.263658	0.178926	0.263376	0.146666	0.259628	0.139341	0.177525	0.209108	0.126632	0.089884	0.121524	0.2076	0.433803	0.118183
C5orf66	0.583291	0.500611	0.424994	0.507135	0.500966	0.587559	0.552671	0.503514	0.71043	0.58479	0.530691	0.597761	0.504131	0.284486	0.295629	0.361138	0.423587	0.551492	0.416987	0.409951	0.381846	0.366571	0.523026	0.261699	0.608708	0.534071	0.440565	0.600311	0.189569
MIER2	0.673762	0.626823	0.594161	0.556782	0.705726	0.648383	0.718096	0.611388	0.639942	0.557295	0.809033	0.685449	0.578629	0.543898	0.459033	0.512262	0.580351	0.543673	0.599012	0.436811	0.490521	0.472576	0.467736	0.549338	0.37813	0.616993	0.625688	0.553699	0.465589
PARP12	0.470189	0.410314	0.405029	0.415557	0.27727	0.384266	0.416341	0.380308	0.520961	0.437628	0.408325	0.43934	0.349828	0.26838	0.184488	0.400257	0.221996	0.388284	0.243652	0.318631	0.330375	0.276609	0.259084	0.218421	0.302867	0.273403	0.273674	0.388014	0.270875
LDLRAD4	0.507503	0.391466	0.246611	0.409623	0.220366	0.260231	0.261238	0.311339	0.508818	0.365962	0.32746	0.443548	0.428161	0.357426	0.230902	0.252989	0.221196	0.353056	0.190627	0.248016	0.190364	0.238592	0.123523	0.184543	0.178244	0.31035	0.443426	0.318169	0.0623466
CYP1A1	0.558589	0.474313	0.476737	0.596887	0.645949	0.542694	0.532446	0.530682	0.621787	0.612306	0.66516	0.387271	0.601491	0.38213	0.275918	0.437434	0.481626	0.611222	0.534951	0.376319	0.35666	0.423099	0.428984	0.358686	0.461722	0.527234	0.481808	0.570095	0.356813
PRHOXNB	0.6401	0.577133	0.632649	0.597248	0.635792	0.630935	0.589703	0.569807	0.402305	0.400752	0.404252	0.583799	0.79568	0.4777	0.385452	0.585786	0.40105	0.597648	0.428626	0.365065	0.617041	0.356977	0.623868	0.423413	0.44533	0.410263	0.431586	0.407002	0.382041
ISG15	0.741555	0.725517	0.793995	0.784949	0.736437	0.810651	0.799111	0.790721	0.756949	0.744096	0.829143	0.781605	0.736225	0.609547	0.535898	0.705779	0.612891	0.706443	0.649702	0.661654	0.723383	0.65159	0.687888	0.572013	0.729056	0.633567	0.609153	0.752318	0.677944
PRIC285	0.68195	0.620749	0.60644	0.649215	0.525421	0.616993	0.619794	0.595051	0.636482	0.605877	0.588323	0.568944	0.612898	0.394122	0.374877	0.517205	0.42765	0.536854	0.447794	0.520944	0.573538	0.478251	0.609389	0.44365	0.50581	0.510441	0.486454	0.648404	0.507882
TNK2	0.623652	0.589939	0.611683	0.767472	0.598311	0.637838	0.639832	0.588737	0.689456	0.651292	0.630951	0.636433	0.676796	0.566443	0.354346	0.595708	0.497189	0.649698	0.384703	0.493795	0.676941	0.564789	0.441216	0.482981	0.502889	0.506621	0.490257	0.617999	0.675404
NCOA7	0.394517	0.37509	0.292231	0.437807	0.205139	0.276319	0.148048	0.271622	0.455098	0.305623	0.331728	0.384366	0.308446	0.137498	0.183544	0.209463	0.126378	0.328201	0.202305	0.218179	0.26575	0.209734	0.206015	0.0994667	0.256745	0.274244	0.262687	0.291013	0.115592
DHX58	0.216758	0.278226	0.25408	0.235191	0.125924	0.279686	0.204603	0.182058	0.361817	0.259999	0.19364	0.197782	0.152354	0.115283	0.0730072	0.124884	0.0940538	0.156305	0.0968377	0.0919037	0.179884	0.128053	0.0935648	0.0777289	0.15055	0.15722	0.105655	0.147123	0.0798444
LRFN1	0.776291	0.668668	0.866751	0.677475	0.671163	0.818665	0.695124	0.636055	0.762229	0.773276	0.851101	0.767154	0.631439	0.628363	0.526669	0.553494	0.526662	0.56909	0.634024	0.639132	0.549748	0.581887	0.684426	0.63703	0.882316	0.742428	0.621485	0.830874	0.461697
C6orf145	0.257484	0.296589	0.247365	0.213311	0.232549	0.253953	0.240881	0.164034	0.28539	0.179216	0.345583	0.318675	0.202628	0.0835476	0.092017	0.0985139	0.0673428	0.127796	0.109722	0.190164	0.202704	0.136829	0.240783	0.182288	0.0897754	0.0989607	0.167244	0.265059	0.0977249
MIR181A1HG	0.661153	0.657403	0.491351	0.542464	0.58279	0.613235	0.637779	0.469183	0.551309	0.628733	0.495998	0.459799	0.624994	0.431283	0.49774	0.447254	0.596172	0.562733	0.484223	0.426837	0.310635	0.475355	0.433908	0.3127	0.587443	0.520607	0.461398	0.538316	0.30751
ESPNP	0.227736	0.301104	0.294453	0.446426	0.235364	0.499384	0.240585	0.243882	0.309495	0.250836	0.345042	0.20729	0.380019	0.217002	0.099709	0.0856419	0.201766	0.185796	0.239987	0.117973	0.113017	0.202674	0.355478	0.457257	0.130863	0.0554236	0.200368	0.304236	0.206375
AGAP3	0.458973	0.359162	0.135493	0.390141	0.180297	0.185653	0.181297	0.155797	0.404955	0.356105	0.284134	0.235097	0.344561	0.200664	0.200102	0.203897	0.143786	0.233086	0.159399	0.191575	0.180638	0.163537	0.184942	0.149401	0.144363	0.178543	0.210554	0.231725	0.0357258
CTDP1	0.373537	0.409042	0.256486	0.39282	0.206202	0.277954	0.0950631	0.383102	0.453972	0.293075	0.331682	0.333589	0.299167	0.27508	0.234024	0.321034	0.182892	0.32571	0.11373	0.144007	0.120966	0.11922	0.186433	0.207793	0.124772	0.342979	0.352198	0.230987	0.0724967
HDAC4	0.807292	0.845122	0.836284	0.823564	0.689901	0.849509	0.752652	0.773069	0.864859	0.789003	0.797269	0.770638	0.793549	0.490885	0.589821	0.790734	0.833217	0.759582	0.73072	0.675491	0.765906	0.622972	0.823849	0.571112	0.710875	0.802403	0.663486	0.818244	0.452596
CACNA1A	0.299868	0.119326	0.165328	0.12493	0.287405	0.3441	0.324877	0.391123	0.284138	0.3176	0.309027	0.247637	0.341942	0.101348	0.10958	0.1067	0.348591	0.119012	0.14544	0.157542	0.191653	0.318081	0.134143	0.160431	0.114253	0.13749	0.105826	0.127485	0.317617
HERC5	0.517604	0.469697	0.37227	0.483791	0.374511	0.465364	0.362262	0.420963	0.507213	0.425456	0.481825	0.437619	0.431705	0.272892	0.293496	0.348576	0.266185	0.408992	0.296258	0.290718	0.36062	0.330158	0.322911	0.296947	0.350349	0.372078	0.403292	0.462072	0.323835
GGT1	0.735883	0.697638	0.755269	0.752152	0.648927	0.695577	0.71684	0.692054	0.719226	0.749568	0.720691	0.687156	0.679304	0.491596	0.511366	0.62264	0.593667	0.645621	0.620138	0.600438	0.713758	0.555101	0.668276	0.496455	0.69067	0.634512	0.605773	0.712939	0.544624
WWTR1	0.81856	0.809145	0.805365	0.804844	0.843471	0.733885	0.818024	0.804802	0.829803	0.825451	0.946925	0.852293	0.881852	0.587471	0.715648	0.716252	0.689515	0.835957	0.663995	0.715418	0.647944	0.68249	0.73154	0.554882	0.776018	0.867264	0.813758	0.810707	0.781473
BST2	0.290451	0.249735	0.308295	0.310287	0.184619	0.29095	0.246536	0.293081	0.313544	0.264309	0.220754	0.251785	0.164151	0.0906234	0.0976852	0.192109	0.0911834	0.179906	0.131901	0.168414	0.195513	0.167142	0.165833	0.112045	0.179303	0.142574	0.136927	0.25446	0.213605
IFIT5	0.406708	0.349169	0.394682	0.36068	0.299784	0.290504	0.309594	0.307656	0.43066	0.345094	0.311228	0.298175	0.384453	0.232388	0.203327	0.309891	0.215393	0.282214	0.224507	0.227723	0.296068	0.190939	0.169744	0.206436	0.298598	0.230231	0.259122	0.314526	0.224728
VAC14	0.426816	0.410964	0.314381	0.418155	0.29927	0.361471	0.517649	0.549586	0.474318	0.389931	0.318742	0.596531	0.362231	0.304981	0.288996	0.361852	0.290437	0.377022	0.305492	0.311602	0.309968	0.353159	0.286753	0.26033	0.297594	0.336254	0.450446	0.362356	0.167993
JARID2	0.564078	0.548623	0.430844	0.54398	0.395448	0.483945	0.320621	0.490287	0.614523	0.557884	0.457846	0.548772	0.508893	0.383134	0.449074	0.437281	0.330035	0.414549	0.396463	0.448537	0.353494	0.378284	0.319166	0.350727	0.398476	0.448169	0.588928	0.460307	0.178247
PCDHGB1	0.469857	0.488302	0.474325	0.648056	0.492114	0.505589	0.453358	0.483784	0.497945	0.488033	0.584435	0.578917	0.485111	0.314991	0.418302	0.390223	0.387939	0.410651	0.433285	0.428082	0.444261	0.406237	0.498746	0.305496	0.415508	0.425879	0.518102	0.402499	0.365635
CYFIP1	0.780327	0.644716	0.535687	0.689958	0.719429	0.648586	0.636361	0.646083	0.805698	0.703748	0.629762	0.732232	0.703577	0.630098	0.588362	0.640794	0.432184	0.513585	0.644256	0.506856	0.532589	0.65374	0.641224	0.638696	0.503642	0.476779	0.526825	0.817379	0.568329
TMED3	0.419992	0.383904	0.518592	0.509581	0.482046	0.508517	0.48536	0.400481	0	0.514416	0.642196	0.332525	0.416859	0.265222	0.350399	0.408209	0.27807	0.363005	0.292223	0.498889	0.372779	0.336097	0.39268	0.278558	0.336512	0.428334	0.389537	0.427024	0.297447
PCDHB7	0.666942	0.637587	0.680966	0.743836	0.511759	0	0.660306	0.771829	0.742718	0.571656	0.821982	0.872959	0.615343	0.625868	0.475412	0.529454	0.478962	0.70709	0.515968	0.619638	0.485812	0.60815	0.517348	0.467401	0.543211	0.514782	0.748629	0.617162	0.594427
PCCA	0	0.568095	0	0.66113	0.471869	0.525972	0.45398	0.482458	0.694264	0.541803	0.526396	0.613693	0.439628	0.285764	0.354164	0.543343	0.38586	0.515419	0.371099	0.401392	0.390117	0.420063	0.245375	0.313776	0.471016	0.564394	0.621393	0.629008	0.239075
LSP1	0.554987	0.53876	0.61642	0.444779	0.737452	0.640349	0.587732	0.457274	0.456237	0.532079	0.573068	0.587429	0.527812	0.679306	0.621175	0.676064	0.715985	0.618332	0.719716	0.667423	0.656735	0.660494	0.673504	0.694943	0.688984	0.59275	0.644249	0.533338	0.720735
TLR3	0.48957	0.589454	0.822848	0.802789	0.805135	0.552706	0.80517	0.688728	0.86533	0.802518	0.767835	0.858775	0.695931	0.865166	0.840289	0.755296	0.837694	0.836221	0.837173	0.831621	0.851512	0.817141	0.845591	0.829388	0.861966	0.874942	0.879882	0.836425	0.830794
EDIL3	0.429987	0.466775	0.507031	0.265353	0.563057	0.497474	0.48629	0.395978	0.462704	0.394534	0.210369	0.250812	0.52841	0.570254	0.544012	0.518275	0.599192	0.396834	0.666312	0.563917	0.413374	0.359371	0.50145	0.616057	0.611364	0.465325	0.559111	0.547369	0.596519
FAM118A	0.53731	0.499147	0.636798	0.599544	0.631642	0.482493	0.780502	0.51914	0.813049	0.715489	0.685903	0.475146	0.739005	0.699013	0.702523	0.766913	0.604963	0.718702	0.809052	0.711436	0.626162	0.77866	0.770404	0.841459	0.67844	0.832197	0.821249	0.647383	0.82537
ANGEL2	0.639289	0.420092	0.409734	0.622344	0.55286	0.46834	0.6413	0.447756	0.585214	0.675745	0.629548	0.605179	0.424308	0.680079	0.803934	0.637499	0.718831	0.678981	0.685918	0.556186	0.658033	0.785488	0.785926	0.875294	0.412983	0.651484	0.682106	0.56403	0.513822
MIR100HG	0.508301	0.595839	0.723177	0.541591	0.641707	0.632443	0.579434	0.546051	0.617127	0.479529	0.567041	0.522681	0.631022	0.644004	0.748691	0.68185	0.822742	0.652632	0.811583	0.759228	0.708358	0.650698	0.716787	0.677706	0.64186	0.69369	0.631873	0.726527	0.830867
ZCCHC2	0.391172	0.426526	0.478437	0.40226	0.526013	0.485618	0.457085	0.424925	0.444455	0.417861	0.435918	0.401146	0.415334	0.448325	0.676608	0.482973	0.681551	0.491575	0.659708	0.546977	0.509489	0.619901	0.593568	0.646061	0.559822	0.631985	0.60743	0.505065	0.657529
LOC101929596	0.730449	0.585088	0.886802	0.915492	0.623613	0.475552	0.576081	0.692979	0.751461	0.672251	0.421309	0.907642	0.892628	0.896701	0.922095	0.909116	0.876688	0.896771	0.910314	0.927034	0.89864	0.90887	0.874247	0.629888	0.69518	0.699309	0.925629	0.692811	0.893967
LINC00607	0.146344	0.329895	0.355247	0.329645	0.377186	0.349452	0.167266	0.348291	0.304824	0.12681	0.34224	0.529102	0.351481	0.58248	0.361943	0.326576	0.526768	0.552203	0.529713	0.379323	0.567226	0.102651	0.382567	0.543285	0.53011	0.518042	0.535663	0.501862	0.514044

## Sheet: data for figure2A
gene	logFC	AveExpr	t	P.Value	adj.P.Val	B
IFI27	5.73019	10.9008	-15.6325	6.87e-36	5.1e-32	70.6605
IFI44L	4.03174	10.6339	-16.3016	7.16e-38	1.53e-33	75.1187
RSAD2	3.91571	9.48532	-15.0558	3.58e-34	1.33e-30	66.7938
IFI44	2.93037	10.7184	-16.2481	1.03e-37	1.53e-33	74.7636
ISG15	2.86156	11.4042	-13.0505	3.64e-28	4.33e-25	53.2517
IFIT3	2.77324	9.94578	-14.7624	2.7e-33	8.01e-30	64.8195
IFIT1	2.76262	8.72274	-14.4758	1.94e-32	4.12e-29	62.8874
HERC5	2.67849	10.9801	-14.6966	4.24e-33	1.15e-29	64.376
EPSTI1	2.62556	10.723	-15.3752	4e-35	2.38e-31	68.9376
OASL	2.56082	7.73611	-14.4641	2.11e-32	4.17e-29	62.8081
CMPK2	2.48744	5.57095	-12.9456	7.52e-28	8.27e-25	52.5424
SPATS2L	2.42679	6.98025	-12.0515	3.53e-25	2.44e-22	46.5129
IFITM3	2.42557	12.4572	-15.1468	1.92e-34	8.14e-31	67.4049
LY6E	2.33915	11.3095	-13.0393	3.94e-28	4.5e-25	53.1757
LOC653600	2.33765	9.13962	-6.4086	1.14e-09	4.16e-08	11.5898
USP18	2.31051	5.40884	-10.225	8.24e-20	2.78e-17	34.3989
MX1	2.19959	12.1975	-14.2195	1.14e-31	1.88e-28	61.157
RTP4	2.1799	7.61172	-11.4705	1.88e-23	1.03e-20	42.6196
DEFA4	2.16446	7.20427	-6.37495	1.37e-09	4.85e-08	11.4143
HES4	2.16331	8.74756	-10.0037	3.57e-19	1.1e-16	32.9626
PLSCR1	2.14371	7.18437	-14.3266	5.43e-32	1.01e-28	61.8802
XAF1	2.13551	9.61526	-13.264	8.35e-29	1.18e-25	54.6953
ELANE	2.08875	6.58621	-7.30503	7.56e-12	5.01e-10	16.4694
IFIT2	2.04955	12.1975	-15.2753	7.94e-35	3.93e-31	68.2678
OAS1	2.01871	8.0336	-13.7511	2.89e-30	4.51e-27	57.9909
ZBP1	2.00509	9.73665	-14.5305	1.33e-32	3.04e-29	63.2563
DHX58	2.00508	7.5212	-11.4417	2.28e-23	1.23e-20	42.4274
CEACAM6	1.99214	5.69062	-6.87398	8.84e-11	4.41e-09	14.0756
OAS2	1.97931	7.93632	-11.9879	5.46e-25	3.69e-22	46.0852
DEFA1B	1.95661	10.893	-6.64642	3.13e-10	1.36e-08	12.8467
LTF	1.94717	6.46306	-6.67205	2.72e-10	1.21e-08	12.9839
CEACAM8	1.94102	6.28209	-6.36594	1.44e-09	5.04e-08	11.3675
DEFA3	1.92134	11.2023	-6.59596	4.13e-10	1.71e-08	12.5777
IFIT5	1.89655	7.29732	-11.434	2.4e-23	1.26e-20	42.3764
EIF2AK2	1.86948	10.0749	-14.8822	1.18e-33	3.9e-30	65.6259
DDX60	1.85706	8.12249	-11.6005	7.73e-24	4.59e-21	43.4884
ARG1	1.81936	6.30642	-6.98433	4.75e-11	2.59e-09	14.6804
HERC6	1.80385	8.09963	-10.3982	2.6e-20	9.65e-18	35.5289
LOC100170939	1.77811	7.58089	-10.7797	2.02e-21	8.56e-19	38.0343
LGALS3BP	1.77644	6.21749	-7.9748	1.42e-13	1.4e-11	20.3438
SAMD9L	1.76606	9.30622	-13.0565	3.5e-28	4.33e-25	53.2924
DDX60L	1.76053	8.55967	-14.2526	9.06e-32	1.58e-28	61.3802
CEACAM1	1.74665	7.58717	-12.7409	3.08e-27	3.16e-24	51.159
DEFA1	1.7351	11.8474	-7.13611	2e-11	1.2e-09	15.5214
IFI6	1.73481	11.1093	-12.2429	9.5e-26	7.42e-23	47.8005
LOC100128274	1.72624	7.47805	-11.5167	1.37e-23	7.82e-21	42.9286
ANXA3	1.72245	8.41345	-8.76098	1.1e-15	1.77e-13	25.0973
MT2A	1.68665	10.7845	-11.5018	1.51e-23	8.49e-21	42.8291
HLA-DRB5	1.67086	5.62021	-3.40707	0.000802379	0.00551768	-1.27133
PRIC285	1.66765	10.1967	-14.5446	1.21e-32	2.99e-29	63.3513
OAS3	1.66437	6.62689	-11.8554	1.35e-24	8.74e-22	45.196
TIMM10	1.65574	8.37058	-7.96979	1.47e-13	1.43e-11	20.3141
BPI	1.63687	5.56067	-6.0302	8.45e-09	2.42e-07	9.65126
IFIH1	1.62029	8.90295	-10.7336	2.75e-21	1.15e-18	37.7305
PARP9	1.61174	9.45527	-15.9982	5.65e-37	5.59e-33	73.1015
CTSG	1.59567	5.79313	-5.62693	6.54e-08	1.46e-06	7.67368
RAP1GAP	1.59565	6.24147	-5.44405	1.61e-07	3.22e-06	6.80879
TRIM22	1.59451	10.0598	-13.4299	2.65e-29	3.94e-26	55.8178
DDX58	1.56574	7.32103	-11.1901	1.26e-22	6.35e-20	40.752
OTOF	1.55719	4.53482	-9.90591	6.8e-19	2e-16	32.3313
GBP1	1.55717	9.58309	-10.205	9.41e-20	3.1e-17	34.2686
CAMP	1.55081	9.60685	-6.64453	3.16e-10	1.36e-08	12.8366
CLEC4D	1.53413	6.49697	-8.98432	2.67e-16	5.08e-14	26.4824
KLHDC8B	1.5327	7.36944	-8.86707	5.62e-16	9.83e-14	25.7534
IFI35	1.52165	9.60158	-12.5549	1.11e-26	1.03e-23	49.9037
FBXO6	1.51223	7.81295	-11.4336	2.41e-23	1.26e-20	42.3739
LCN2	1.51035	9.52963	-7.54286	1.88e-12	1.4e-10	17.8247
CXCL10	1.49692	6.57826	-6.81303	1.24e-10	5.99e-09	13.744
PARP12	1.49373	9.17625	-10.9563	6.13e-22	2.76e-19	39.2009
MMP9	1.49235	9.49605	-6.2529	2.63e-09	8.63e-08	10.7828
SCO2	1.47302	9.04467	-11.4044	2.94e-23	1.51e-20	42.1785
RETN	1.46585	5.85017	-6.48613	7.51e-10	2.91e-08	11.9965
MT1A	1.44116	10.2709	-10.2234	8.33e-20	2.78e-17	34.3881
TCN1	1.43982	7.36685	-6.37693	1.35e-09	4.81e-08	11.4246
ANKRD22	1.43969	6.11836	-8.42153	9.2e-15	1.15e-12	23.0202
MPO	1.4202	4.84021	-5.72013	4.11e-08	9.64e-07	8.12226
MX2	1.39901	10.3016	-12.5111	1.5e-26	1.35e-23	49.6078
LOC441019	1.38981	6.52861	-8.48962	6.03e-15	7.78e-13	23.434
HIST1H4H	1.38809	7.81539	-7.55464	1.76e-12	1.32e-10	17.8925
SERPING1	1.37892	5.04111	-11.5504	1.09e-23	6.34e-21	43.1532
HP	1.37833	5.71634	-6.18814	3.7e-09	1.16e-07	10.451
BATF2	1.36806	4.63811	-6.78477	1.46e-10	6.89e-09	13.5909
FCGR1A	1.34086	8.20119	-7.42267	3.81e-12	2.68e-10	17.1368
ASPRV1	1.31379	5.87003	-7.92932	1.88e-13	1.73e-11	20.0752
PARP14	1.30938	9.75128	-10.3596	3.36e-20	1.22e-17	35.2761
TOR1B	1.3087	7.81202	-12.4384	2.48e-26	2.04e-23	49.1175
GALM	1.30773	7.33393	-8.63484	2.43e-15	3.51e-13	24.3213
AZU1	1.29458	4.49814	-5.40685	1.92e-07	3.76e-06	6.63538
TLR2	1.24955	6.22801	-8.03355	9.97e-14	1.03e-11	20.6918
TMEM140	1.23966	10.4634	-11.7562	2.67e-24	1.65e-21	44.531
LOC284422	1.23902	7.67188	-6.80169	1.32e-10	6.36e-09	13.6825
ABCA1	1.22264	9.16179	-10.6759	4.05e-21	1.64e-18	37.3506
IRF7	1.22087	7.57768	-12.6953	4.22e-27	4.18e-24	50.8515
TDRD7	1.21629	8.07117	-11.148	1.68e-22	8.03e-20	40.4724
OLFM4	1.21075	4.84445	-5.87516	1.88e-08	4.88e-07	8.87979
LAP3	1.20709	8.98046	-7.93123	1.85e-13	1.72e-11	20.0865
C19orf59	1.20173	8.96235	-7.39891	4.38e-12	3.03e-10	17.0016
FFAR2	1.20003	10.7832	-9.99397	3.8e-19	1.16e-16	32.9
LAMP3	1.19263	5.35094	-8.47887	6.44e-15	8.25e-13	23.3686
CCR1	1.19239	9.00437	-9.40971	1.74e-17	4.19e-15	29.1573
TNFSF13B	1.18895	11.1759	-12.1672	1.6e-25	1.16e-22	47.291
IL18R1	1.17272	7.76347	-6.60898	3.85e-10	1.62e-08	12.647
SIPA1L2	1.17167	7.53089	-6.95316	5.66e-11	3.04e-09	14.509
STAT1	1.17119	10.7497	-12.2293	1.04e-25	7.74e-23	47.7087
TNFSF10	1.17108	10.9102	-11.9344	7.88e-25	5.2e-22	45.7259
SHISA5	1.16859	11.298	-13.0511	3.63e-28	4.33e-25	53.2557
FCGR1B	1.16795	7.97273	-7.23108	1.16e-11	7.37e-10	16.0529
HIST1H2BC	1.16158	7.45648	-9.02786	2.02e-16	3.93e-14	26.754
REC8	1.15943	7.33113	-12.8273	1.7e-27	1.8e-24	51.7432
IFITM1	1.15408	12.5695	-12.4863	1.78e-26	1.51e-23	49.441
MOV10	1.14126	6.88448	-7.33215	6.46e-12	4.31e-10	16.6227
ADM	1.1346	10.3471	-8.52777	4.75e-15	6.27e-13	23.6665
SAMD9	1.12541	9.96406	-10.1685	1.2e-19	3.91e-17	34.0316
HBM	1.12386	12.1337	-7.05759	3.13e-11	1.79e-09	15.085
IFI16	1.12032	10.5877	-12.6534	5.63e-27	5.4e-24	50.5685
TYMS	1.11824	5.71748	-6.77086	1.57e-10	7.36e-09	13.5156
FCGR1C	1.11012	7.41149	-6.35009	1.56e-09	5.46e-08	11.2851
S100P	1.10491	9.94974	-3.84442	0.000165041	0.00141791	0.201946
C10orf105	1.10231	6.23096	-7.80125	4.05e-13	3.56e-11	19.3231
LOC400759	1.10121	5.17659	-6.30179	2.02e-09	6.87e-08	11.0349
SLPI	1.09274	6.51884	-5.07831	9.1e-07	1.47e-05	5.14217
LOC388588	1.09151	10.2886	-4.86618	2.39e-06	3.45e-05	4.21576
GYPB	1.09024	7.76312	-4.7017	4.97e-06	6.51e-05	3.51858
CASP5	1.08412	5.85971	-5.79709	2.79e-08	6.86e-07	8.49657
RNASE3	1.07746	6.70061	-4.01727	8.49e-05	0.000792014	0.826136
NFIL3	1.07083	8.68031	-8.73299	1.31e-15	2.06e-13	24.9247
LOC100131967	1.06694	6.06629	-6.39662	1.22e-09	4.38e-08	11.5273
HIST2H2AA4	1.05932	10.3653	-10.07	2.3e-19	7.43e-17	33.3923
PGLYRP1	1.05602	8.22246	-4.63284	6.71e-06	8.49e-05	3.23227
CEACAM3	1.04998	7.89063	-7.95453	1.61e-13	1.54e-11	20.224
CA4	1.04863	7.64005	-5.80748	2.65e-08	6.57e-07	8.54735
DDIT3	1.03309	7.64853	-8.79265	9.01e-16	1.49e-13	25.2928
OLR1	1.03008	4.15638	-4.65948	5.97e-06	7.65e-05	3.34266
HBD	1.0297	10.1432	-4.92233	1.86e-06	2.77e-05	4.45804
TNFAIP6	1.02896	6.29388	-13.2154	1.17e-28	1.58e-25	54.367
H1F0	1.02713	7.6924	-7.96561	1.51e-13	1.46e-11	20.2895
LMNB1	1.0183	6.91206	-8.11271	6.16e-14	6.77e-12	21.1627
TYMP	1.01618	8.009	-9.51307	8.88e-18	2.22e-15	29.814
IL1RN	1.01553	7.07157	-11.8106	1.84e-24	1.16e-21	44.8955
MMP8	1.01481	4.06372	-4.48105	1.29e-05	0.000149628	2.61315
KIAA1618	1.01249	5.86862	-8.89068	4.84e-16	8.66e-14	25.8999
TRIM25	1.01211	9.00359	-10.5701	8.24e-21	3.22e-18	36.655
SP100	1.01072	7.23181	-11.1656	1.49e-22	7.37e-20	40.5889
LY96	1.00998	11.0563	-10.067	2.35e-19	7.5e-17	33.3726
CLEC4E	1.00633	6.2041	-6.7386	1.88e-10	8.64e-09	13.3415
GBP5	1.00442	9.71765	-6.78335	1.47e-10	6.93e-09	13.5832
BTNL8	0.996556	6.25234	-6.29754	2.07e-09	6.99e-08	11.0129
REM2	0.993274	6.98883	-8.01984	1.08e-13	1.11e-11	20.6105
XK	0.990536	6.82727	-4.90307	2.03e-06	2.99e-05	4.3747
CD38	0.987308	6.26388	-4.84934	2.58e-06	3.68e-05	4.14352
SLC2A5	0.984946	5.08836	-6.26836	2.42e-09	7.99e-08	10.8624
LOC100134379	0.982464	4.17764	-4.44388	1.5e-05	0.00017142	2.46405
STAT2	0.978652	10.8789	-9.44753	1.36e-17	3.34e-15	29.3972
HIST2H2AC	0.97642	9.54154	-9.15125	9.19e-17	1.86e-14	27.5265
TRIM6	0.9763	4.13379	-6.0813	6.48e-09	1.92e-07	9.90851
CHMP5	0.975615	9.41542	-11.675	4.65e-24	2.82e-21	43.9872
MYBPC3	0.97173	6.18985	-7.709	7.03e-13	5.92e-11	18.7852
CDC20	0.971664	5.31605	-5.50081	1.22e-07	2.52e-06	7.07502
OSM	0.970829	5.89423	-7.1552	1.79e-11	1.1e-09	15.6279
LOC648984	0.957444	7.48519	-7.55243	1.78e-12	1.33e-10	17.8797
ACSL1	0.956686	10.7335	-6.59648	4.12e-10	1.71e-08	12.5804
LOC285296	0.95663	5.4842	-8.38856	1.13e-14	1.39e-12	22.8204
DYSF	0.952061	9.86112	-7.13067	2.06e-11	1.24e-09	15.4911
ALPK1	0.952038	8.34843	-8.45979	7.25e-15	9.17e-13	23.2525
HIST1H2BE	0.945389	6.19849	-7.10284	2.42e-11	1.42e-09	15.3362
C5orf32	0.940218	8.00368	-7.08505	2.68e-11	1.56e-09	15.2373
SIGLEC5	0.939152	5.96693	-7.05971	3.1e-11	1.77e-09	15.0968
C19orf66	0.938566	7.86774	-9.14506	9.56e-17	1.92e-14	27.4877
ADCY4	0.936778	5.83334	-7.47968	2.73e-12	1.94e-10	17.4624
SLC22A4	0.935332	7.27725	-6.87127	8.98e-11	4.45e-09	14.0608
NT5C3	0.93316	10.2409	-9.38986	1.97e-17	4.62e-15	29.0314
LOC653117	0.929932	5.62273	-5.92664	1.44e-08	3.84e-07	9.13443
HIST2H2AA3	0.929505	9.72467	-9.06532	1.59e-16	3.13e-14	26.9881
TRIM5	0.927383	6.17669	-10.3538	3.5e-20	1.25e-17	35.2389
RUNDC3A	0.926331	6.60801	-4.17985	4.46e-05	0.000448049	1.43423
HCG27	0.925122	7.82656	-7.66686	9.04e-13	7.44e-11	18.5405
KCNJ2	0.923279	8.91758	-8.4854	6.19e-15	7.95e-13	23.4083
GPR109A	0.92227	6.80794	-6.10075	5.85e-09	1.76e-07	10.0068
IRAK3	0.919234	7.30157	-7.80587	3.94e-13	3.47e-11	19.3501
CXCR1	0.917788	9.61092	-7.62307	1.17e-12	9.38e-11	18.287
SLC6A8	0.914231	6.67871	-4.92384	1.85e-06	2.76e-05	4.46459
ECGF1	0.90727	9.73089	-10.2312	7.9e-20	2.7e-17	34.4392
LOC389386	0.903773	6.63561	-7.12998	2.07e-11	1.24e-09	15.4872
B4GALT5	0.902023	9.97052	-8.20935	3.41e-14	3.86e-12	21.7406
SP110	0.900636	9.7734	-12.49	1.74e-26	1.51e-23	49.4661
TMEM158	0.891703	8.6864	-5.10346	8.09e-07	1.33e-05	5.254
SLC26A8	0.890011	4.45585	-8.71961	1.43e-15	2.21e-13	24.8423
LOC100130828	0.889575	4.75716	-6.5365	5.71e-10	2.28e-08	12.2622
DTX3L	0.888418	6.16417	-7.06466	3.01e-11	1.74e-09	15.1242
HSH2D	0.887998	8.90842	-9.22294	5.8e-17	1.2e-14	27.9772
HLA-DRB1	0.883127	6.49141	-1.98718	0.0483485	0.156917	-4.92895
HIST2H2BE	0.88283	9.50362	-7.52237	2.12e-12	1.55e-10	17.707
LOC651738	0.881485	8.49126	-7.12704	2.11e-11	1.26e-09	15.4709
SOCS1	0.873903	5.04206	-5.67054	5.27e-08	1.2e-06	7.88292
LOC654053	0.871922	5.59804	-5.62304	6.67e-08	1.49e-06	7.65506
GADD45B	0.868367	8.01719	-9.88999	7.55e-19	2.2e-16	32.2286
AXUD1	0.865023	8.73141	-8.80142	8.52e-16	1.43e-13	25.347
LRG1	0.863302	8.67647	-6.33341	1.71e-09	5.91e-08	11.1985
MTE	0.863274	4.80914	-5.96585	1.18e-08	3.25e-07	9.3294
TAP1	0.861599	11.4396	-9.52402	8.27e-18	2.08e-15	29.8836
FRMD3	0.861344	6.25371	-6.07131	6.82e-09	2.01e-07	9.85806
RRAGD	0.860564	8.54253	-9.27818	4.06e-17	8.68e-15	28.3253
CCL2	0.860304	4.20898	-4.16724	4.69e-05	0.000468491	1.38634
HIST1H2AC	0.859598	10.1573	-7.66175	9.31e-13	7.64e-11	18.5109
SAT1	0.859398	12.4418	-12.3999	3.23e-26	2.59e-23	48.8582
ZNF438	0.857954	6.67042	-8.01948	1.09e-13	1.11e-11	20.6084
TRAFD1	0.856179	8.01996	-8.67917	1.84e-15	2.76e-13	24.5935
PHOSPHO1	0.855746	6.81758	-5.61985	6.78e-08	1.51e-06	7.63982
CARD17	0.85467	4.1192	-6.92291	6.72e-11	3.5e-09	14.3431
DENND3	0.851009	8.30948	-8.36018	1.35e-14	1.62e-12	22.6487
DHRS9	0.849813	6.43309	-9.23317	5.43e-17	1.13e-14	28.0416
KIAA0319L	0.845308	6.25254	-7.78351	4.51e-13	3.91e-11	19.2194
TPST1	0.845123	5.32463	-3.51451	0.000551443	0.00400437	-0.923789
TRIM21	0.842975	8.37659	-9.35638	2.45e-17	5.69e-15	28.8195
SP140	0.840088	7.3989	-7.96454	1.52e-13	1.47e-11	20.2831
SIGLEC14	0.839314	9.78884	-3.91648	0.000125452	0.00111621	0.459327
LOC728744	0.838681	4.68745	-4.96491	1.53e-06	2.34e-05	4.64318
CA1	0.838389	9.43735	-3.57834	0.000439456	0.00330176	-0.712825
TLR5	0.837067	7.51986	-7.26124	9.74e-12	6.24e-10	16.2225
HIST1H2BD	0.834418	6.59833	-7.72483	6.4e-13	5.46e-11	18.8772
LOC728519	0.831669	7.38541	-6.11048	5.56e-09	1.69e-07	10.056
AHSP	0.827929	11.5432	-5.07814	9.1e-07	1.47e-05	5.14143
MCTP2	0.822738	5.43064	-5.85113	2.12e-08	5.44e-07	8.76145
ZDHHC19	0.808475	4.55958	-5.09579	8.39e-07	1.37e-05	5.21988
NEXN	0.80522	6.7726	-6.6055	3.92e-10	1.64e-08	12.6284
HSPA6	0.800775	9.4414	-7.63817	1.07e-12	8.67e-11	18.3744
ATP1B2	0.80028	4.35009	-5.89627	1.68e-08	4.43e-07	8.98404
UHRF1	0.800067	4.99931	-6.3695	1.41e-09	4.97e-08	11.386
MXD3	0.798599	5.48225	-6.40026	1.2e-09	4.31e-08	11.5463
IRF9	0.798031	10.9521	-10.9345	7.11e-22	3.06e-19	39.0568
NADK	0.797076	9.05294	-8.0667	8.15e-14	8.61e-12	20.8888
LAG3	0.795574	7.0129	-3.82769	0.0001758	0.00149778	0.142753
UNC93B1	0.795178	7.48443	-8.69253	1.69e-15	2.58e-13	24.6756
CCL8	0.793324	4.55403	-4.3282	2.44e-05	0.000263485	2.00648
ZNF684	0.793021	4.84561	-5.17092	5.91e-07	1.02e-05	5.55601
STEAP4	0.792435	6.33875	-5.46129	1.48e-07	3e-06	6.88945
PTTG3P	0.788762	6.14592	-5.31811	2.94e-07	5.49e-06	6.22522
FLJ42957	0.788654	5.23076	-5.84004	2.24e-08	5.71e-07	8.70695
BST2	0.788318	9.60705	-7.57097	1.59e-12	1.21e-10	17.9864
C9orf66	0.786493	5.48163	-8.2549	2.58e-14	2.98e-12	22.014
PARP10	0.784966	6.29009	-8.60084	3.01e-15	4.28e-13	24.113
DDAH2	0.783545	6.4328	-6.72549	2.02e-10	9.27e-09	13.2709
FCAR	0.781336	6.88163	-7.00889	4.13e-11	2.29e-09	14.8158
CYSLTR1	0.779313	8.43757	-7.99899	1.23e-13	1.25e-11	20.4869
ACOT9	0.779126	7.4644	-9.60512	4.88e-18	1.27e-15	30.4008
LOC653610	0.778709	5.46691	-6.104	5.75e-09	1.73e-07	10.0232
STX3	0.776673	9.44873	-7.70234	7.32e-13	6.1e-11	18.7464
IL1B	0.774559	9.26342	-6.27084	2.39e-09	7.93e-08	10.8751
FAM8A1	0.771803	8.18684	-7.41207	4.05e-12	2.83e-10	17.0765
PTMS	0.770621	5.96452	-5.43198	1.7e-07	3.39e-06	6.75243
CASP1	0.767365	10.6328	-10.9817	5.17e-22	2.4e-19	39.3692
NAPA	0.766148	6.24481	-6.98006	4.86e-11	2.63e-09	14.6569
HBQ1	0.765471	11.5546	-5.35023	2.52e-07	4.8e-06	6.37311
PROK2	0.759407	11.2445	-5.44011	1.64e-07	3.28e-06	6.79037
GPR84	0.757285	4.18399	-5.2604	3.88e-07	6.99e-06	5.96117
FTSJD2	0.757122	7.46735	-7.09059	2.6e-11	1.51e-09	15.2681
ALAS2	0.755858	9.73445	-4.22669	3.69e-05	0.000379282	1.61313
MOSC1	0.754792	7.82501	-5.22132	4.66e-07	8.24e-06	5.78362
C3AR1	0.753705	5.8712	-4.89253	2.13e-06	3.11e-05	4.32918
ZNFX1	0.751597	9.46863	-8.52978	4.69e-15	6.22e-13	23.6788
KCNJ15	0.750454	6.00439	-6.79652	1.36e-10	6.51e-09	13.6545
RNU1G2	0.749685	7.88492	-4.53128	1.04e-05	0.000124467	2.81621
VNN3	0.74963	6.47879	-6.70229	2.3e-10	1.04e-08	13.1461
C16orf7	0.748919	7.04036	-6.4109	1.13e-09	4.11e-08	11.6018
ISG20	0.746028	11.8523	-9.4748	1.14e-17	2.82e-15	29.5705
PHF11	0.744376	8.76454	-9.31575	3.19e-17	7.07e-15	28.5626
GBP4	0.74401	8.9628	-5.08095	8.99e-07	1.46e-05	5.15391
NSUN7	0.743669	5.03323	-5.43164	1.71e-07	3.39e-06	6.75083
F5	0.743133	7.60869	-6.00845	9.46e-09	2.68e-07	9.54219
RGL4	0.742744	8.66033	-6.88776	8.18e-11	4.16e-09	14.1508
ODF3B	0.741102	4.73508	-9.78562	1.5e-18	4.19e-16	31.557
TLR4	0.739589	7.88551	-5.7428	3.67e-08	8.76e-07	8.23215
BST1	0.738249	7.02026	-6.52357	6.13e-10	2.43e-08	12.1939
TOP2A	0.736629	4.53183	-5.1297	7.16e-07	1.2e-05	5.37113
LOC651612	0.736005	4.97142	-4.33617	2.36e-05	0.000256352	2.03769
PGS1	0.735556	8.96879	-6.79984	1.34e-10	6.41e-09	13.6725
C16orf35	0.73443	7.88981	-5.56183	9.03e-08	1.94e-06	7.36347
LILRA5	0.73408	8.47468	-6.54127	5.57e-10	2.23e-08	12.2874
LOC554203	0.733122	7.00956	-6.87448	8.82e-11	4.4e-09	14.0784
FKBP5	0.733099	9.74596	-4.91645	1.91e-06	2.84e-05	4.43254
MGC13057	0.733088	9.1553	-5.16959	5.95e-07	1.02e-05	5.55006
C20orf175	0.731683	5.15857	-4.85427	2.52e-06	3.61e-05	4.16464
FKBP8	0.730772	7.51214	-4.61156	7.35e-06	9.21e-05	3.14448
SLC22A15	0.729683	6.25065	-5.43079	1.71e-07	3.4e-06	6.74686
CCRL2	0.728244	4.85581	-5.8529	2.1e-08	5.41e-07	8.77014
LOC88523	0.728102	8.58751	-7.78715	4.41e-13	3.84e-11	19.2407
BEST1	0.727564	7.55845	-5.7917	2.87e-08	7.02e-07	8.47021
BAMBI	0.726529	4.91267	-4.55597	9.34e-06	0.000113276	2.91667
GADD45A	0.726473	7.0271	-6.79374	1.38e-10	6.6e-09	13.6395
AQP9	0.726177	12.1058	-6.95071	5.74e-11	3.07e-09	14.4956
ANKDD1A	0.725546	5.5977	-4.39516	1.84e-05	0.00020591	2.27016
PLAUR	0.723168	7.7588	-7.79506	4.2e-13	3.67e-11	19.2869
RAB24	0.722111	8.47569	-8.71185	1.5e-15	2.29e-13	24.7945
KIAA1881	0.721939	5.51104	-4.79166	3.34e-06	4.6e-05	3.89756
DYNLT1	0.721351	10.0912	-8.87418	5.38e-16	9.5e-14	25.7976
IFIT1L	0.720111	8.98894	-3.65746	0.00033025	0.00258587	-0.446715
LGALS9	0.719022	6.85275	-5.13355	7.04e-07	1.19e-05	5.38835
CDA	0.718553	8.65481	-5.43309	1.69e-07	3.37e-06	6.75758
MARCKS	0.717611	10.7552	-8.40181	1.04e-14	1.28e-12	22.9007
SRBD1	0.717413	7.53012	-7.77111	4.85e-13	4.19e-11	19.147
TMEM86B	0.714331	7.7064	-4.90024	2.05e-06	3.02e-05	4.36246
VWCE	0.711475	7.33354	-3.26368	0.00130547	0.00837055	-1.72033
COL9A2	0.709631	4.7839	-4.35061	2.22e-05	0.000243076	2.09438
LIMK2	0.709194	5.45003	-5.99181	1.03e-08	2.88e-07	9.45898
LHFPL2	0.709157	6.83989	-6.36047	1.48e-09	5.18e-08	11.339
PSG9	0.708791	5.30893	-5.30286	3.17e-07	5.85e-06	6.15526
ESAM	0.701993	7.25252	-5.08204	8.94e-07	1.45e-05	5.15872
LOC283547	0.700724	4.81878	-4.25774	3.25e-05	0.00034027	1.73265
RNY4	0.700609	6.55887	-4.2177	3.83e-05	0.000391188	1.57867
GPR160	0.700452	6.43084	-5.04295	1.07e-06	1.7e-05	4.98567
IL18RAP	0.700291	9.93284	-4.04379	7.66e-05	0.000721598	0.923944
CCNB2	0.699427	4.39008	-4.9067	1.99e-06	2.95e-05	4.39039
LIN7A	0.699226	5.29573	-4.93733	1.74e-06	2.61e-05	4.52312
MYD88	0.698735	9.50974	-9.03799	1.9e-16	3.71e-14	26.8173
AIM2	0.697343	5.88579	-9.52381	8.28e-18	2.08e-15	29.8823
SELL	0.695673	11.8167	-9.28457	3.9e-17	8.39e-15	28.3656
NOD2	0.69535	8.4291	-5.91444	1.53e-08	4.06e-07	9.07394
DKFZp761E198	0.694925	4.80795	-5.61839	6.83e-08	1.51e-06	7.63282
FPR2	0.694258	9.29341	-4.94241	1.7e-06	2.56e-05	4.54517
IL8	0.693849	7.54404	-3.37489	0.000896232	0.00607858	-1.37359
SMCHD1	0.692861	7.37646	-6.77124	1.57e-10	7.36e-09	13.5177
RNU1-5	0.691029	8.30863	-4.24371	3.44e-05	0.000357528	1.67856
RBCK1	0.691025	8.40632	-8.81322	7.91e-16	1.35e-13	25.42
PFKFB4	0.689714	9.64349	-6.65204	3.03e-10	1.32e-08	12.8768
FBXL13	0.687224	5.4958	-4.61365	7.29e-06	9.14e-05	3.15312
ITPRIP	0.686104	9.41405	-8.15842	4.66e-14	5.2e-12	21.4356
TAP2	0.685735	7.42489	-7.35455	5.67e-12	3.85e-10	16.7497
LOC100130914	0.683596	9.23102	-5.10634	7.99e-07	1.32e-05	5.26687
RNU1-3	0.683296	7.95646	-4.02827	8.14e-05	0.000762265	0.866635
PTPN20	0.68209	3.8678	-4.87725	2.28e-06	3.3e-05	4.26334
MYL9	0.681672	5.39505	-3.9869	9.56e-05	0.000881776	0.714798
MIR223	0.68167	7.41684	-5.03679	1.1e-06	1.74e-05	4.95846
CIR1	0.680606	8.67398	-7.98153	1.37e-13	1.36e-11	20.3836
SQRDL	0.680448	7.54482	-7.41144	4.07e-12	2.84e-10	17.0729
COL17A1	0.680134	3.87343	-4.77837	3.54e-06	4.84e-05	3.84124
TUFT1	0.680006	5.07266	-5.84035	2.24e-08	5.71e-07	8.70849
DARC	0.679989	4.90494	-3.95931	0.000106388	0.000970129	0.614233
SEPX1	0.675957	12.3074	-7.53799	1.94e-12	1.43e-10	17.7967
TMEM91	0.675639	9.80949	-7.62705	1.14e-12	9.21e-11	18.31
RNASE2	0.674169	9.78754	-4.55764	9.27e-06	0.000112577	2.92348
LOC730167	0.673083	5.87043	-5.21192	4.87e-07	8.56e-06	5.74104
HIST1H3D	0.673013	5.16108	-4.8646	2.41e-06	3.47e-05	4.20896
LOC643384	0.672632	7.70804	-8.0385	9.68e-14	1e-11	20.7212
PADI4	0.672243	10.6214	-5.66627	5.38e-08	1.22e-06	7.86241
C1QB	0.671952	3.98969	-3.80271	0.000193098	0.00162327	0.0548296
GK	0.670935	7.92454	-5.66679	5.37e-08	1.22e-06	7.86492
C9orf164	0.670658	7.86636	-6.73849	1.88e-10	8.64e-09	13.3409
HIST1H2BH	0.670535	6.2765	-4.52998	1.04e-05	0.00012511	2.81092
ELL2	0.670201	5.07489	-4.88093	2.24e-06	3.25e-05	4.27921
HECW2	0.66967	4.94644	-5.04255	1.07e-06	1.7e-05	4.98389
CDC42EP3	0.669134	6.07545	-4.74794	4.05e-06	5.45e-05	3.71267
CSGALNACT2	0.669102	6.49103	-5.22041	4.68e-07	8.26e-06	5.77947
LOC651524	0.665279	4.09821	-4.8971	2.08e-06	3.05e-05	4.34888
CKAP4	0.663765	9.26025	-6.63661	3.3e-10	1.41e-08	12.7943
MNDA	0.66287	11.8578	-7.97314	1.44e-13	1.41e-11	20.334
HIST1H2AE	0.661904	5.49528	-4.16785	4.68e-05	0.000467649	1.38868
C1GALT1	0.660172	6.89136	-5.12285	7.4e-07	1.24e-05	5.34051
C1RL	0.659749	7.40152	-6.28402	2.23e-09	7.45e-08	10.9431
LOC441268	0.656835	7.48128	-4.09961	6.14e-05	0.000594029	1.13159
ECHDC3	0.654697	5.23228	-3.36045	0.000941595	0.00634423	-1.41919
NAMPT	0.654481	10.967	-4.57936	8.45e-06	0.000103552	3.01227
LYRM1	0.654234	9.28541	-10.0198	3.21e-19	1e-16	33.0673
GBP2	0.653662	11.6703	-9.39383	1.92e-17	4.54e-15	29.0566
CRISPLD2	0.65297	9.2913	-4.94311	1.69e-06	2.56e-05	4.54825
BCL3	0.652292	8.67852	-6.46656	8.36e-10	3.19e-08	11.8935
FAM46A	0.651247	9.94004	-7.61081	1.26e-12	9.93e-11	18.2162
LOC153561	0.650879	6.94121	-6.10284	5.79e-09	1.74e-07	10.0173
UBE2L6	0.65028	8.13715	-10.3506	3.57e-20	1.26e-17	35.2177
ROPN1L	0.648667	7.12139	-4.81519	3.01e-06	4.19e-05	3.99761
NMI	0.647122	8.41343	-6.66135	2.88e-10	1.27e-08	12.9266
C17orf60	0.647102	6.35199	-5.7281	3.95e-08	9.33e-07	8.16085
DUSP1	0.646401	11.0285	-4.06289	7.1e-05	0.000675595	0.994734
TRIM38	0.646037	8.32562	-7.2346	1.14e-11	7.24e-10	16.0726
TMCC2	0.645518	5.2966	-3.38684	0.00086026	0.00585734	-1.33573
HSPC159	0.645227	4.86557	-5.75816	3.4e-08	8.19e-07	8.30679
SULT1B1	0.641992	5.69251	-4.75749	3.88e-06	5.26e-05	3.75294
LOC197135	0.641212	6.34079	-5.4259	1.75e-07	3.47e-06	6.72408
SIGLEC1	0.640456	3.83482	-5.129	7.19e-07	1.21e-05	5.36799
LOC641710	0.640086	5.5527	-5.20168	5.11e-07	8.96e-06	5.69473
LOC440731	0.640046	6.41011	-5.42582	1.75e-07	3.47e-06	6.72368
LOC648366	0.637744	4.81784	-5.01905	1.2e-06	1.87e-05	4.88035
MXD1	0.636044	11.3887	-6.83832	1.08e-10	5.28e-09	13.8814
MSRB2	0.635774	9.47534	-6.88056	8.52e-11	4.29e-09	14.1115
MT1F	0.630422	8.39715	-5.53749	1.02e-07	2.14e-06	7.24813
MT1G	0.629609	3.98506	-4.62335	6.99e-06	8.81e-05	3.19309
GPR27	0.629598	4.68919	-5.31392	3e-07	5.59e-06	6.20599
ZCCHC6	0.629013	8.64158	-6.53211	5.85e-10	2.33e-08	12.239
SLC7A5	0.6287	6.15108	-3.43915	0.00071805	0.00501554	-1.16857
MAN2A2	0.628372	6.72755	-5.49105	1.28e-07	2.63e-06	7.02908
HLX	0.628139	7.04129	-5.67264	5.21e-08	1.19e-06	7.89301
HK3	0.625531	8.698	-6.21282	3.25e-09	1.03e-07	10.5772
LOC100129322	0.625254	4.57552	-5.92397	1.46e-08	3.89e-07	9.12121
HIST1H2BO	0.623576	3.92542	-5.0489	1.04e-06	1.66e-05	5.01194
C7orf53	0.621512	5.95588	-4.68699	5.3e-06	6.91e-05	3.45711
HSPA7	0.621216	8.11767	-5.29452	3.3e-07	6.04e-06	6.11706
UBA7	0.620099	9.50429	-8.0782	7.6e-14	8.15e-12	20.9571
FAM65B	0.620007	11.2146	-8.56952	3.66e-15	4.99e-13	23.9214
MANSC1	0.616568	6.26823	-4.58828	8.13e-06	0.000100313	3.04883
GBGT1	0.616537	7.78314	-6.16937	4.08e-09	1.28e-07	10.3552
NAIP	0.61511	4.13913	-8.033	1e-13	1.03e-11	20.6886
LOC653061	0.612414	3.7958	-4.35492	2.18e-05	0.000239037	2.11132
PSTPIP2	0.611703	8.06505	-4.76443	3.77e-06	5.11e-05	3.78227
SLC38A5	0.611389	6.93957	-4.18559	4.36e-05	0.000438852	1.45608
RIPK3	0.610833	7.37692	-7.61639	1.22e-12	9.71e-11	18.2484
PSG3	0.608766	5.17288	-8.30884	1.85e-14	2.2e-12	22.3387
FOXO4	0.60843	9.7649	-6.18335	3.79e-09	1.19e-07	10.4265
PATL2	0.608325	5.61952	-6.39927	1.2e-09	4.32e-08	11.5412
RALB	0.607901	10.5583	-6.92824	6.52e-11	3.42e-09	14.3723
CARD16	0.607601	6.079	-6.94074	6.07e-11	3.22e-09	14.4408
ALOX5AP	0.607311	12.5736	-6.78296	1.47e-10	6.93e-09	13.5811
TMCC3	0.607217	5.83122	-4.87751	2.27e-06	3.29e-05	4.26449
GLT1D1	0.606557	5.85741	-4.46931	1.35e-05	0.000156205	2.56595
MKNK1	0.606325	8.55967	-6.18893	3.68e-09	1.16e-07	10.455
C16orf57	0.605937	8.78166	-7.81286	3.78e-13	3.34e-11	19.391
AGTRAP	0.603381	7.6329	-7.07677	2.81e-11	1.63e-09	15.1913
FAR2	0.601959	6.51889	-5.71455	4.23e-08	9.89e-07	8.09527
TSPAN9	0.601751	7.58013	-4.18878	4.3e-05	0.000433847	1.4682
IFITM2	0.601559	13.9002	-9.78816	1.47e-18	4.17e-16	31.5733
PPP1R3D	0.601394	6.68268	-6.72056	2.08e-10	9.5e-09	13.2443
HIST2H4A	0.599795	6.06588	-4.56272	9.07e-06	0.00011054	2.94423
LOC729040	0.598796	5.3042	-4.22695	3.69e-05	0.00037901	1.61413
LBA1	0.598586	8.34708	-6.03227	8.36e-09	2.4e-07	9.66167
SBNO2	0.596846	6.9254	-5.16464	6.09e-07	1.04e-05	5.52779
CCNA2	0.596235	4.01725	-4.77444	3.6e-06	4.91e-05	3.82459
HIST1H2BJ	0.595979	7.4094	-4.86883	2.37e-06	3.41e-05	4.22715
DPYSL5	0.595241	4.60595	-3.9435	0.000113076	0.00102358	0.556912
PELI1	0.59387	9.20515	-5.79511	2.82e-08	6.92e-07	8.48687
GCA	0.593831	12.0078	-5.42119	1.79e-07	3.53e-06	6.70211
HIST1H3F	0.593828	7.8353	-4.33125	2.4e-05	0.000260851	2.01842
S100A12	0.592368	10.3231	-3.51879	0.000543166	0.00395296	-0.909747
CD300A	0.592177	9.43571	-7.1533	1.81e-11	1.11e-09	15.6173
TGFA	0.591778	5.91403	-4.6464	6.32e-06	8.04e-05	3.28839
UBXN6	0.591176	11.1052	-4.67704	5.53e-06	7.18e-05	3.41565
PTPRN2	0.590767	4.49969	-4.24613	3.41e-05	0.000354522	1.68787
ADAR	0.590518	8.51784	-12.2323	1.02e-25	7.74e-23	47.7288
PDLIM7	0.590318	5.36657	-8.02646	1.04e-13	1.07e-11	20.6497
PTTG1	0.589927	7.1115	-5.90405	1.62e-08	4.27e-07	9.02251
NCF4	0.58932	8.92821	-5.59804	7.55e-08	1.65e-06	7.5357
LOC100133888	0.588799	5.29616	-5.76564	3.27e-08	7.91e-07	8.34318
LOC730385	0.587811	5.37671	-4.05781	7.25e-05	0.000687055	0.975867
CDCA5	0.587585	4.14174	-4.0054	8.9e-05	0.000826454	0.782523
RNU4-2	0.587262	5.76728	-3.93505	0.000116815	0.00105325	0.526339
RDH5	0.58697	5.89946	-5.0205	1.19e-06	1.86e-05	4.88674
FAH	0.58606	5.63803	-5.11211	7.78e-07	1.29e-05	5.29259
RPH3A	0.585887	3.87502	-5.22059	4.68e-07	8.26e-06	5.78028
ASPM	0.58464	4.12636	-4.63792	6.56e-06	8.31e-05	3.2533
OSCAR	0.583565	8.29772	-6.31494	1.89e-09	6.47e-08	11.1029
JAK2	0.583376	7.10745	-5.42297	1.78e-07	3.51e-06	6.71041
NLRC5	0.583366	6.92731	-5.72422	4.03e-08	9.47e-07	8.14207
IL8RB	0.58334	11.2967	-5.00239	1.29e-06	2e-05	4.80715
PCNX	0.582453	9.2195	-7.47968	2.73e-12	1.94e-10	17.4624
SIRPB1	0.582327	6.42878	-4.55418	9.41e-06	0.000114056	2.90937
SH3GLB1	0.58201	9.74381	-7.04889	3.29e-11	1.87e-09	15.0368
HCP5	0.581729	11.0581	-4.31999	2.52e-05	0.000271274	1.97439
FLJ20489	0.580939	6.99168	-3.8919	0.000137815	0.00121277	0.37107
KLF1	0.580783	5.71297	-3.3962	0.000833022	0.00569146	-1.30599
TMEM62	0.579087	6.40481	-5.60208	7.4e-08	1.62e-06	7.55497
PHC2	0.578934	5.63623	-5.01726	1.21e-06	1.89e-05	4.87248
PRTN3	0.578431	3.74522	-3.76353	0.00022352	0.00184609	-0.0821034
LOC285550	0.577698	5.16837	-5.61634	6.9e-08	1.53e-06	7.62302
FRAT2	0.575957	11.6711	-7.14259	1.93e-11	1.17e-09	15.5575
LOC729816	0.575579	6.41632	-4.4834	1.27e-05	0.000148612	2.62261
LOC647460	0.574478	4.13381	-2.92427	0.0038752	0.0210871	-2.71384
RNU6-15	0.574219	9.97743	-6.59797	4.08e-10	1.7e-08	12.5884
CITED4	0.574166	5.26022	-4.09076	6.36e-05	0.000613635	1.09851
LTB4R	0.57401	6.69463	-4.67831	5.5e-06	7.14e-05	3.42094
ST6GALNAC2	0.573787	7.47257	-4.32562	2.46e-05	0.000265812	1.99642
PRO0628	0.573036	5.38332	-4.53782	1.01e-05	0.000121532	2.84276
RNF10	0.572292	9.07352	-3.93646	0.000116187	0.00104823	0.531405
EPB49	0.571564	9.59234	-3.54747	0.00049064	0.00362307	-0.815268
SLA	0.570716	9.23477	-5.97778	1.11e-08	3.07e-07	9.3889
LOC642788	0.570308	4.54735	-4.1653	4.73e-05	0.000471834	1.37899
SAP30	0.569936	6.0423	-3.71027	0.000272204	0.00218499	-0.266304
PSMB9	0.568767	8.45081	-6.88571	8.28e-11	4.2e-09	14.1396
HIST1H3H	0.568241	8.52023	-3.82493	0.000177636	0.00151082	0.133017
RNF31	0.567509	8.03213	-7.70149	7.35e-13	6.12e-11	18.7415
SLC2A3	0.566706	11.8776	-6.53643	5.72e-10	2.28e-08	12.2618
LOC653496	0.565634	7.25909	-5.6041	7.33e-08	1.61e-06	7.56459
CUEDC1	0.564733	7.45926	-4.88472	2.2e-06	3.21e-05	4.2955
MTF1	0.564421	7.8381	-5.71088	4.31e-08	1e-06	8.07749
NDC80	0.563132	4.99822	-5.4044	1.95e-07	3.79e-06	6.62397
EPHB1	0.561808	4.95564	-4.42209	1.65e-05	0.000185645	2.37712
RHBDF2	0.561698	8.3917	-9.00018	2.41e-16	4.62e-14	26.5813
TXNDC3	0.559654	5.76243	-4.40592	1.76e-05	0.000197829	2.3128
APOBEC3A	0.559452	5.44171	-3.08978	0.00230565	0.0135198	-2.24165
GDPD3	0.55937	6.69564	-4.81132	3.06e-06	4.25e-05	3.98116
FPR1	0.559274	12.1844	-6.23169	2.94e-09	9.52e-08	10.6739
MGC16384	0.558759	7.81939	-4.26901	3.11e-05	0.00032671	1.7762
LOC284648	0.558476	4.06318	-3.32628	0.00105762	0.00700952	-1.52641
LOC652578	0.55808	4.63126	-4.43624	1.55e-05	0.000176454	2.43352
GRN	0.558005	10.0517	-7.29591	7.97e-12	5.25e-10	16.4179
IL1R2	0.557271	6.08127	-4.53643	1.02e-05	0.000122056	2.83712
FAM100B	0.556391	7.2274	-6.59661	4.11e-10	1.71e-08	12.5811
MAPK14	0.556103	4.93169	-5.45661	1.51e-07	3.05e-06	6.86754
RNF19B	0.555622	7.34123	-5.31272	3.02e-07	5.62e-06	6.20046
KIF1B	0.555474	5.84437	-6.52104	6.22e-10	2.46e-08	12.1805
ATF3	0.555272	4.39699	-3.84166	0.000166771	0.00143117	0.192172
TREML2	0.555229	6.76018	-4.10846	5.93e-05	0.000575404	1.16472
NINJ1	0.555137	11.1603	-6.48226	7.67e-10	2.96e-08	11.9761
PRRG4	0.55287	6.09795	-6.5968	4.11e-10	1.71e-08	12.5821
RNF213	0.551729	6.31386	-5.26673	3.76e-07	6.81e-06	5.99007
NUSAP1	0.551445	5.03142	-6.01078	9.34e-09	2.65e-07	9.55386
LRRK2	0.551075	7.26605	-4.86534	2.4e-06	3.46e-05	4.21215
AKIRIN2	0.550979	9.42976	-7.94239	1.73e-13	1.63e-11	20.1524
RGL1	0.550137	5.04395	-4.10853	5.93e-05	0.000575404	1.16498
PLEKHO2	0.549674	8.28129	-6.22889	2.98e-09	9.62e-08	10.6595
DRAP1	0.549658	10.027	-6.37744	1.35e-09	4.81e-08	11.4273
SMOX	0.549506	6.65365	-4.35963	2.14e-05	0.000234764	2.12982
STX11	0.548946	9.82412	-5.62046	6.76e-08	1.5e-06	7.64274
TCN2	0.546944	4.01788	-4.73818	4.23e-06	5.65e-05	3.67159
CFLAR	0.546783	10.7906	-6.49609	7.12e-10	2.78e-08	12.0489
MAP1LC3B2	0.545791	3.83381	-5.10849	7.91e-07	1.31e-05	5.27643
SV2A	0.545711	4.63143	-5.26538	3.78e-07	6.85e-06	5.98388
MEFV	0.544961	6.84811	-4.8625	2.43e-06	3.49e-05	4.19997
NDST1	0.544619	4.95884	-4.36421	2.1e-05	0.000231197	2.14786
XPO6	0.544083	10.5221	-6.0786	6.57e-09	1.94e-07	9.89487
CDKN2D	0.541848	7.64092	-5.42209	1.79e-07	3.52e-06	6.7063
SORT1	0.541578	7.41135	-5.67024	5.28e-08	1.21e-06	7.88151
TMEM71	0.541148	10.8012	-7.1378	1.98e-11	1.19e-09	15.5308
UBE2C	0.540996	4.48725	-6.66101	2.89e-10	1.27e-08	12.9248
NT5M	0.540935	4.9866	-3.43665	0.000724302	0.00505216	-1.1766
BRI3	0.540216	10.4769	-6.66227	2.87e-10	1.26e-08	12.9315
CYP4F3	0.538976	6.82863	-4.89218	2.13e-06	3.11e-05	4.32767
TMEM123	0.538651	11.034	-6.32556	1.78e-09	6.15e-08	11.1578
APOL6	0.538626	4.47122	-4.7942	3.3e-06	4.56e-05	3.90837
ZC3HAV1	0.537225	7.88379	-7.14531	1.9e-11	1.16e-09	15.5727
FNDC3B	0.537106	8.4224	-6.43645	9.83e-10	3.65e-08	11.7355
NFE2	0.536119	11.8733	-5.95414	1.25e-08	3.42e-07	9.27107
USP15	0.535854	7.99103	-6.19625	3.54e-09	1.12e-07	10.4924
GUK1	0.534735	12.3224	-4.93142	1.78e-06	2.67e-05	4.49747
TMEM63B	0.534023	5.78201	-3.3781	0.000886436	0.00601901	-1.36343
APOB48R	0.533178	7.12212	-4.52726	1.06e-05	0.000126421	2.79985
DHRS13	0.532798	6.45638	-3.86458	0.000152907	0.00132439	0.27356
LOC654346	0.531764	5.36517	-4.23699	3.54e-05	0.000366024	1.6527
OBFC2A	0.531226	9.48199	-6.76565	1.62e-10	7.56e-09	13.4875
CECR6	0.531019	5.88381	-3.40605	0.000805221	0.00553461	-1.2746
IRF1	0.531016	11.6084	-5.71042	4.32e-08	1e-06	8.07528
ST3GAL6	0.530614	6.91375	-4.54117	9.95e-06	0.000120001	2.85637
SPTLC2	0.529896	6.34876	-4.69967	5.01e-06	6.56e-05	3.51009
RNU6-1	0.52883	9.84259	-5.90325	1.63e-08	4.28e-07	9.01854
TXN	0.528503	11.0179	-7.23771	1.12e-11	7.13e-10	16.0901
WDR51A	0.527891	4.24944	-5.72711	3.97e-08	9.36e-07	8.15605
NCOA7	0.52745	8.17097	-4.73733	4.25e-06	5.67e-05	3.66801
SLC6A6	0.526763	5.32323	-4.11196	5.85e-05	0.000568745	1.17787
FCGR3B	0.526684	11.0781	-4.02598	8.21e-05	0.000767676	0.858192
SLC16A3	0.52665	10.2281	-5.96692	1.17e-08	3.24e-07	9.33474
CMTM5	0.526339	6.19181	-3.55912	0.000470685	0.00350606	-0.776671
KEL	0.525794	4.76544	-3.92753	0.000120243	0.00107617	0.499166
MOBK1B	0.525558	7.49559	-6.15327	4.44e-09	1.38e-07	10.2732
VNN1	0.525251	5.95021	-2.82284	0.00527012	0.0273497	-2.99149
LOC100130229	0.525226	7.33818	-4.22632	3.69e-05	0.000379723	1.6117
LOC100133019	0.524843	5.99046	-4.6692	5.72e-06	7.39e-05	3.38304
LOC100134331	0.524567	4.9102	-2.22581	0.0272096	0.102567	-4.44055
TRIB1	0.524227	8.60873	-5.43855	1.65e-07	3.3e-06	6.78308
RNF24	0.524094	9.5328	-4.78309	3.47e-06	4.76e-05	3.86124
ANKRD9	0.523804	5.96056	-4.84038	2.69e-06	3.81e-05	4.10516
UBQLNL	0.523251	3.77789	-4.31619	2.56e-05	0.000275059	1.95954
TRAPPC5	0.523166	9.41305	-6.69258	2.43e-10	1.09e-08	13.094
HIST1H2BG	0.522283	5.85052	-3.27629	0.00125159	0.00808792	-1.68154
HMGB2	0.52172	9.3129	-6.34627	1.6e-09	5.56e-08	11.2653
ETV7	0.521466	3.74314	-4.84292	2.66e-06	3.77e-05	4.11602
DPEP3	0.520859	6.46594	-3.55354	0.000480152	0.00355712	-0.795184
TLR6	0.520665	7.47917	-5.06895	9.5e-07	1.53e-05	5.10065
ENTPD1	0.520537	7.44817	-5.13664	6.94e-07	1.17e-05	5.40219
PFKFB3	0.519704	7.29735	-4.82107	2.93e-06	4.1e-05	4.02271
LOC728417	0.519621	5.39494	-4.31786	2.54e-05	0.00027337	1.96606
FMNL1	0.519105	5.34914	-4.88061	2.24e-06	3.26e-05	4.27782
LMO2	0.51604	9.88586	-5.77421	3.13e-08	7.61e-07	8.3849
LOC653907	0.515976	6.49171	-4.09697	6.21e-05	0.00059988	1.12173
FCER1G	0.515893	11.4931	-6.37149	1.39e-09	4.93e-08	11.3963
SPI1	0.515625	10.3892	-5.84749	2.16e-08	5.53e-07	8.74355
SIAH2	0.515496	8.0705	-3.73368	0.000249693	0.00202731	-0.185648
PQLC1	0.514557	10.1662	-5.36274	2.38e-07	4.55e-06	6.43086
KPNB1	0.514487	10.8881	-7.39686	4.43e-12	3.06e-10	16.9899
RILP	0.514082	4.86036	-3.86355	0.000153506	0.00132842	0.269893
LOC641825	0.51257	7.03681	-5.89825	1.67e-08	4.39e-07	8.99384
ORM1	0.511322	6.39058	-2.08758	0.0381778	0.132448	-4.7299
SRXN1	0.511077	8.25757	-4.23995	3.5e-05	0.000362028	1.66408
SLFN12	0.510627	5.2383	-5.46376	1.46e-07	2.97e-06	6.901
ECE1	0.510577	4.84294	-5.0539	1.02e-06	1.62e-05	5.03402
LOC646786	0.510419	5.19396	-3.47674	0.000629784	0.00448336	-1.04704
TSTA3	0.508343	6.96918	-3.26893	0.00128277	0.0082553	-1.70419
LOC255620	0.507847	4.03311	-8.42556	8.97e-15	1.13e-12	23.0447
SLC9A8	0.507397	6.42427	-4.87835	2.27e-06	3.28e-05	4.2681
GYG1	0.50727	9.38453	-4.71289	4.73e-06	6.22e-05	3.56542
REPS2	0.506897	5.63115	-5.0763	9.18e-07	1.48e-05	5.13328
SERPINB1	0.50647	10.012	-5.94819	1.29e-08	3.5e-07	9.24149
WSB1	0.506258	7.93592	-5.69386	4.69e-08	1.08e-06	7.99529
LOC283953	0.505965	7.13672	-6.06724	6.97e-09	2.05e-07	9.83759
ANKFY1	0.505956	6.10804	-6.622	3.58e-10	1.52e-08	12.7163
NRBF2	0.50582	8.62245	-4.24397	3.44e-05	0.000357267	1.67958
CES3	0.505592	4.71922	-4.83509	2.75e-06	3.88e-05	4.08255
DBN1	0.504859	5.83161	-4.81862	2.96e-06	4.14e-05	4.01224
KIAA0040	0.504317	6.32903	-5.39148	2.07e-07	4.02e-06	6.56398
PHTF1	0.503998	6.43352	-5.24826	4.1e-07	7.35e-06	5.90594
KRT1	0.503454	8.14135	-1.9239	0.0558709	0.175149	-5.04957
SLC2A14	0.503127	5.94698	-3.69418	0.000288786	0.00229698	-0.321523
LOC728216	0.502602	3.98234	-3.95208	0.000109398	0.000994832	0.587999
MLKL	0.501535	6.91405	-6.94305	5.99e-11	3.19e-09	14.4535
WIPI1	0.50055	6.71891	-4.77398	3.61e-06	4.92e-05	3.82263
ACRBP	0.500488	8.79115	-4.67507	5.58e-06	7.23e-05	3.40747
CPT1B	0.500053	4.75648	-6.72461	2.03e-10	9.3e-09	13.2662
NAGK	0.499877	10.7768	-6.11461	5.44e-09	1.66e-07	10.077
NFKBIA	0.499821	11.1877	-6.65013	3.07e-10	1.33e-08	12.8666
S100A11	0.499531	10.6045	-6.07194	6.8e-09	2.01e-07	9.86128
USP41	0.499168	3.85256	-8.79482	8.88e-16	1.48e-13	25.3062
SPTA1	0.498165	5.61002	-3.87237	0.000148449	0.00129143	0.301315
GPR97	0.496596	5.63158	-3.99903	9.12e-05	0.000844845	0.75916
ANKRD33	0.496529	7.49609	-4.47793	1.3e-05	0.000151325	2.60056
HMBS	0.496499	6.48948	-4.34308	2.29e-05	0.000249488	2.06481
C5orf30	0.496462	5.1091	-4.64843	6.27e-06	7.98e-05	3.29681
FBXL5	0.496355	8.154	-6.12294	5.21e-09	1.6e-07	10.1192
CHPT1	0.495642	9.3985	-3.77893	0.000211059	0.00175439	-0.0284301
TGM2	0.495296	5.21555	-3.93027	0.000118984	0.00106762	0.509054
TFE3	0.494003	6.23574	-5.88517	1.78e-08	4.66e-07	8.92918
STAT3	0.493301	8.65957	-7.06027	3.09e-11	1.77e-09	15.0999
EMP1	0.491618	4.48196	-3.91442	0.000126445	0.00112371	0.451919
CLEC5A	0.491357	4.36281	-3.55954	0.000469983	0.00350188	-0.775285
FRAT1	0.491335	7.63705	-4.69406	5.14e-06	6.72e-05	3.48663
ZNF350	0.491272	6.40438	-4.97103	1.49e-06	2.28e-05	4.66987
ITLN1	0.489679	5.70356	-2.3665	0.0189696	0.0772623	-4.12805
GBA	0.489077	7.59037	-5.84608	2.18e-08	5.57e-07	8.73661
TFDP1	0.488885	8.49255	-4.99087	1.36e-06	2.1e-05	4.75666
RNU1A3	0.488249	8.29277	-3.26772	0.00128798	0.00827631	-1.70792
PIK3AP1	0.488204	8.44153	-3.83412	0.000171588	0.00146821	0.16548
PHACTR1	0.487835	4.69099	-4.22241	3.75e-05	0.000384845	1.59673
CASC3	0.487744	9.01945	-6.83791	1.08e-10	5.29e-09	13.8792
SEMA4A	0.487078	8.72461	-5.28348	3.47e-07	6.34e-06	6.06653
DUSP19	0.486656	11.8711	-6.31712	1.87e-09	6.41e-08	11.1142
OPLAH	0.484798	4.52919	-6.04616	7.78e-09	2.26e-07	9.73143
PADI2	0.484415	4.68746	-3.92704	0.00012047	0.0010777	0.497391
CNIH4	0.484051	9.25561	-5.52239	1.1e-07	2.29e-06	7.17674
KRTAP19-6	0.483944	3.79702	-3.46383	0.000658879	0.00466366	-1.0889
LOC100132510	0.482802	6.59575	-4.62591	6.91e-06	8.73e-05	3.20366
MTMR3	0.481739	6.81306	-6.92176	6.76e-11	3.52e-09	14.3368
CTSD	0.48163	7.92345	-4.97157	1.49e-06	2.28e-05	4.67222
LOC391045	0.480307	6.02312	-3.64524	0.000345255	0.00268572	-0.488146
ANPEP	0.480272	8.62227	-3.93356	0.000117488	0.00105739	0.520942
LOC649923	0.480096	6.53588	-1.505	0.133994	0.313926	-5.75273
C14orf159	0.479409	9.18432	-6.34558	1.6e-09	5.57e-08	11.2616
MT1E	0.479267	5.18214	-5.93683	1.37e-08	3.69e-07	9.18503
BMX	0.479196	3.88304	-6.47035	8.19e-10	3.13e-08	11.9134
LOC648998	0.479149	4.44183	-4.18961	4.29e-05	0.000432693	1.47136
LOC650919	0.478245	6.59284	-3.5499	0.00048641	0.00359542	-0.807221
CHST15	0.478101	10.4551	-5.23832	4.3e-07	7.65e-06	5.86072
C5AR1	0.477352	9.70219	-5.03058	1.13e-06	1.78e-05	4.93108
APOL2	0.47734	4.75777	-6.08359	6.4e-09	1.9e-07	9.92006
TXNDC5	0.477274	6.79483	-2.18692	0.0299771	0.110541	-4.52373
ITPK1	0.47726	8.00507	-4.40166	1.79e-05	0.000201001	2.29591
DAAM2	0.476702	3.83599	-2.63625	0.00908009	0.0426909	-3.47866
TK1	0.476341	3.79928	-3.77048	0.000217811	0.00180346	-0.0579011
CLEC1B	0.47604	8.06225	-3.28061	0.00123357	0.00798889	-1.6682
SLC9A1	0.475615	8.49807	-6.63886	3.26e-10	1.4e-08	12.8063
LOC652102	0.4753	5.21943	-2.16326	0.0317776	0.115562	-4.57366
NCF1C	0.475151	10.8231	-5.13311	7.05e-07	1.19e-05	5.3864
MFN2	0.474021	7.33001	-4.64855	6.26e-06	7.98e-05	3.29731
MSL1	0.473786	7.17999	-4.22296	3.75e-05	0.00038413	1.59883
LOC100131726	0.47358	4.33759	-3.01805	0.00289524	0.0164101	-2.4492
MGC29506	0.473228	7.39523	-2.02033	0.0447614	0.148405	-4.86425
HIST1H2BK	0.473196	9.99299	-6.09005	6.19e-09	1.85e-07	9.95269
LOC642377	0.472238	5.32053	-3.50256	0.000575168	0.0041543	-0.962888
NCF2	0.472211	10.6269	-5.22824	4.51e-07	7.99e-06	5.81497
LOC728457	0.472077	8.80271	-5.11291	7.75e-07	1.29e-05	5.29613
GNG5	0.471551	7.86306	-5.40662	1.92e-07	3.76e-06	6.63432
GMPR	0.471519	8.93024	-2.95604	0.00351354	0.0194059	-2.62504
SRPK1	0.47144	8.35832	-4.62219	7.02e-06	8.85e-05	3.18831
P2RX1	0.470654	7.11979	-4.29736	2.76e-05	0.000295384	1.88619
CSF3R	0.470294	10.8251	-4.45595	1.43e-05	0.000163866	2.51235
CD58	0.469747	7.93656	-4.8966	2.09e-06	3.06e-05	4.34674
SLC27A3	0.469685	9.15684	-5.26119	3.86e-07	6.97e-06	5.96477
CASP4	0.469031	6.56306	-7.7089	7.04e-13	5.92e-11	18.7845
AQP10	0.468188	6.00253	-2.47574	0.0141768	0.0612704	-3.87297
C22orf25	0.468112	7.9809	-3.94967	0.000110419	0.00100351	0.579263
PANX2	0.467963	7.92545	-3.03158	0.00277436	0.0158286	-2.41038
LOC100129681	0.467923	8.85749	-3.44377	0.000706615	0.0049508	-1.1537
NCAPG	0.467849	3.99204	-3.7979	0.00019661	0.00164999	0.0379521
PLEK	0.467455	11.3275	-6.52284	6.16e-10	2.44e-08	12.19
MS4A3	0.46718	5.11742	-3.28101	0.00123194	0.00798007	-1.66698
MICB	0.467163	7.7168	-5.18464	5.54e-07	9.61e-06	5.6178
PATL1	0.467071	8.42345	-7.14318	1.92e-11	1.16e-09	15.5608
TOR1A	0.467058	8.25092	-7.31565	7.11e-12	4.72e-10	16.5294
YPEL3	0.466946	10.8368	-5.05892	9.95e-07	1.59e-05	5.05624
ATG16L2	0.465686	8.8541	-4.10241	6.07e-05	0.000588052	1.14206
TNIP1	0.465342	9.65867	-6.44891	9.19e-10	3.47e-08	11.8009
LOC100132112	0.463948	7.86444	-3.23642	0.00142946	0.00902719	-1.80374
GLRX	0.463817	11.1989	-6.23412	2.9e-09	9.42e-08	10.6864
DOK3	0.463774	5.00076	-4.31829	2.54e-05	0.000272985	1.96775
SLC40A1	0.463199	7.97062	-5.00599	1.27e-06	1.97e-05	4.82297
OGFR	0.462065	7.49548	-5.71331	4.25e-08	9.94e-07	8.08926
IL17RA	0.462027	8.83524	-5.24374	4.19e-07	7.48e-06	5.88536
LOC731528	0.461862	4.07349	-4.57045	8.78e-06	0.000107417	2.97581
CEBPD	0.461784	11.2863	-4.42209	1.65e-05	0.000185645	2.37711
FOS	0.461613	8.90807	-3.99026	9.44e-05	0.000871969	0.727077
ALPL	0.461041	10.9188	-2.33875	0.0203945	0.0817431	-4.19111
MCL1	0.460438	10.0898	-5.54422	9.84e-08	2.09e-06	7.27996
LOC730284	0.459432	7.85927	-3.44467	0.000704389	0.00493987	-1.15078
JDP2	0.459326	5.60799	-3.91808	0.000124683	0.00111063	0.465103
NDN	0.458713	4.90861	-4.93545	1.75e-06	2.62e-05	4.51492
UBR2	0.458543	8.79134	-6.71876	2.1e-10	9.56e-09	13.2347
LOC729196	0.457579	4.29278	-4.2061	4.01e-05	0.000408001	1.53428
FOLR3	0.456853	9.78592	-2.24929	0.0256486	0.0979651	-4.38965
SAMD4A	0.45644	4.33639	-3.33893	0.00101322	0.00675782	-1.48685
PPDPF	0.455849	6.38614	-2.61854	0.00954737	0.0444725	-3.5233
GYPE	0.455835	5.19265	-5.18695	5.48e-07	9.52e-06	5.6282
CSF2RB	0.455759	5.6975	-3.78873	0.000203474	0.00170087	0.0058247
HTATIP2	0.455458	8.6479	-6.5377	5.68e-10	2.27e-08	12.2686
CHIC2	0.455323	9.3286	-6.08119	6.48e-09	1.92e-07	9.90792
LOC728715	0.455013	5.54083	-2.03239	0.0435143	0.145472	-4.84046
TSEN34	0.454883	10.1731	-5.92604	1.45e-08	3.85e-07	9.13144
ZDHHC18	0.454777	8.89848	-4.50685	1.15e-05	0.000136254	2.71719
ASAP1IT1	0.454541	4.63927	-3.41211	0.00078855	0.00543891	-1.25525
NBEAL2	0.452688	8.58509	-5.07004	9.45e-07	1.52e-05	5.10549
PTEN	0.452614	9.06851	-5.7627	3.32e-08	8.02e-07	8.32885
RAB31	0.452231	10.838	-5.85852	2.04e-08	5.29e-07	8.79781
ST6GALNAC4	0.451702	6.71901	-3.71394	0.000268556	0.00216001	-0.253701
DENND5A	0.451367	9.15166	-6.15831	4.33e-09	1.35e-07	10.2989
GRASP	0.451094	5.16546	-3.556	0.00047595	0.00353375	-0.787014
GPR109B	0.450489	5.01487	-6.18862	3.69e-09	1.16e-07	10.4534
NUDT16	0.449873	5.6036	-3.81856	0.000181944	0.00154208	0.110565
TMEM120A	0.449795	7.83843	-5.13466	7e-07	1.18e-05	5.39333
NSMAF	0.449442	9.14569	-6.27004	2.4e-09	7.95e-08	10.871
PFTK1	0.449142	5.0844	-3.98983	9.45e-05	0.000872998	0.725494
CSAD	0.449062	5.95319	-5.5168	1.13e-07	2.35e-06	7.15036
LYSMD2	0.448808	10.4208	-6.30351	2.01e-09	6.82e-08	11.0437
LOC646301	0.447932	7.15126	-3.09635	0.0022576	0.0132826	-2.22242
DRAM1	0.447734	6.79923	-5.15527	6.36e-07	1.08e-05	5.48568
LOC100128729	0.447489	7.44421	-3.07242	0.00243717	0.0141985	-2.29228
LOC201175	0.447142	6.25469	-3.39347	0.00084087	0.00573584	-1.31466
STOM	0.446683	9.16363	-5.32162	2.9e-07	5.42e-06	6.24136
TMUB2	0.445966	6.92289	-7.48163	2.7e-12	1.93e-10	17.4736
SLCO4C1	0.444949	5.77348	-3.6277	0.000367919	0.00283308	-0.547402
WARS	0.444644	9.53086	-4.01606	8.53e-05	0.000795257	0.821697
HBZ	0.444481	6.02542	-1.51892	0.130454	0.308954	-5.73204
GTF2H2B	0.443937	6.88874	-4.25621	3.27e-05	0.000341808	1.72675
CTRL	0.442834	4.98684	-3.97509	0.000100083	0.000918842	0.671688
LOC255783	0.442827	8.06816	-5.34562	2.58e-07	4.9e-06	6.35183
RNF13	0.44185	6.86877	-5.37106	2.28e-07	4.4e-06	6.46936
SERTAD1	0.441791	7.44167	-5.8293	2.37e-08	5.96e-07	8.65423
LOC728093	0.441527	3.81825	-4.35024	2.22e-05	0.000243365	2.0929
CTBS	0.441246	8.09038	-5.23006	4.47e-07	7.93e-06	5.82323
ST3GAL4	0.440956	5.21641	-3.35643	0.000954606	0.00641984	-1.43186
CARM1	0.440054	10.0732	-4.05972	7.19e-05	0.000682769	0.982968
DKFZp686I15217	0.439858	5.93234	-5.0104	1.24e-06	1.94e-05	4.8423
FLJ10213	0.439565	6.91295	-4.13714	5.29e-05	0.000520427	1.27255
RAF1	0.439203	9.03792	-5.85962	2.03e-08	5.26e-07	8.80324
RNU4-1	0.438941	4.2316	-3.03933	0.00270727	0.0155225	-2.38809
RGMA	0.438372	5.17166	-5.11729	7.59e-07	1.26e-05	5.31568
LOC730387	0.438282	5.24581	-3.0454	0.00265579	0.0152681	-2.3706
KDM6B	0.43643	5.78562	-3.91102	0.000128101	0.0011374	0.439701
IFI27L1	0.436281	6.15469	-3.13926	0.00196585	0.0118142	-2.09592
C12orf35	0.435608	10.377	-5.35958	2.41e-07	4.62e-06	6.41628
NSUN3	0.434937	6.24106	-3.74131	0.000242739	0.00198005	-0.159246
PHF21A	0.434921	9.87595	-5.6847	4.91e-08	1.13e-06	7.95111
NCF1B	0.434557	7.23334	-3.36544	0.00092569	0.00624983	-1.40346
PISD	0.433329	8.87498	-4.74732	4.06e-06	5.47e-05	3.71004
MCM4	0.432854	4.37811	-4.58251	8.33e-06	0.000102326	3.02518
MEGF9	0.432485	6.80814	-3.56031	0.000468695	0.00349491	-0.772732
CCL3	0.43229	4.28545	-3.87959	0.000144433	0.00125944	0.327051
ZNF213	0.432125	6.17623	-4.8671	2.38e-06	3.44e-05	4.21972
LOC730278	0.431713	11.4425	-3.88096	0.000143681	0.00125399	0.331947
BCL2A1	0.430646	4.72549	-3.58863	0.00042353	0.00319991	-0.678476
NTNG2	0.429979	3.69505	-4.14365	5.15e-05	0.000509616	1.29707
GPR141	0.42937	3.91755	-5.00004	1.3e-06	2.02e-05	4.79685
LOC100131541	0.428994	7.72136	-3.49418	0.000592395	0.00426111	-0.990271
LOC285908	0.428897	4.9303	-3.91702	0.000125189	0.00111421	0.461298
KIAA1600	0.428276	8.44095	-5.13562	6.97e-07	1.18e-05	5.39761
TMEM55A	0.428274	7.31001	-3.74163	0.000242449	0.00197931	-0.158126
APH1B	0.428124	7.36343	-5.25657	3.95e-07	7.09e-06	5.94373
LOC652699	0.427472	4.41304	-4.51476	1.11e-05	0.000132376	2.7492
ADAM8	0.426589	9.20127	-5.19644	5.24e-07	9.15e-06	5.67104
ABLIM3	0.42619	5.71801	-3.45844	0.000671391	0.00473417	-1.10633
FLOT1	0.426129	8.96361	-4.58678	8.18e-06	0.000100816	3.04267
BAZ1A	0.426044	8.07146	-5.47322	1.39e-07	2.84e-06	6.94534
PRC1	0.426006	4.42971	-3.94821	0.000111045	0.00100857	0.573951
LYN	0.425603	12.1582	-6.2925	2.13e-09	7.17e-08	10.9868
LOC649864	0.425525	5.88294	-3.34992	0.00097602	0.00654057	-1.45234
ZNF200	0.42529	6.70513	-5.10354	8.09e-07	1.33e-05	5.25438
LOC152195	0.424997	4.83895	-4.36737	2.07e-05	0.000228431	2.16033
GSN	0.424934	6.69917	-3.15602	0.0018617	0.0112865	-2.04609
FLJ36644	0.424894	3.89464	-4.00906	8.77e-05	0.000815515	0.79595
VWF	0.424798	6.1634	-2.76809	0.00620023	0.0312117	-3.13762
LOC401845	0.424688	5.33219	-2.01983	0.0448138	0.148529	-4.86523
GNG10	0.424569	8.72268	-3.14128	0.00195304	0.0117444	-2.08994
FUT7	0.424356	4.90057	-3.93144	0.00011845	0.00106497	0.513282
AZI2	0.424206	7.17124	-4.58982	8.08e-06	9.97e-05	3.05513
BTN2A1	0.423453	7.01568	-6.12838	5.06e-09	1.56e-07	10.1468
LOC642103	0.423417	8.02634	-2.4531	0.0150706	0.0644406	-3.92671
KLHL2	0.422971	7.60594	-2.94588	0.00362569	0.0199203	-2.65353
TFPI	0.422737	4.34376	-4.24165	3.47e-05	0.000360286	1.67062
FLJ12078	0.422588	6.47137	-3.43218	0.000735625	0.00511784	-1.19096
HAL	0.420697	6.52936	-3.28286	0.00122433	0.00793593	-1.66127
TXNL4B	0.420254	5.0088	-4.48353	1.27e-05	0.000148612	2.62312
LOC730820	0.420031	9.48642	-4.29972	2.74e-05	0.000292748	1.89536
GSDMD	0.419713	9.65861	-4.94199	1.7e-06	2.57e-05	4.54336
OGFRL1	0.419616	7.51458	-3.75028	0.000234802	0.00192695	-0.128161
ATG7	0.419051	7.59524	-5.27711	3.58e-07	6.51e-06	6.03741
C5orf62	0.418375	4.91959	-3.80374	0.000192357	0.00161796	0.0584322
PLXDC2	0.418012	7.86349	-4.7145	4.7e-06	6.19e-05	3.57215
UBXN2B	0.417696	8.09881	-4.56417	9.02e-06	0.000110081	2.95014
ABTB1	0.41742	9.97737	-4.95752	1.58e-06	2.41e-05	4.61093
LOC731049	0.416706	7.0999	-4.90678	1.99e-06	2.95e-05	4.39074
PTP4A1	0.416374	5.03942	-5.16648	6.03e-07	1.03e-05	5.53603
HIST2H4B	0.416264	5.41141	-3.70788	0.000274615	0.00220256	-0.274539
STYXL1	0.416107	7.42094	-5.10667	7.98e-07	1.32e-05	5.26829
TLR1	0.415614	8.06512	-2.448	0.0152789	0.06518	-3.93876
SPOCD1	0.415285	5.37735	-3.37782	0.000887283	0.00602339	-1.36432
C2orf88	0.415146	4.01487	-3.42655	0.000750139	0.00521271	-1.20904
C17orf62	0.414325	9.08777	-5.85778	2.05e-08	5.3e-07	8.79416
TOM1	0.414235	6.79086	-6.38619	1.29e-09	4.61e-08	11.4729
RNF144B	0.412811	7.61461	-3.60639	0.00039734	0.0030259	-0.619058
MAZ	0.412635	5.3397	-6.02428	8.71e-09	2.5e-07	9.62153
FHL2	0.41201	5.14858	-5.07649	9.17e-07	1.48e-05	5.13412
GLIPR2	0.411884	11.423	-6.91405	7.06e-11	3.65e-09	14.2946
STK3	0.411445	6.23291	-3.62275	0.000374562	0.00287901	-0.564072
MOSPD2	0.411235	7.31969	-4.47335	1.33e-05	0.000153743	2.58216
SOCS3	0.411142	4.55841	-4.6508	6.2e-06	7.91e-05	3.30662
CAMK1G	0.410402	4.33795	-2.96742	0.0033917	0.0188212	-2.59302
IFNGR2	0.410249	11.5006	-6.54913	5.33e-10	2.15e-08	12.3291
ACTN1	0.409717	10.3423	-4.84985	2.58e-06	3.67e-05	4.14572
BCL6	0.409513	7.36765	-5.1447	6.68e-07	1.13e-05	5.43828
LOC390530	0.408905	7.92295	-4.66515	5.83e-06	7.49e-05	3.36621
NUB1	0.408884	6.29828	-7.40806	4.15e-12	2.89e-10	17.0537
SRGN	0.40869	13.5702	-6.08802	6.25e-09	1.86e-07	9.94241
HIST1H4E	0.407773	3.95029	-3.03302	0.00276178	0.0157801	-2.40624
EFCAB4A	0.407741	4.41305	-3.66267	0.000324047	0.00254205	-0.429029
NCF1	0.407736	11.3341	-3.94514	0.000112366	0.00101777	0.562838
TBC1D3G	0.407678	5.46552	-3.12796	0.00203909	0.0121894	-2.12939
SLC36A1	0.407607	6.01236	-3.97955	9.84e-05	0.000904507	0.687935
PIP4K2C	0.407371	6.18917	-4.46212	1.39e-05	0.000160087	2.53709
LOC196752	0.407293	6.91951	-4.00376	8.95e-05	0.000831229	0.776511
LILRA6	0.407276	4.81927	-6.96489	5.3e-11	2.85e-09	14.5734
CLEC4A	0.407251	9.87637	-5.80053	2.74e-08	6.76e-07	8.51339
LOC100132394	0.407128	8.24013	-2.20733	0.0284961	0.106377	-4.48027
ABCA13	0.407003	3.62544	-2.99068	0.00315468	0.0176837	-2.52723
SPATA13	0.406672	7.80351	-3.7758	0.000213536	0.00177201	-0.0393495
LOC642684	0.405442	5.62223	-2.49683	0.0133866	0.058511	-3.82248
ARHGEF11	0.404615	4.62225	-6.41176	1.12e-09	4.1e-08	11.6064
TDRD9	0.404183	4.68276	-3.64643	0.000343775	0.00267656	-0.484139
HPS1	0.404175	6.72587	-3.07042	0.00245276	0.0142725	-2.2981
C3orf34	0.403675	9.60201	-5.11262	7.76e-07	1.29e-05	5.29485
LOC100134634	0.403529	8.14074	-2.92976	0.00381038	0.0207762	-2.69856
C15orf39	0.403337	9.03059	-4.44523	1.5e-05	0.000170648	2.46943
GATS	0.40271	6.71703	-3.64171	0.000349715	0.0027133	-0.500109
CLEC7A	0.402616	5.84503	-3.83053	0.000173924	0.00148307	0.152807
CXorf65	0.402545	5.18721	-3.75483	0.00023087	0.0018994	-0.112367
GP9	0.402462	10.2393	-3.54389	0.000496923	0.00366401	-0.827094
BASP1	0.40144	12.1929	-3.71088	0.000271595	0.00218128	-0.264212
PPP1R15A	0.401431	9.55202	-4.83608	2.74e-06	3.87e-05	4.08677
MAD2L1BP	0.401133	7.68838	-5.15627	6.33e-07	1.08e-05	5.49017
LOC100134364	0.401119	7.79949	-3.02663	0.00281806	0.0160369	-2.42461
RDBP	0.400797	5.91892	-4.86901	2.36e-06	3.41e-05	4.22792
CAMKK2	0.400757	5.88127	-3.23207	0.00145024	0.009139	-1.817
CHD7	0.400634	7.51363	-4.65997	5.96e-06	7.64e-05	3.34468
LOC100134728	0.400603	7.55459	-4.07198	6.85e-05	0.000654529	1.02853
LOC729732	0.400353	3.91211	-3.83335	0.000172084	0.00147118	0.162776
NT5C2	0.399958	9.80302	-5.89324	1.71e-08	4.49e-07	8.96907
ITGAM	0.399747	9.77646	-4.23344	3.59e-05	0.000370567	1.63906
LOC730286	0.399606	8.10696	-2.54294	0.0117944	0.0527311	-3.7107
TRPM6	0.399484	5.7842	-2.78261	0.00594013	0.0301576	-3.09914
GRAMD1B	0.399072	3.82308	-3.41852	0.000771266	0.00533332	-1.23475
MR1	0.398832	7.04708	-5.06062	9.87e-07	1.58e-05	5.06377
PTPLA	0.398574	4.21283	-3.45686	0.000675106	0.00475811	-1.11145
RBM47	0.398214	9.86888	-4.20603	4.01e-05	0.000408001	1.53401
LOC402176	0.397877	4.73208	-3.15217	0.00188519	0.0114033	-2.05757
LOC651143	0.397866	8.30203	-4.51225	1.13e-05	0.000133742	2.73906
STX10	0.397853	8.94091	-5.96577	1.18e-08	3.25e-07	9.32901
B3GNT8	0.397813	5.52213	-2.96606	0.00340608	0.0188909	-2.59686
RNF149	0.397303	9.84186	-4.42712	1.61e-05	0.000182394	2.39713
CREG1	0.397273	9.14061	-4.07011	6.9e-05	0.000658391	1.02157
POLQ	0.397104	3.71349	-4.75437	3.94e-06	5.32e-05	3.73978
SESTD1	0.396175	6.37139	-4.59956	7.74e-06	9.63e-05	3.09513
TMEM88	0.395818	4.3351	-3.26534	0.00129826	0.00833154	-1.71523
LOC392437	0.395339	12.6366	-5.06498	9.67e-07	1.55e-05	5.08308
ABHD3	0.395023	8.36372	-3.51293	0.000554517	0.00402472	-0.928949
CHSY1	0.39492	9.44569	-4.53278	1.03e-05	0.000123775	2.82228
LOC283392	0.393842	3.63447	-3.90342	0.000131881	0.00116748	0.412388
LILRB3	0.393638	12.6625	-5.98439	1.07e-08	2.99e-07	9.42191
PCGF5	0.393032	5.35976	-3.45573	0.000677775	0.00477465	-1.1151
KLF6	0.393006	8.70404	-6.50322	6.85e-10	2.69e-08	12.0865
PGD	0.392836	10.3691	-4.2104	3.94e-05	0.00040167	1.55074
TBC1D2	0.392647	7.04451	-3.86596	0.000152109	0.0013194	0.278468
MEIS1	0.392446	6.03252	-3.24268	0.00140004	0.00886595	-1.78464
HBA2	0.392304	13.8179	-5.45829	1.5e-07	3.03e-06	6.8754
LOC284757	0.392202	5.81291	-2.47653	0.0141464	0.0611839	-3.87109
MVP	0.392007	8.83324	-6.0572	7.34e-09	2.15e-07	9.787
NOP10	0.391192	11.5986	-7.56491	1.65e-12	1.25e-10	17.9515
MMD	0.390758	10.1802	-4.27326	3.05e-05	0.000322221	1.79265
NUP214	0.390452	10.1882	-4.96448	1.53e-06	2.35e-05	4.64128
DNTTIP1	0.390119	9.07062	-5.32691	2.82e-07	5.31e-06	6.26567
SLC6A10P	0.390045	5.72173	-3.67657	0.000308021	0.0024311	-0.381709
MYLIP	0.389332	10.1758	-5.49198	1.27e-07	2.62e-06	7.03346
SNORD3A	0.388746	5.64841	-3.12562	0.00205461	0.0122637	-2.13632
LOC644642	0.388406	7.01573	-3.06398	0.00250362	0.014506	-2.31682
RILPL2	0.388159	8.31934	-4.89806	2.07e-06	3.04e-05	4.35304
FAM53C	0.387999	9.24855	-4.02801	8.14e-05	0.000762572	0.865662
ITGA2B	0.387952	7.28328	-2.12987	0.0344773	0.122779	-4.64325
WBP5	0.387951	5.16499	-5.0928	8.51e-07	1.39e-05	5.20657
LYL1	0.387487	12.0047	-4.06217	7.12e-05	0.000676808	0.992053
POLR2J	0.387436	5.01902	-4.03255	8e-05	0.000750779	0.882422
HIST1H2AM	0.386615	3.8786	-3.32358	0.00106735	0.0070555	-1.53486
PPPDE2	0.386053	7.65218	-4.83694	2.73e-06	3.86e-05	4.09044
LOC652775	0.386051	5.8638	-1.62041	0.106812	0.273712	-5.57565
DKFZp434K191	0.385761	6.34346	-2.9078	0.00407584	0.0220055	-2.75953
ZC3H12A	0.385533	5.71099	-3.76769	0.000220089	0.00182079	-0.0676327
DGAT2	0.385344	5.98727	-3.14728	0.0019154	0.0115672	-2.07213
BLVRA	0.384715	8.93461	-3.35521	0.000958576	0.00643965	-1.43569
PRKD2	0.384461	6.83188	-4.50854	1.14e-05	0.000135381	2.72406
SMAP2	0.38444	10.9642	-4.14719	5.08e-05	0.000503112	1.31046
FURIN	0.384394	6.31091	-3.15813	0.00184898	0.0112335	-2.03981
LOC652694	0.38407	8.99252	-1.41679	0.15819	0.348302	-5.87946
XIST	0.383889	7.47878	-2.43934	0.0156383	0.066384	-3.95916
CEBPB	0.38321	12.1542	-4.84793	2.6e-06	3.69e-05	4.13747
TACSTD2	0.38311	4.20547	-1.88819	0.0605332	0.185823	-5.11597
MARK3	0.382957	6.11557	-5.55749	9.22e-08	1.97e-06	7.34287
PSME1	0.382898	8.61753	-5.61918	6.8e-08	1.51e-06	7.63663
ELF4	0.382574	9.32106	-5.95611	1.24e-08	3.39e-07	9.28088
RSPH9	0.382432	3.67983	-4.75568	3.92e-06	5.29e-05	3.74529
EIF4E3	0.382189	8.79459	-5.04098	1.08e-06	1.71e-05	4.97699
EDEM2	0.382163	7.87629	-5.83552	2.3e-08	5.83e-07	8.68475
TMOD1	0.381865	8.2935	-1.98842	0.0482099	0.156656	-4.92654
NCRNA00085	0.381861	5.99683	-3.36655	0.00092218	0.00622897	-1.39995
DUSP18	0.381212	7.76828	-5.0344	1.11e-06	1.76e-05	4.94796
DNAJC5	0.380577	5.98706	-4.54789	9.67e-06	0.000116885	2.88372
TIMP2	0.3802	6.6667	-6.05621	7.38e-09	2.15e-07	9.78202
RGS2	0.380166	12.4107	-3.55679	0.000474621	0.00352896	-0.784413
STARD10	0.379996	6.49751	-3.75144	0.000233789	0.00192079	-0.124116
CREB5	0.37965	7.02358	-3.8867	0.000140575	0.00123304	0.352457
FAM126B	0.379558	8.56486	-3.24367	0.00139543	0.00884469	-1.7816
RHOG	0.379517	11.5264	-5.85737	2.05e-08	5.31e-07	8.79217
SLC30A1	0.379414	4.65109	-5.72678	3.98e-08	9.37e-07	8.15445
TMEM60	0.379344	8.74772	-5.37558	2.24e-07	4.31e-06	6.49027
NLRP12	0.379177	6.16143	-4.17442	4.56e-05	0.000457011	1.4136
IGF2BP3	0.377285	4.52119	-3.89224	0.000137635	0.00121155	0.372295
LOC729905	0.377154	5.57725	-3.89568	0.000135842	0.00119789	0.38461
FAM158A	0.376957	4.78419	-3.89857	0.000134346	0.00118717	0.395003
BATF	0.376864	6.79322	-3.24668	0.00138154	0.0087712	-1.77241
POLE2	0.376593	3.72017	-4.73025	4.38e-06	5.83e-05	3.63825
LOC100133477	0.376252	10.5947	-6.21479	3.21e-09	1.03e-07	10.5872
LOC644132	0.376152	6.12972	-4.37056	2.04e-05	0.000226012	2.1729
RNASEL	0.376121	7.99524	-5.19679	5.23e-07	9.14e-06	5.67262
ATP8B4	0.376036	7.319	-3.32133	0.00107552	0.00710158	-1.54189
EIF1B	0.375638	10.5745	-4.16175	4.79e-05	0.00047795	1.36555
C18orf25	0.374044	8.88204	-5.54297	9.9e-08	2.1e-06	7.27407
FAM13AOS	0.373918	6.08878	-3.32551	0.00106038	0.00702507	-1.52882
ZFP36	0.373489	11.2758	-5.01553	1.21e-06	1.9e-05	4.86486
ASAP1	0.373348	9.3832	-5.71504	4.22e-08	9.88e-07	8.09764
LOC646434	0.372968	4.05399	-3.48449	0.000612901	0.00438314	-1.02184
LOC100134300	0.372468	5.03948	-3.69859	0.000284148	0.00226555	-0.306406
LOC652126	0.372261	3.64216	-3.30636	0.00113127	0.00739898	-1.58847
ZYX	0.371521	10.1689	-5.40064	1.98e-07	3.86e-06	6.60649
LPPR2	0.371181	6.98851	-3.17484	0.00175087	0.0107329	-1.98986
GPR175	0.370779	7.33129	-2.32072	0.02137	0.0848063	-4.23172
USF1	0.370457	6.79684	-3.4939	0.000592984	0.00426122	-0.991193
C9orf72	0.370352	5.31717	-5.59293	7.74e-08	1.69e-06	7.51133
GORASP1	0.370239	7.05579	-3.88634	0.000140768	0.00123401	0.35117
LOC100131845	0.37023	3.7195	-2.60271	0.00998333	0.0461127	-3.56297
RAB32	0.369605	9.01564	-4.8488	2.59e-06	3.68e-05	4.1412
NUMB	0.369119	10.2728	-5.14984	6.52e-07	1.11e-05	5.46135
IL10RB	0.369104	9.80786	-5.96776	1.17e-08	3.23e-07	9.3389
PREX1	0.368887	8.1336	-3.72696	0.000255964	0.00207199	-0.208829
DOCK5	0.368724	5.78457	-2.81911	0.00532917	0.0276224	-3.00153
FOXC1	0.368658	3.73423	-3.44333	0.00070769	0.00495366	-1.15511
ST8SIA4	0.368565	6.89297	-4.72621	4.46e-06	5.92e-05	3.62126
RAB8A	0.368353	10.1648	-5.861	2.02e-08	5.23e-07	8.81
C6orf150	0.368291	4.27504	-4.85021	2.57e-06	3.66e-05	4.14724
ELOF1	0.367724	8.0067	-3.68146	0.000302555	0.00239815	-0.365001
FLCN	0.367717	4.23931	-3.81941	0.00018136	0.00153853	0.113573
GNG8	0.367668	5.36922	-3.06317	0.00251005	0.0145329	-2.31915
DHRS12	0.367634	4.49576	-4.71899	4.6e-06	6.09e-05	3.59095
KIAA1958	0.367412	3.66728	-4.51865	1.1e-05	0.00013062	2.76495
TMPRSS9	0.367193	5.01572	-1.95886	0.0516014	0.165005	-4.98338
CACNA1E	0.367052	3.64626	-3.83882	0.00016857	0.00144322	0.182112
BIRC5	0.366998	3.69355	-3.7436	0.000240687	0.00196709	-0.151307
RIT1	0.366375	7.10297	-4.52072	1.09e-05	0.000129526	2.77333
CAPG	0.366085	6.37083	-3.39133	0.000847098	0.00577169	-1.32148
MPP1	0.36589	10.7692	-3.24835	0.0013739	0.00873206	-1.76731
RENBP	0.365834	7.24414	-4.66117	5.93e-06	7.6e-05	3.34967
IFNGR1	0.365634	11.0126	-4.48054	1.29e-05	0.000149896	2.61107
KIAA0101	0.365376	7.40357	-6.87965	8.56e-11	4.29e-09	14.1065
CCNF	0.365153	5.08071	-3.13468	0.00199525	0.0119691	-2.1095
LOC100134734	0.364377	6.06166	-2.42914	0.0160711	0.0678193	-3.9831
C20orf24	0.364082	11.2848	-6.68333	2.55e-10	1.15e-08	13.0443
MAX	0.364061	6.34621	-6.20035	3.47e-09	1.1e-07	10.5134
C16orf61	0.36398	9.34523	-4.26869	3.11e-05	0.000327022	1.77496
AGPAT9	0.363649	8.50683	-3.43738	0.000722469	0.00504285	-1.17425
C16orf68	0.363614	7.53753	-4.1045	6.02e-05	0.000583754	1.1499
VNN2	0.363466	8.82263	-4.19531	4.19e-05	0.000424595	1.49308
MGC4677	0.362389	5.93026	-7.5842	1.47e-12	1.13e-10	18.0626
PELI2	0.361464	8.18907	-4.28252	2.94e-05	0.000311681	1.82853
GALK1	0.36136	9.0017	-5.38158	2.17e-07	4.19e-06	6.51808
SMARCD3	0.361325	4.83659	-5.88022	1.83e-08	4.77e-07	8.90478
FIS1	0.360977	9.48037	-3.53813	0.000507191	0.00372676	-0.846099
LOC729021	0.360576	8.7361	-2.67385	0.00815579	0.0391383	-3.38298
PACAP	0.360175	4.8751	-2.63494	0.00911408	0.0428252	-3.48198
TNFSF14	0.359567	8.14514	-4.03913	7.8e-05	0.00073351	0.906725
JUNB	0.359456	6.87936	-3.33883	0.00101354	0.00675842	-1.48714
RAB3IL1	0.359265	6.4315	-1.94337	0.0534583	0.169555	-5.01285
RGS1	0.35904	4.87334	-2.96653	0.00340106	0.0188665	-2.59552
SPRYD3	0.358673	8.36244	-2.64451	0.00886933	0.041879	-3.45775
RHOT1	0.358564	6.55285	-6.21833	3.15e-09	1.01e-07	10.6054
SELENBP1	0.357975	8.92234	-1.67727	0.0951442	0.253433	-5.48373
ARHGAP27	0.357919	7.26373	-3.83288	0.000172389	0.00147294	0.161115
LILRA2	0.357755	10.8482	-3.4571	0.000674547	0.00475529	-1.11068
MT1X	0.357552	8.30635	-2.95465	0.00352868	0.0194835	-2.62894
ACSL3	0.35726	5.97863	-6.04473	7.84e-09	2.27e-07	9.72424
EVI2A	0.357139	7.39218	-4.61779	7.16e-06	8.98e-05	3.17014
DEDD2	0.356679	10.3611	-6.48714	7.47e-10	2.9e-08	12.0018
PSME2	0.356664	10.9258	-4.15131	5e-05	0.00049554	1.32604
LOC643313	0.356275	5.50378	-3.98004	9.82e-05	0.000903051	0.689742
C17orf53	0.355991	3.59735	-3.93273	0.000117865	0.00106047	0.51793
ACTA2	0.355939	7.48895	-2.56128	0.0112097	0.0506893	-3.66571
SDCBP	0.355927	10.4619	-3.4599	0.000667993	0.00471468	-1.10163
EMR2	0.35574	9.54253	-3.53254	0.000517345	0.00379151	-0.864513
FAM46C	0.355492	10.9309	-2.13277	0.0342347	0.122164	-4.63723
IFRD1	0.355482	6.08347	-4.88469	2.2e-06	3.21e-05	4.29539
PLXNC1	0.354993	7.29507	-2.89171	0.00428101	0.0229298	-2.80395
OSGIN2	0.35481	6.45259	-2.81801	0.00534676	0.0276991	-3.0045
SLC16A5	0.35478	6.03198	-4.5415	9.94e-06	0.00011991	2.85774
PELO	0.354329	8.38514	-5.00378	1.28e-06	1.99e-05	4.81327
KCTD17	0.35423	5.23245	-4.16421	4.75e-05	0.000473749	1.37485
C7orf41	0.353963	9.73348	-3.49757	0.000585381	0.00421781	-0.979221
CTSA	0.35386	9.06736	-3.96318	0.000104807	0.000958071	0.628307
PPP4R1	0.353313	8.96704	-4.27242	3.06e-05	0.000323101	1.7894
MBD6	0.353312	9.10235	-3.99074	9.42e-05	0.000870627	0.728819
APBB3	0.353004	7.91087	-4.04194	7.71e-05	0.000726154	0.917116
YIPF1	0.352635	8.3959	-5.79462	2.82e-08	6.93e-07	8.4845
TFEB	0.352301	4.7682	-3.72359	0.000259173	0.00209568	-0.220474
JUP	0.352209	4.52267	-3.92399	0.000121888	0.00108875	0.486396
TRIM58	0.352191	8.76583	-2.1783	0.0306228	0.112332	-4.54199
CDCA7	0.35198	4.91123	-5.51815	1.12e-07	2.34e-06	7.15676
LOC732371	0.351565	4.86119	-3.43548	0.000727267	0.00506682	-1.18038
LAMP2	0.351467	9.54853	-4.71613	4.66e-06	6.15e-05	3.57897
IFI30	0.351191	9.8057	-3.83899	0.000168462	0.00144271	0.182711
PTGS1	0.350857	7.05749	-3.40415	0.000810517	0.00556715	-1.28067
DPM2	0.349926	7.30869	-2.53398	0.0120898	0.0538007	-3.73256
FES	0.349587	9.11741	-4.03007	8.08e-05	0.000757853	0.873291
TBK1	0.349384	8.39428	-5.26585	3.78e-07	6.84e-06	5.98605
RBP7	0.349345	7.16928	-2.69973	0.00756963	0.036783	-3.31637
ARID3B	0.349098	8.01894	-4.57389	8.65e-06	0.000105931	2.98986
LOC729915	0.348795	3.64887	-3.53566	0.000511661	0.00375311	-0.85425
CD53	0.348782	10.2645	-6.36828	1.42e-09	5e-08	11.3796
PINK1	0.348664	8.30459	-3.03275	0.00276414	0.0157824	-2.40702
MYL4	0.348101	7.50154	-3.08014	0.00237786	0.0139048	-2.2698
EIF4G3	0.347554	8.0058	-4.2917	2.83e-05	0.000301792	1.86416
LOC648710	0.347546	3.81261	-3.31615	0.0010945	0.00719809	-1.55801
ZNF467	0.347402	9.94263	-2.97664	0.00329588	0.0183781	-2.567
NUDT18	0.347068	6.66574	-3.95489	0.000108219	0.00098592	0.598187
PYGL	0.346979	9.94943	-2.97011	0.00336344	0.0186962	-2.58542
FAS	0.346974	5.58186	-3.81266	0.000186019	0.00157087	0.0898133
KAT2B	0.346637	9.80099	-4.85932	2.47e-06	3.53e-05	4.1863
DLGAP5	0.346439	3.65787	-3.51046	0.000559373	0.00405503	-0.937043
PGRMC1	0.345809	10.1246	-4.2404	3.49e-05	0.000361737	1.66583
CLDN5	0.345712	6.3832	-2.50625	0.0130467	0.0572865	-3.7998
MYL6B	0.345635	6.48074	-3.16686	0.00179711	0.0109733	-2.01375
C1orf97	0.345445	4.66504	-4.56376	9.03e-06	0.000110228	2.94848
CDS2	0.345434	7.12276	-3.77645	0.000213018	0.0017692	-0.0370798
EPB42	0.345394	9.60777	-1.76401	0.0793473	0.224119	-5.33759
MOBKL1B	0.345221	8.63423	-3.54759	0.000490427	0.0036224	-0.814864
KIAA1009	0.345134	5.67317	-3.6812	0.000302844	0.0023989	-0.365894
IER2	0.344935	6.78447	-5.04921	1.04e-06	1.65e-05	5.01332
RIN2	0.34483	7.06886	-2.36114	0.0192375	0.0781072	-4.14027
ZNF701	0.344755	5.97629	-3.82612	0.000176837	0.00150575	0.137243
M6PRBP1	0.344474	10.4576	-5.8296	2.37e-08	5.95e-07	8.65571
CEACAM4	0.344312	4.7621	-2.74587	0.00661846	0.0329205	-3.19618
TRIM56	0.343998	7.92819	-3.93051	0.000118874	0.00106738	0.509925
LOC541471	0.343955	3.87522	-3.33018	0.00104373	0.00692866	-1.51422
TPD52L2	0.343927	8.78676	-5.25818	3.92e-07	7.05e-06	5.95106
SNX11	0.343907	8.29457	-4.71498	4.69e-06	6.18e-05	3.57417
GINS2	0.343832	3.74959	-2.95376	0.00353845	0.0195338	-2.63145
ZDHHC12	0.343658	6.29759	-4.21957	3.8e-05	0.000388631	1.58585
CDC34	0.343384	8.72709	-2.46112	0.0147484	0.0633635	-3.90772
C12orf76	0.342037	7.14445	-3.94763	0.000111292	0.00101019	0.571867
PPP2R5A	0.341892	9.11212	-4.33352	2.38e-05	0.000258961	2.02733
SPPL2A	0.34165	8.64344	-5.83012	2.36e-08	5.94e-07	8.65828
SLC22A16	0.341465	4.57535	-3.21102	0.00155474	0.00970484	-1.8809
LOC650116	0.340967	5.13266	-3.4474	0.000697736	0.004899	-1.14199
CDKN3	0.340601	3.62955	-3.40963	0.000795342	0.00547685	-1.26319
BAK1	0.340521	5.08108	-3.62378	0.000373169	0.00287053	-0.560603
TALDO1	0.340472	8.67891	-4.05132	7.43e-05	0.000703683	0.951828
SERPINA1	0.339942	7.83818	-4.40014	1.81e-05	0.000201974	2.2899
SLC25A44	0.339934	8.91858	-4.17941	4.47e-05	0.000448698	1.43255
LOC100132491	0.339867	7.18869	-2.24155	0.0261545	0.0996012	-4.4065
CKLF	0.339735	8.70057	-7.28769	8.36e-12	5.46e-10	16.3715
ZNF839	0.339042	5.26666	-3.89544	0.000135966	0.00119863	0.383752
SPG11	0.338998	8.92448	-5.32768	2.81e-07	5.29e-06	6.26923
H2AFJ	0.338955	6.6215	-6.05037	7.61e-09	2.22e-07	9.75262
NAT8B	0.338358	6.96852	-2.17423	0.0309313	0.113152	-4.55057
CR1	0.338176	5.29227	-3.48573	0.000610254	0.00436947	-1.01782
LOC729660	0.338147	7.0109	-3.35693	0.000952996	0.00641232	-1.4303
QPCT	0.338077	6.74446	-5.60386	7.34e-08	1.61e-06	7.56344
GRINA	0.338058	8.54721	-2.81034	0.00547058	0.0282581	-3.0251
MTX1	0.337678	7.29186	-3.92202	0.000122812	0.00109568	0.479304
ELMOD2	0.337352	5.6356	-4.0482	7.52e-05	0.000710792	0.940255
LOC441124	0.337222	5.51496	-3.46308	0.000660624	0.00467378	-1.09135
FCGR2A	0.336672	8.07411	-4.4204	1.66e-05	0.000186822	2.37039
DIP2B	0.336548	8.51647	-4.81102	3.06e-06	4.26e-05	3.97985
BAZ2B	0.335937	8.67393	-3.84066	0.000167403	0.00143571	0.188627
KRT23	0.335404	5.24191	-3.90258	0.000132307	0.00117089	0.409365
TNFAIP3	0.335343	7.44989	-4.12239	5.61e-05	0.000547614	1.21701
E2F3	0.33527	8.5301	-4.09282	6.31e-05	0.000609044	1.10621
MGC13168	0.335217	3.69554	-4.18345	4.39e-05	0.00044235	1.44793
CXCL16	0.335155	8.76566	-3.29136	0.00118986	0.00774125	-1.63498
F2RL1	0.334894	7.11571	-2.45078	0.0151649	0.0647869	-3.93219
LOC100134768	0.334879	4.28359	-3.26666	0.00129253	0.00830191	-1.71116
MFAP3L	0.334838	4.48756	-3.22445	0.00148728	0.0093486	-1.84017
GFI1B	0.334757	5.02005	-2.90378	0.00412635	0.0222459	-2.77067
DHX34	0.33455	5.6344	-4.26047	3.22e-05	0.000336995	1.74317
GM2A	0.334401	5.37531	-2.73307	0.00687095	0.0339177	-3.22973
NOTCH1	0.334068	10.1847	-3.60419	0.0004005	0.00304371	-0.626432
TRIP13	0.333333	3.61998	-4.30409	2.69e-05	0.00028775	1.91236
C1QC	0.332737	3.60689	-3.39502	0.000836407	0.00571064	-1.30974
SNX27	0.332651	9.77505	-4.42419	1.63e-05	0.000184225	2.38548
NEU1	0.33233	7.6061	-5.20258	5.09e-07	8.92e-06	5.6988
GABARAPL1	0.332077	7.62967	-3.70534	0.000277186	0.00222018	-0.283241
PYCARD	0.332006	9.26623	-5.25924	3.9e-07	7.02e-06	5.95589
PLEK2	0.331934	6.47814	-1.7124	0.0884643	0.241067	-5.4254
RAXL1	0.331636	8.31564	-2.78472	0.00590311	0.0300158	-3.09352
CLIC1	0.331482	11.6854	-6.43684	9.81e-10	3.65e-08	11.7376
DNAJC13	0.33144	6.83318	-4.37901	1.97e-05	0.000218851	2.20627
ANP32A	0.331437	6.01424	-2.47915	0.0140461	0.0608471	-3.86482
RGS18	0.331237	11.3574	-3.98542	9.62e-05	0.000886313	0.709385
MBOAT7	0.33115	9.83804	-3.27489	0.00125746	0.00811707	-1.68585
LOC100132444	0.331091	5.64841	-3.42883	0.00074424	0.00517414	-1.20174
C6orf173	0.331023	4.63419	-3.39225	0.0008444	0.00575595	-1.31853
LOC100134688	0.330978	5.52309	-2.60751	0.00984931	0.0456357	-3.55097
DNAJC25-GNG10	0.330756	5.84875	-2.18234	0.0303185	0.11154	-4.53344
TMEM188	0.330525	8.2394	-4.1837	4.39e-05	0.000442054	1.44889
EDG4	0.330074	9.37788	-3.1743	0.00175398	0.0107475	-1.99149
LOC100134102	0.32953	5.5869	-2.25806	0.0250863	0.096336	-4.37053
LIMD2	0.329343	4.10986	-4.26539	3.15e-05	0.000330762	1.76218
LOC730704	0.32923	3.64161	-3.7675	0.000220249	0.00182161	-0.0683155
FBXL20	0.329168	6.05167	-4.15738	4.88e-05	0.000485193	1.34897
SCD	0.328274	6.1346	-2.39882	0.0174212	0.0721027	-4.05371
S100A6	0.328228	12.0036	-4.86447	2.41e-06	3.47e-05	4.20843
ATP6V0B	0.32749	9.73696	-4.7377	4.24e-06	5.66e-05	3.66957
MAP1LC3A	0.327223	5.55308	-5.95709	1.23e-08	3.38e-07	9.28576
NBN	0.327118	5.31878	-5.81007	2.61e-08	6.5e-07	8.56002
ELF1	0.326968	10.3921	-5.78548	2.96e-08	7.23e-07	8.43988
NUCB1	0.326407	11.4434	-5.34355	2.61e-07	4.94e-06	6.34229
IGF2BP2	0.325618	9.35102	-2.3513	0.0197389	0.0797039	-4.16268
TNFRSF1B	0.325503	11.2229	-5.24242	4.22e-07	7.52e-06	5.87936
LOC652616	0.325402	8.36305	-2.65044	0.00872072	0.0413021	-3.4427
NPL	0.325195	8.94781	-3.36606	0.00092372	0.00623794	-1.40149
CXCL1	0.325192	5.64897	-2.78095	0.00596928	0.0302745	-3.10354
C9orf89	0.324921	7.87844	-4.42643	1.62e-05	0.000182779	2.39441
CYB5R4	0.324714	8.79505	-4.00813	8.8e-05	0.000818199	0.792562
FLJ14166	0.324223	5.75454	-2.08576	0.0383441	0.132838	-4.73358
LOC645822	0.324041	4.39623	-3.36696	0.000920889	0.00622166	-1.39866
KLC3	0.32348	4.12864	-4.28613	2.9e-05	0.000307759	1.84256
IKBKG	0.323036	9.32641	-5.09113	8.57e-07	1.39e-05	5.19912
HESX1	0.323012	3.64947	-2.67459	0.00813844	0.0390677	-3.38108
E2F2	0.322819	9.64917	-2.34364	0.0201369	0.0809401	-4.18006
PRKCDBP	0.322528	4.05834	-2.93479	0.00375184	0.0204984	-2.68453
LOC650546	0.32252	5.03809	-4.37514	2e-05	0.000221997	2.19096
ZBTB32	0.322357	4.10862	-3.1464	0.00192085	0.011593	-2.07473
GATA1	0.322226	5.76487	-2.14267	0.0334201	0.119963	-4.6167
PARP11	0.32219	5.77608	-2.66282	0.0084176	0.0401027	-3.41117
MCM2	0.322013	4.5279	-3.04052	0.00269705	0.0154698	-2.38464
WWC3	0.321842	7.3437	-3.69407	0.0002889	0.00229728	-0.321894
NFIB	0.321804	4.42858	-2.91387	0.0040009	0.0216956	-2.74274
LOC399744	0.321683	6.28553	-2.30683	0.0221494	0.0872464	-4.2628
MGLL	0.321666	4.89824	-3.35306	0.000965658	0.0064843	-1.44249
LOC645722	0.32135	3.85184	-3.61821	0.000380759	0.00291901	-0.579359
TLE3	0.321288	5.77946	-2.20821	0.0284334	0.106183	-4.47837
MELK	0.32123	3.64378	-4.41713	1.68e-05	0.000189188	2.35736
TECPR2	0.321014	4.12154	-3.40348	0.000812388	0.00557742	-1.2828
WBP2	0.320794	12.1326	-4.87622	2.29e-06	3.31e-05	4.25893
KIF15	0.32002	3.65785	-4.28674	2.89e-05	0.000307107	1.8449
FTHL3	0.319268	9.51541	-2.43322	0.0158967	0.0672551	-3.97353
HDGF	0.318855	8.1953	-3.61323	0.000387663	0.00296132	-0.596097
SCLT1	0.318363	6.14096	-3.13697	0.00198049	0.0118901	-2.10271
SH3BP5L	0.318209	6.29111	-3.13115	0.00201821	0.0120775	-2.11997
HRASLS	0.3181	4.03445	-3.26539	0.00129803	0.00833154	-1.71507
IL13RA1	0.318065	9.72189	-2.95107	0.00356801	0.0196605	-2.639
ITGB3	0.317863	6.73625	-2.00129	0.0467931	0.153271	-4.90154
C1orf138	0.317674	3.57687	-4.15529	4.92e-05	0.000488864	1.34106
ETV6	0.317646	8.10989	-4.53718	1.01e-05	0.000121718	2.84015
LXN	0.317637	7.19231	-3.66463	0.000321744	0.00252866	-0.422378
TNFRSF10C	0.317555	5.6631	-2.44803	0.0152777	0.06518	-3.93869
SLC43A2	0.317132	8.56853	-2.84103	0.00499042	0.0261449	-2.94236
CDC2	0.316937	3.78256	-3.26494	0.00129998	0.00833718	-1.71645
MET	0.316721	5.69962	-3.67538	0.000309356	0.00244034	-0.385747
IGSF6	0.316693	9.14484	-2.90797	0.0040738	0.022001	-2.75908
LOC729009	0.316649	10.9225	-1.97088	0.050199	0.161511	-4.96037
NXF3	0.316587	3.61777	-2.40527	0.0171256	0.0712268	-4.03874
LOC730281	0.316399	4.37716	-2.61169	0.00973382	0.045171	-3.54049
HIST2H2BF	0.316377	4.02326	-3.47166	0.000641089	0.00455184	-1.06353
LRP10	0.316304	11.1781	-4.28154	2.95e-05	0.000312819	1.82474
LOC144383	0.315604	3.85327	-2.74828	0.00657195	0.0327586	-3.18986
RAP2C	0.315397	8.04916	-4.05844	7.23e-05	0.000685791	0.978204
LOC642109	0.315376	3.79557	-3.54905	0.000487889	0.00360545	-0.810043
MFSD7	0.315367	3.81201	-3.61036	0.000391699	0.00298753	-0.605742
FAM72B	0.31533	4.48371	-3.66062	0.000326477	0.00256043	-0.435997
FAM129A	0.315125	10.4919	-2.64884	0.00876059	0.0414579	-3.44676
MGEA5	0.314918	10.9168	-5.04987	1.04e-06	1.65e-05	5.01622
NRD1	0.314411	9.94442	-4.9483	1.65e-06	2.5e-05	4.57079
DAPP1	0.314335	9.69057	-3.47558	0.000632347	0.00449837	-1.0508
UBE2J1	0.314079	8.81671	-3.8982	0.000134541	0.00118853	0.393645
LOC728069	0.314069	8.54256	-4.39061	1.88e-05	0.000209544	2.25213
STAM2	0.314066	5.38143	-3.11652	0.00211582	0.0125655	-2.16316
CCPG1	0.314053	6.75052	-3.97046	0.000101894	0.000934319	0.654814
HNRNPA3P1	0.31402	4.07437	-3.9782	9.89e-05	0.00090896	0.683024
BPGM	0.313374	5.00942	-3.53631	0.000510474	0.0037481	-0.852093
CCND3	0.313361	12.0978	-4.96797	1.51e-06	2.31e-05	4.65652
CTNNAL1	0.31332	5.56158	-2.57443	0.0108064	0.0492482	-3.63325
C2	0.31298	3.7024	-3.78621	0.0002054	0.00171456	-0.00299577
SSH2	0.312864	9.84817	-3.6464	0.000343807	0.00267656	-0.484226
GLA	0.312691	8.70975	-4.7841	3.45e-06	4.74e-05	3.8655
TRIM10	0.312653	4.93612	-2.95627	0.00351103	0.0193969	-2.62439
LITAF	0.312642	12.2701	-3.92186	0.000122887	0.00109602	0.478731
LOC153684	0.31258	5.28633	-3.12201	0.00207866	0.0123794	-2.14696
PRR13	0.312387	9.25351	-5.21799	4.74e-07	8.34e-06	5.76851
FAM111A	0.311832	8.69533	-4.17673	4.51e-05	0.00045309	1.42239
CENPN	0.311813	4.64797	-3.33286	0.00103432	0.00687692	-1.50587
PRAM1	0.31147	7.99258	-3.26778	0.00128772	0.00827631	-1.70773
VAMP5	0.311138	8.80637	-2.77398	0.00609343	0.0307728	-3.12203
LOC653182	0.310998	3.60453	-4.368	2.07e-05	0.000228092	2.1628
AMFR	0.310891	6.25522	-3.05041	0.00261388	0.0150538	-2.35611
SCARB2	0.310823	8.89165	-3.55491	0.00047781	0.0035442	-0.79064
SLC25A39	0.310486	13.6069	-3.25144	0.00135986	0.00865579	-1.75787
TFF3	0.310299	5.04573	-1.90067	0.0588683	0.181991	-5.0929
LOC100130598	0.309634	6.29706	-2.55207	0.0115	0.0517032	-3.68834
ITGAX	0.309616	6.33291	-3.58026	0.000436445	0.00328495	-0.706428
PPAPDC1A	0.309572	3.67671	-3.7563	0.000229615	0.00189111	-0.107271
AGRN	0.309459	4.40344	-6.62447	3.53e-10	1.5e-08	12.7295
C4orf33	0.309288	5.83399	-2.53076	0.0121975	0.0541665	-3.7404
LOC645586	0.309265	5.05542	-3.27659	0.0012503	0.00808139	-1.6806
FLOT2	0.30926	11.6557	-4.13265	5.39e-05	0.000528455	1.2556
PPP1R3B	0.309242	4.15074	-4.41594	1.69e-05	0.00019006	2.35263
RP2	0.309182	7.15877	-2.50167	0.013211	0.0578798	-3.81084
PAK1	0.309044	8.88344	-3.72281	0.00025992	0.00210001	-0.223162
FLJ43663	0.308998	5.06769	-2.7841	0.00591397	0.0300607	-3.09517
SGOL1	0.308764	3.64255	-4.65116	6.19e-06	7.91e-05	3.30812
SNORA12	0.308706	6.68969	-2.41506	0.016686	0.0699371	-4.01599
PLOD1	0.308619	9.08817	-3.89356	0.000136946	0.00120619	0.377013
ARFIP1	0.308563	5.19668	-6.33817	1.67e-09	5.78e-08	11.2232
TUBB2C	0.308046	8.23847	-4.15194	4.99e-05	0.000494474	1.32839
P2RY12	0.307938	4.99408	-2.58603	0.0104619	0.0479206	-3.60452
LOC100134530	0.307608	8.29555	-2.13391	0.0341406	0.121916	-4.63489
CMTM6	0.307407	10.2382	-4.44351	1.51e-05	0.000171621	2.46257
LOC653874	0.307197	4.92067	-3.08616	0.00233253	0.0136532	-2.25223
MAGT1	0.307153	10.5524	-3.39546	0.000835126	0.00570321	-1.30832
CDC45L	0.307152	3.63001	-2.80213	0.00560593	0.0287906	-3.04709
OSBPL2	0.306997	7.19128	-3.6004	0.000405997	0.00308077	-0.639125
LOC651816	0.306761	5.72015	-2.88851	0.00432299	0.0231255	-2.81277
SLC37A3	0.306733	4.85459	-3.52554	0.000530344	0.00387103	-0.887564
GNA15	0.30661	7.71095	-3.25639	0.00133761	0.00853612	-1.7427
DAPK2	0.306164	5.04731	-2.39293	0.0176948	0.0729809	-4.06733
DECR1	0.306055	10.5066	-6.16503	4.18e-09	1.3e-07	10.3331
LRWD1	0.305982	6.66839	-2.83567	0.00507138	0.0265036	-2.95687
CST7	0.305849	9.24566	-2.21014	0.0282972	0.105847	-4.47425
ECSIT	0.305761	5.19181	-2.901	0.00416145	0.0223985	-2.77833
FCGR2B	0.305505	5.63946	-3.56551	0.000460078	0.00343497	-0.755478
UBAP1	0.305328	9.11286	-4.21178	3.92e-05	0.000399855	1.556
ZNF319	0.305169	8.13194	-3.98893	9.49e-05	0.000875689	0.722193
LTBR	0.304997	7.91007	-3.24803	0.00137536	0.00873582	-1.76828
SLC4A1	0.304854	9.47316	-1.45557	0.147171	0.332722	-5.82467
LOC642299	0.304573	6.00178	-3.48606	0.000609537	0.00436644	-1.01673
CD24	0.304542	6.64338	-2.17144	0.0311451	0.113847	-4.55647
SPARC	0.304315	5.72189	-2.28095	0.0236677	0.0918623	-4.32023
XPO7	0.304255	7.78577	-2.87889	0.00445118	0.023713	-2.83917
P2RY13	0.304196	7.65915	-4.04941	7.49e-05	0.000707861	0.944749
LOC731954	0.303974	6.54735	-2.3344	0.0206259	0.0824925	-4.20092
TNFAIP2	0.303827	7.73873	-2.48685	0.0137555	0.0598327	-3.84642
SLC15A4	0.303793	9.11959	-3.955	0.000108173	0.000985805	0.598585
HINT3	0.303483	5.02781	-5.99836	9.96e-09	2.81e-07	9.49173
WDFY1	0.303236	9.10699	-3.31967	0.00108156	0.00712878	-1.54705
FSCN1	0.302512	7.06745	-3.88	0.000144209	0.00125786	0.328508
RAB33B	0.302444	7.15236	-2.04141	0.0426011	0.143135	-4.82259
FAM176B	0.302373	5.35752	-3.16752	0.00179323	0.0109519	-2.01177
LOC729839	0.301548	4.38557	-4.27622	3.02e-05	0.000318909	1.80412
KIAA0226	0.301018	4.74571	-2.85629	0.00476634	0.0251485	-2.90093
SPC24	0.30094	5.10359	-2.95995	0.00347118	0.0191946	-2.61404
SLC5A9	0.300587	3.68256	-3.49059	0.000599924	0.00430692	-1.00199
ABHD4	0.300541	4.95549	-3.20922	0.00156398	0.00975438	-1.88634
HIST2H3C	0.300451	5.14855	-2.22276	0.0274183	0.103197	-4.44713
TMEM49	0.300373	10.8071	-3.5871	0.000425873	0.00321434	-0.683612
LOC100008589	0.30037	7.3028	-2.18585	0.030057	0.110742	-4.52602
LEPROT	0.299456	9.71212	-4.26769	3.12e-05	0.000328245	1.77109
PDK3	0.299433	6.79186	-3.81518	0.00018427	0.00155832	0.0986631
DENND2C	0.298887	4.50183	-3.3861	0.000862432	0.00586809	-1.33806
SBF2	0.298698	4.5872	-6.22578	3.03e-09	9.75e-08	10.6436
MMP25	0.298687	7.24371	-4.61497	7.25e-06	9.09e-05	3.15855
UBN1	0.298284	6.79309	-5.53037	1.05e-07	2.21e-06	7.21447
LRRN1	0.298198	3.69262	-3.25811	0.00132997	0.0084928	-1.73743
SOD2	0.298076	8.49533	-4.18676	4.34e-05	0.000436941	1.46052
NME4	0.297789	8.12653	-2.56703	0.0110316	0.0500881	-3.65153
POU2F1	0.29751	5.92429	-2.82091	0.00530069	0.0274987	-2.9967
HLA-E	0.297284	13.1806	-5.54871	9.63e-08	2.05e-06	7.30123
ABCB6	0.297194	4.6285	-3.29606	0.00117121	0.00762996	-1.62043
CEP55	0.297186	3.63217	-2.82826	0.00518534	0.0270136	-2.97689
GRAMD1A	0.296707	9.02002	-3.25626	0.0013382	0.00853801	-1.7431
CLEC2B	0.296578	7.99797	-2.30504	0.0222515	0.0875788	-4.26679
LOC441009	0.296556	6.81937	-2.71802	0.00717883	0.035166	-3.26897
C7orf34	0.296061	3.62486	-3.22506	0.00148426	0.00933751	-1.8383
CPEB4	0.295576	6.59281	-2.24628	0.0258441	0.0986215	-4.3962
SLC25A37	0.295477	12.2911	-2.72358	0.00706358	0.0347102	-3.25448
PPP2R5B	0.295425	6.11786	-2.28807	0.023241	0.0905969	-4.30448
WDR13	0.295079	8.03662	-4.18015	4.45e-05	0.000447655	1.43539
SLC38A10	0.295076	5.22085	-3.59563	0.000413019	0.00312686	-0.655087
PTPN12	0.294691	8.91821	-3.92455	0.000121627	0.00108707	0.488409
FBXL2	0.294669	3.74557	-3.31134	0.00111242	0.0073014	-1.57298
LOC100130835	0.294528	8.56571	-3.04773	0.00263621	0.0151618	-2.36386
LOC730050	0.294286	4.05231	-3.37055	0.000909644	0.00616251	-1.38731
PLEKHM1	0.294201	7.05153	-3.86051	0.000155286	0.00134226	0.259077
LOC100130492	0.293996	5.7392	-2.08155	0.0387318	0.133838	-4.74211
ICA1	0.293954	5.2272	-5.54709	9.71e-08	2.06e-06	7.29355
MAP3K5	0.293713	8.63313	-3.77049	0.00021781	0.00180346	-0.057895
MRPS18C	0.293369	9.23604	-4.31239	2.6e-05	0.000278991	1.94472
CCDC90A	0.293341	7.28616	-2.8459	0.00491792	0.0258082	-2.92917
ALOX12	0.293259	6.34109	-2.10993	0.0361816	0.127234	-4.68431
IFNAR1	0.293006	8.69117	-3.69798	0.000284787	0.00227004	-0.308505
PANK2	0.292812	6.76167	-6.22929	2.98e-09	9.62e-08	10.6616
HAGH	0.292462	9.77377	-1.9007	0.0588649	0.181991	-5.09285
TNFRSF1A	0.292163	10.0503	-3.50403	0.00057221	0.00413495	-0.958103
POLB	0.291829	8.81561	-4.13297	5.38e-05	0.00052812	1.25682
PPP2R3C	0.291816	9.11909	-4.1815	4.43e-05	0.000445396	1.44049
LOC729101	0.291614	5.21811	-2.82448	0.00524435	0.0272493	-2.98708
VPS39	0.291445	6.10927	-3.26204	0.00131263	0.00840195	-1.72536
USP10	0.291337	9.8402	-2.11043	0.0361376	0.127137	-4.68327
USP3	0.29097	9.60311	-5.38819	2.1e-07	4.08e-06	6.5487
LOC652113	0.290906	3.85562	-1.98321	0.0487935	0.15793	-4.93662
MIDN	0.290895	8.90508	-4.22848	3.66e-05	0.000377058	1.62
PSCD4	0.290528	10.6145	-3.70098	0.00028167	0.00224882	-0.298228
RNU1F1	0.290385	6.88121	-1.7713	0.0781242	0.221889	-5.32498
LOC646604	0.290383	3.67531	-3.52769	0.000526315	0.00384635	-0.880481
SELPLG	0.290169	6.94847	-2.32511	0.0211285	0.0840499	-4.22185
LGALS9B	0.28996	4.41265	-2.85136	0.00483774	0.0254663	-2.91434
NAB1	0.289737	6.59566	-3.48428	0.000613349	0.00438529	-1.02252
PLD1	0.289645	5.05232	-2.98793	0.00318186	0.0178103	-2.53503
FIT1	0.289569	3.85756	-2.938	0.00371497	0.0203194	-2.67558
LOC648733	0.289392	3.55969	-4.50463	1.16e-05	0.000137268	2.70825
IRF5	0.289227	5.71217	-1.8737	0.0625162	0.190336	-5.14258
GP6	0.288935	4.68073	-3.2417	0.00140462	0.00889112	-1.78763
MBOAT2	0.288879	5.59909	-2.99866	0.00307688	0.0173074	-2.50454
TIMP1	0.288855	11.073	-3.79307	0.000200198	0.00167773	0.02102
OR2B2	0.288349	3.73896	-3.04993	0.0026179	0.015073	-2.3575
CD177	0.288329	3.54946	-2.53164	0.0121682	0.0540525	-3.73827
LOC100128269	0.288313	4.66827	-4.95626	1.59e-06	2.43e-05	4.60547
UBTD1	0.288176	5.38555	-2.47776	0.0140993	0.0610244	-3.86815
C20orf107	0.288154	3.89772	-3.81767	0.000182553	0.00154644	0.107435
OR4K15	0.288044	3.5399	-3.52174	0.000537526	0.00391383	-0.900055
C3orf62	0.287882	5.97972	-2.57395	0.010821	0.0493073	-3.63445
LOC652493	0.287702	10.271	-1.16786	0.244335	0.454912	-6.19661
CMTM2	0.287562	10.7007	-2.37848	0.018382	0.0753339	-4.1006
BLOC1S1	0.287464	8.7904	-3.40939	0.000795998	0.00548009	-1.26395
MICAL1	0.28735	8.16512	-3.71436	0.000268143	0.00215822	-0.25226
SLC16A6	0.287064	5.48062	-2.74459	0.00664338	0.0330003	-3.19955
LOC641996	0.28677	5.11349	-2.27841	0.0238219	0.0924247	-4.32584
LOC650832	0.286707	10.5071	-2.36426	0.0190813	0.0776534	-4.13317
HBBP1	0.286626	3.74889	-2.59886	0.0100919	0.0465201	-3.57257
PRKCD	0.286235	7.04747	-7.34879	5.86e-12	3.94e-10	16.717
LOC729776	0.285982	7.07702	-4.40114	1.8e-05	0.00020129	2.29384
ANKRD13A	0.285859	10.0063	-4.30991	2.63e-05	0.000281547	1.93505
PLK4	0.285833	3.91589	-2.94328	0.00365492	0.0200464	-2.66081
GNB2	0.285739	6.93849	-3.3595	0.000944674	0.00636209	-1.4222
ZFAND3	0.285568	7.09739	-3.66278	0.000323922	0.00254193	-0.42867
KIAA1539	0.285128	8.18337	-3.20187	0.00160232	0.00994131	-1.90857
CAV1	0.284881	3.66474	-4.40439	1.77e-05	0.000198949	2.30673
NPEPL1	0.28484	8.44576	-3.0937	0.00227687	0.0133775	-2.23018
NRK	0.284837	4.40161	-3.15348	0.00187718	0.0113641	-2.05368
ADIPOR1	0.284417	11.5202	-2.18354	0.0302289	0.111265	-4.5309
KIAA0556	0.284178	6.91283	-3.25211	0.00135683	0.00863834	-1.75582
MYB	0.284133	6.83163	-2.41431	0.0167194	0.0700079	-4.01774
TLR8	0.283965	7.34413	-4.10938	5.91e-05	0.000573677	1.16818
EVI2B	0.283244	8.11339	-4.72846	4.42e-06	5.87e-05	3.63071
SIRPA	0.283027	9.43069	-3.1634	0.00181749	0.0110818	-2.02408
GPR146	0.282996	5.41369	-1.87854	0.0618487	0.188827	-5.13372
GMFG	0.28291	11.8746	-4.14214	5.19e-05	0.000512172	1.29141
LOC255809	0.282795	7.18126	-3.2545	0.00134607	0.00857903	-1.74849
LOC100129034	0.282234	7.57003	-2.94687	0.00361463	0.0198694	-2.65076
CIDECP	0.281955	4.34975	-2.96588	0.00340792	0.0188975	-2.59735
SNX8	0.281803	5.15512	-3.09324	0.00228028	0.0133922	-2.23155
LRRCC1	0.281767	6.77203	-2.87598	0.00449065	0.0238634	-2.84715
EHD4	0.281406	6.99204	-2.76164	0.0063191	0.0317237	-3.15467
ROGDI	0.280799	5.9019	-2.43742	0.0157191	0.0666556	-3.96368
ATP6V0D1	0.280731	9.4943	-3.64992	0.000339435	0.00264947	-0.472296
NECAB2	0.280533	4.47908	-2.60445	0.00993435	0.0459522	-3.5586
ITGB5	0.280452	5.43906	-3.75538	0.000230398	0.00189604	-0.110452
LOC647450	0.280417	9.88138	-1.14233	0.254763	0.466174	-6.22574
SAMSN1	0.279797	6.09689	-2.91888	0.00393992	0.0213844	-2.72883
HIST2H2AB	0.279294	3.78764	-2.69862	0.00759397	0.0368711	-3.31924
VSTM1	0.279241	6.25171	-1.7164	0.087728	0.239919	-5.41868
LSAMP	0.27899	3.77121	-3.45059	0.000690028	0.00485061	-1.1317
C5	0.278426	5.1088	-2.91925	0.00393539	0.0213677	-2.72779
ANKRD36B	0.278349	6.47625	-2.1856	0.030075	0.110754	-4.52653
SLC22A18	0.278064	5.16613	-5.92805	1.43e-08	3.82e-07	9.14141
FAM120AOS	0.277913	8.2251	-5.18419	5.55e-07	9.62e-06	5.61577
ATP6V1B2	0.277829	11.7798	-4.2029	4.06e-05	0.000413049	1.52206
CRIPT	0.277135	7.69733	-3.8326	0.000172573	0.00147366	0.160117
LOC729708	0.277102	7.60122	-1.23316	0.21905	0.426629	-6.11923
PIM1	0.277065	10.6023	-3.03443	0.0027495	0.0157281	-2.40218
LOC646508	0.276813	4.58706	-2.69262	0.00772681	0.0373756	-3.33474
SYTL3	0.276158	7.16645	-2.6643	0.00838197	0.0399847	-3.40738
SUPT4H1	0.275739	8.6252	-4.38287	1.94e-05	0.000215931	2.2215
ST3GAL2	0.27566	5.69065	-3.14668	0.0019191	0.0115872	-2.0739
SNORD89	0.275584	6.93273	-2.28668	0.0233238	0.0908363	-4.30756
TYROBP	0.275499	12.8119	-4.47154	1.34e-05	0.000154803	2.57489
MSL3L1	0.275328	8.60519	-3.18944	0.00166911	0.0102912	-1.94602
PIM3	0.27519	4.61536	-5.59812	7.55e-08	1.65e-06	7.53608
MTRF1L	0.275071	6.64976	-5.12575	7.3e-07	1.22e-05	5.35345
LOC100132119	0.274494	4.51025	-2.38886	0.0178856	0.073584	-4.0767
TPST2	0.273939	9.21582	-4.86354	2.42e-06	3.48e-05	4.20441
LOC440836	0.273451	3.65586	-3.09801	0.00224563	0.0132253	-2.21757
FCGR3A	0.272842	5.83267	-2.97934	0.00326824	0.0182395	-2.55936
CYTH4	0.272653	9.95435	-3.22427	0.00148818	0.00935226	-1.84072
FLJ45337	0.272477	7.33098	-1.84568	0.0665045	0.198431	-5.19348
TLE4	0.272399	7.54179	-4.06899	6.93e-05	0.000661044	1.01738
LOC647506	0.272357	9.22297	-1.06024	0.290389	0.502327	-6.31508
DSC2	0.272016	5.58501	-2.09799	0.0372366	0.129987	-4.70872
ANKRD35	0.272016	3.81868	-4.66563	5.81e-06	7.48e-05	3.36818
SHKBP1	0.27181	7.3585	-2.636	0.0090867	0.0427153	-3.47931
ARHGAP26	0.271614	5.59758	-3.10703	0.00218146	0.0129088	-2.19108
C20orf43	0.271468	10.7619	-5.25456	3.98e-07	7.15e-06	5.93461
PCDHB19P	0.271218	6.08105	-2.12836	0.0346034	0.123095	-4.64636
RANBP10	0.271064	7.11187	-2.51103	0.0128769	0.05665	-3.78825
DENND1A	0.270976	4.75704	-4.50337	1.17e-05	0.000137948	2.70315
PILRA	0.270822	8.90199	-3.17381	0.00175675	0.0107601	-1.99294
LOC100128326	0.27077	6.55506	-4.37122	2.04e-05	0.000225477	2.1755
ZNF746	0.27062	9.06321	-2.91238	0.00401918	0.021776	-2.74686
SUMO1P1	0.270267	4.04913	-4.03669	7.87e-05	0.000739876	0.89769
CD163	0.270247	7.24216	-2.08818	0.0381231	0.132319	-4.72868
SNX20	0.270127	5.26693	-3.9464	0.000111821	0.00101314	0.567408
PRDM8	0.269994	6.75066	-3.16385	0.00181484	0.0110702	-2.02274
ACAA1	0.269939	8.71118	-4.21149	3.92e-05	0.000400183	1.55489
TRA2A	0.269932	6.43595	-2.90435	0.00411915	0.0222111	-2.76909
ATP6V0A1	0.269653	8.90101	-3.55907	0.00047078	0.00350606	-0.776859
WAS	0.269588	11.6809	-4.31059	2.62e-05	0.000280861	1.93771
PIM2	0.269553	9.81044	-3.22185	0.00150011	0.00941535	-1.84806
LOC646064	0.269099	5.73369	-1.98416	0.048686	0.157672	-4.93477
SNCA	0.268878	11.3126	-1.66169	0.098234	0.259522	-5.50922
SCARNA9	0.268726	5.72707	-2.59415	0.0102263	0.0470377	-3.58432
CHPF2	0.268617	5.05707	-3.023	0.00285043	0.0161931	-2.435
BUD31	0.268456	9.79871	-4.6795	5.47e-06	7.12e-05	3.42589
LOC641693	0.268399	3.90826	-2.61541	0.00963219	0.0448044	-3.53116
TMEM165	0.268162	6.38401	-2.80051	0.0056329	0.0288991	-3.0514
RBM38	0.268138	9.98518	-1.9106	0.057571	0.179306	-5.07444
RALGAPA2	0.268055	3.98726	-2.7326	0.00688026	0.0339494	-3.23094
DGCR11	0.267943	6.21241	-3.24187	0.00140384	0.0088881	-1.78713
GRIPAP1	0.26776	6.44287	-4.5585	9.24e-06	0.000112328	2.92697
FTH1	0.267745	8.68632	-3.38514	0.000865302	0.00588627	-1.34114
NUAK2	0.267735	7.63791	-3.42411	0.000756504	0.00524712	-1.21686
PIWIL4	0.267656	3.7142	-3.6079	0.000395185	0.00301181	-0.613994
BMP6	0.266827	6.72876	-2.06844	0.0399614	0.136624	-4.76856
RTF1	0.266824	4.7291	-3.26344	0.00130654	0.00837559	-1.72108
SFT2D1	0.266515	9.95229	-4.55718	9.29e-06	0.000112736	2.92161
C14orf93	0.266495	7.20195	-4.00285	8.98e-05	0.000833659	0.773175
NSFL1C	0.266129	7.03643	-3.12522	0.00205723	0.0122761	-2.13749
LOC100129907	0.266111	5.84992	-2.82551	0.00522815	0.027189	-2.98429
SLIC1	0.266024	3.67738	-3.41889	0.000770296	0.00532785	-1.23358
HIST1H1C	0.266018	8.71635	-2.16411	0.0317111	0.115348	-4.57187
HIST3H2A	0.265852	5.91262	-2.24295	0.0260623	0.0993495	-4.40345
HNRPLL	0.26585	5.78871	-2.66498	0.00836587	0.0399188	-3.40567
C10orf119	0.265545	4.96441	-3.23582	0.00143228	0.00904308	-1.80555
TIFA	0.265423	4.47179	-3.02712	0.00281366	0.016018	-2.42319
LOC440359	0.265382	11.5569	-1.8335	0.068303	0.202409	-5.21537
LOC100132287	0.265367	4.13069	-2.33562	0.0205612	0.082289	-4.19819
ZFAND2A	0.265023	8.01282	-3.8404	0.000167567	0.0014367	0.187707
CCDC146	0.264779	5.45886	-2.55419	0.0114327	0.0514626	-3.68314
LOC644852	0.264671	5.50817	-3.35916	0.000945772	0.0063666	-1.42328
LOC100133600	0.264608	6.08696	-3.567	0.000457646	0.00342093	-0.750549
TMEM154	0.264434	10.7842	-3.54382	0.000497047	0.00366401	-0.827326
CLEC12A	0.26425	8.37402	-1.52729	0.128362	0.306089	-5.71952
TRIM66	0.263783	6.97409	-3.66747	0.000318425	0.00250456	-0.412704
LOC440900	0.263746	3.89996	-2.83704	0.00505067	0.026414	-2.95318
RNF135	0.263679	5.52218	-4.09109	6.35e-05	0.000613031	1.09974
LOC440776	0.263528	5.03381	-2.42774	0.0161312	0.0680537	-3.98637
CTDSPL	0.263439	7.06176	-1.78147	0.0764424	0.21868	-5.3073
LAT2	0.263213	7.69057	-3.92277	0.000122462	0.00109294	0.481983
TMEM149	0.263043	8.49139	-2.98673	0.00319382	0.0178637	-2.53843
LOC642113	0.262964	10.3697	-1.11211	0.267504	0.479617	-6.25939
TTC21A	0.26263	3.8417	-2.61037	0.0097702	0.0453257	-3.5438
BRI3P1	0.262544	9.24765	-2.43021	0.0160252	0.0676737	-3.98059
PCGF3	0.262315	3.6718	-3.32346	0.00106778	0.00705673	-1.53523
SH2B2	0.261819	4.94552	-2.46879	0.0144457	0.0622607	-3.8895
HLA-A	0.261804	12.7468	-5.46192	1.47e-07	2.99e-06	6.89238
LOC652045	0.261708	3.81522	-2.80945	0.00548499	0.0283164	-3.02747
MEF2A	0.261698	4.06432	-4.27911	2.98e-05	0.000315613	1.81531
BUB1	0.261503	3.55646	-2.7417	0.0066997	0.0332411	-3.20711
C11orf68	0.261376	6.60022	-3.42534	0.000753291	0.00523094	-1.21292
LILRB2	0.261311	5.83742	-4.80565	3.14e-06	4.35e-05	3.95701
C8orf48	0.261229	5.0966	-2.77521	0.00607138	0.0306823	-3.11877
LOC100132011	0.261071	4.96828	-2.45577	0.0149627	0.0641165	-3.9204
LOC100130367	0.261031	4.44978	-2.46543	0.0145776	0.0627473	-3.89749
TMEM33	0.260716	5.79995	-2.9952	0.00311034	0.0174626	-2.51437
CXorf21	0.260566	4.3303	-3.51045	0.000559406	0.00405503	-0.937097
AFF1	0.259972	5.88288	-3.83394	0.000171703	0.00146877	0.164851
KDM3B	0.259317	8.35459	-3.67811	0.000306293	0.00242068	-0.376461
HGS	0.259283	9.83016	-3.92007	0.000123736	0.00110293	0.472264
GPX1	0.259025	7.93772	-4.8569	2.5e-06	3.57e-05	4.17592
AVPR2	0.258895	5.14907	-2.51445	0.0127569	0.0561885	-3.77999
CHUK	0.25882	7.38465	-3.75704	0.000228978	0.00188775	-0.104673
GNB4	0.258808	5.52065	-2.69626	0.00764591	0.0370507	-3.32534
PSENEN	0.258338	5.87617	-3.18211	0.00170968	0.0105086	-1.96804
GTF2B	0.258263	8.36178	-4.32611	2.46e-05	0.000265381	1.9983
ARID3A	0.258246	8.64718	-3.30853	0.00112305	0.00735397	-1.58175
HRASLS2	0.258023	3.74266	-2.28946	0.0231588	0.0903493	-4.30142
LOC388692	0.257951	5.59339	-2.52939	0.0122435	0.0543357	-3.74373
ZCCHC2	0.25784	3.51613	-3.4445	0.000704802	0.00494044	-1.15132
PIAS1	0.257621	9.35428	-4.60144	7.68e-06	9.56e-05	3.10283
ASPHD2	0.257544	5.46469	-2.33391	0.0206525	0.0825824	-4.20204
LOC401357	0.257531	6.3914	-4.13276	5.38e-05	0.000528396	1.25602
FLJ38717	0.257513	7.33539	-2.5613	0.0112089	0.0506893	-3.66564
ATF6	0.25749	7.99404	-2.97661	0.00329619	0.0183781	-2.56709
DAB2	0.257354	7.40478	-2.56673	0.0110408	0.0501133	-3.65226
COQ10B	0.257334	9.22301	-4.40138	1.8e-05	0.000201162	2.2948
TRIM78P	0.257143	3.78431	-5.51225	1.15e-07	2.4e-06	7.1289
NEDD9	0.256754	5.39578	-3.92786	0.000120092	0.00107561	0.500346
LOC221442	0.25663	5.83305	-2.18039	0.0304648	0.111911	-4.53756
APAF1	0.256546	6.61867	-3.70538	0.000277149	0.00222018	-0.283118
MARCO	0.256541	4.58295	-2.12252	0.0350968	0.124522	-4.65842
NDEL1	0.25654	8.80573	-3.10639	0.00218596	0.0129303	-2.19297
IL8RBP	0.256537	6.77276	-1.90421	0.0584027	0.181023	-5.08632
LOC441087	0.256522	12.253	-3.28556	0.00121326	0.00787282	-1.65292
DMXL2	0.25648	6.62512	-2.44634	0.0153471	0.0654144	-3.94267
RPL41	0.256471	9.31668	-5.25672	3.94e-07	7.09e-06	5.94445
ZNF785	0.25645	4.42535	-2.06455	0.0403327	0.137482	-4.77639
TMOD2	0.256426	4.93113	-3.80137	0.00019407	0.00163006	0.0501288
LOC440313	0.256407	4.31934	-2.58551	0.0104769	0.0479731	-3.6058
BAT5	0.256378	7.51353	-3.89533	0.000136022	0.00119877	0.383368
ZFYVE26	0.256163	7.8196	-3.00767	0.00299122	0.0168768	-2.47887
CEP27	0.255968	8.65798	-1.94222	0.0535979	0.169853	-5.01503
LOC441426	0.255794	3.72295	-3.40194	0.000816701	0.00560315	-1.2877
C9orf90	0.255641	6.64468	-3.24303	0.00139843	0.00885765	-1.78358
CCDC23	0.255574	9.63273	-2.42116	0.016417	0.0690042	-4.00175
FAM100A	0.255506	5.83015	-1.76423	0.0793099	0.224035	-5.3372
RFESD	0.255499	5.00208	-3.46107	0.000665265	0.0046999	-1.09784
RNY5	0.255429	4.51337	-2.00147	0.0467738	0.15323	-4.90119
MRPS18A	0.255362	6.17431	-2.52555	0.0123737	0.0547279	-3.75307
HRB	0.255084	5.05448	-4.71376	4.71e-06	6.2e-05	3.56905
FGD3	0.254917	11.3966	-3.90462	0.000131279	0.00116318	0.416685
LOC652140	0.254849	3.53138	-3.11782	0.00210698	0.012518	-2.15933
FLJ37307	0.254726	4.12172	-3.0658	0.00248916	0.0144362	-2.31153
IRS2	0.254691	7.99675	-1.70513	0.0898142	0.243583	-5.43756
KIAA1949	0.254608	10.9819	-4.79396	3.3e-06	4.56e-05	3.90732
KCNJ10	0.25439	4.40091	-3.0313	0.00277686	0.0158358	-2.4112
ITGA7	0.254315	3.67381	-3.57657	0.000442243	0.00331682	-0.718705
MYO1F	0.253935	8.86765	-2.54497	0.0117281	0.052522	-3.70572
CPEB2	0.253683	4.81593	-5.23049	4.46e-07	7.92e-06	5.82519
USP32	0.253485	4.96301	-4.47339	1.33e-05	0.000153743	2.58234
RGS14	0.253114	6.07154	-2.59161	0.0102993	0.0473074	-3.59063
TINAG	0.252835	3.64316	-3.09756	0.0022489	0.0132419	-2.21889
UAP1L1	0.252551	4.73969	-2.28393	0.0234884	0.0913814	-4.31365
RCBTB2	0.252467	7.06823	-2.95019	0.00357773	0.0197067	-2.64146
CBS	0.252416	3.83889	-1.97356	0.0498899	0.160761	-4.95521
TPX2	0.252402	3.63164	-3.06789	0.0024726	0.0143708	-2.30545
BEX1	0.252356	4.1496	-2.99288	0.00313303	0.01758	-2.52097
TYK2	0.252235	10.2775	-3.86977	0.000149928	0.00130286	0.292013
SLC15A3	0.252213	9.74546	-3.07966	0.00238152	0.0139235	-2.27121
LOC389286	0.252056	7.37347	-1.39419	0.164898	0.357745	-5.91073
KLHL8	0.252052	7.63174	-3.09637	0.0022575	0.0132826	-2.22238
CDC42EP4	0.251755	6.9302	-3.2886	0.00120094	0.00780137	-1.64352
AVL9	0.251695	4.36226	-4.46709	1.36e-05	0.000157241	2.55703
ERLIN1	0.251658	4.40244	-2.75039	0.00653135	0.0326183	-3.1843
ARL4D	0.251595	3.63194	-3.19483	0.00163982	0.0101358	-1.92979
C1orf85	0.251579	7.84492	-2.24385	0.0260033	0.0991397	-4.4015
LOC654103	0.251427	11.3342	-1.89894	0.0590967	0.182564	-5.09611
LOC645236	0.251342	5.20745	-2.43931	0.0156393	0.066384	-3.95922
LOC644057	0.251289	3.57392	-3.6089	0.000393766	0.00300176	-0.610644
TM6SF1	0.251231	7.52037	-2.14527	0.0332087	0.119462	-4.61129
RILPL1	0.251122	6.05021	-2.37204	0.0186957	0.0763351	-4.11536
LOC91316	0.250773	5.4785	-2.47797	0.0140911	0.0610068	-3.86764
ATP6V1E1	0.250572	10.5093	-5.6644	5.43e-08	1.24e-06	7.85339
TRIM26	0.250185	7.41352	-2.89885	0.00418884	0.0225255	-2.78427
MRVI1	0.250183	4.06001	-3.00588	0.00300806	0.0169621	-2.48397
GAB2	0.249927	5.21661	-6.01575	9.11e-09	2.6e-07	9.57876
AMDHD2	0.24951	5.31201	-2.37354	0.0186222	0.0760977	-4.11193
LOC644615	0.249474	3.69421	-2.81966	0.00532047	0.027587	-3.00006
LOC728650	0.249464	5.62732	-3.20206	0.00160129	0.00993696	-1.90797
CDKN1A	0.24927	6.40484	-4.82667	2.86e-06	4e-05	4.04657
NPPA	0.248947	3.56383	-3.45133	0.000688257	0.00483931	-1.12932
CCDC125	0.248925	10.0118	-2.29819	0.0226467	0.0886643	-4.28205
LIPN	0.248865	4.14157	-2.54012	0.0118866	0.0530636	-3.71758
LOC729603	0.24882	13.0518	-3.40668	0.000803465	0.00552382	-1.27258
CARD8	0.248567	8.45213	-3.20825	0.00156899	0.00977944	-1.88927
NECAP1	0.248533	8.19376	-4.32411	2.48e-05	0.000267278	1.99052
HIST1H4K	0.248326	5.18908	-2.26111	0.024893	0.0958043	-4.36385
CTTN	0.24821	5.80962	-3.22931	0.00146356	0.00921708	-1.8254
RMI1	0.248106	6.36812	-3.78185	0.000208772	0.00173879	-0.0182364
TREML1	0.247699	6.72145	-1.88404	0.0610957	0.187066	-5.12361
THEM2	0.247642	6.74091	-2.59753	0.0101296	0.0466579	-3.57589
SETD5	0.247456	4.93226	-2.56858	0.0109842	0.0499369	-3.64771
UBE2B	0.247379	4.73389	-2.93324	0.00376977	0.0205813	-2.68885
APBB1IP	0.247371	9.93752	-3.1321	0.00201201	0.0120429	-2.11716
LRRFIP2	0.247241	7.13601	-3.71795	0.000264614	0.00213444	-0.239883
GSTO1	0.247105	10.3072	-4.52092	1.08e-05	0.000129526	2.77416
SRGAP2L	0.247081	3.67336	-2.52895	0.0122585	0.0543828	-3.74481
LOC644033	0.247046	7.69423	-3.63534	0.00035788	0.0027651	-0.521622
PTGS2	0.246911	7.65152	-1.84131	0.0671449	0.19998	-5.20135
PNPT1	0.246717	9.30716	-3.51745	0.000545737	0.00396972	-0.914132
ARAP1	0.246708	7.77736	-2.96741	0.00339177	0.0188212	-2.59304
DPH3	0.246604	6.43545	-3.74179	0.000242303	0.00197867	-0.157565
LOC100132829	0.246589	4.35413	-3.20971	0.00156149	0.00974289	-1.88487
LY6G6F	0.246458	5.64099	-1.85673	0.0649067	0.195095	-5.17349
JARID1A	0.246356	8.78866	-3.58341	0.000431535	0.00325211	-0.6959
LOC728728	0.246286	5.24234	-3.41682	0.000775824	0.0053586	-1.2402
SDF2	0.246229	8.71668	-4.6074	7.49e-06	9.36e-05	3.12736
ZNF787	0.246226	8.00543	-3.70013	0.000282549	0.00225462	-0.301138
CDC42SE1	0.246225	8.55212	-2.91056	0.00404167	0.0218536	-2.75191
FERMT3	0.246149	9.22706	-4.12977	5.45e-05	0.00053368	1.24478
CCDC15	0.246121	5.9885	-3.35575	0.000956833	0.00643147	-1.43401
ELL	0.246061	7.21445	-3.47941	0.000623925	0.00444805	-1.03837
RAD51AP1	0.246026	4.15052	-2.73875	0.00675786	0.0334849	-3.21486
DENND1C	0.245947	6.76209	-3.32279	0.00107019	0.00706952	-1.53731
FNTB	0.245735	6.3344	-2.7222	0.00709207	0.0348271	-3.25809
MSL3	0.245574	6.75465	-4.61581	7.22e-06	9.06e-05	3.16199
LOC650717	0.24529	4.31263	-3.24403	0.00139378	0.00883759	-1.78052
BAT3	0.245182	7.61484	-2.78142	0.00596107	0.0302484	-3.1023
LOC100132960	0.245061	4.77906	-1.74956	0.0818184	0.228903	-5.36242
C10orf54	0.244894	10.4357	-2.85044	0.00485107	0.0255275	-2.91683
MIR300	0.244879	4.66053	-3.40003	0.000822094	0.00562845	-1.29378
C9orf10OS	0.244713	7.14782	-3.51039	0.000559512	0.00405503	-0.937275
PARP4	0.244561	10.0944	-4.20786	3.98e-05	0.000405402	1.54102
CANT1	0.244332	7.70607	-3.12561	0.00205469	0.0122637	-2.13636
STXBP2	0.244282	9.61785	-2.89949	0.00418076	0.0224902	-2.78252
SIGLEC9	0.244268	5.61677	-2.324	0.0211896	0.084214	-4.22435
UPP1	0.243958	6.37046	-5.38721	2.11e-07	4.09e-06	6.54416
C19orf38	0.243633	5.37618	-2.82598	0.00522088	0.0271607	-2.98304
NP	0.243542	8.66574	-2.83214	0.00512546	0.0267439	-2.96642
HIST1H2AG	0.243524	4.38258	-3.81757	0.000182624	0.0015466	0.107071
CRADD	0.243226	6.44348	-3.24309	0.00139816	0.00885765	-1.7834
LOC100134822	0.243061	3.86178	-2.47129	0.0143486	0.061923	-3.88357
SCNM1	0.242846	7.64091	-4.27173	3.07e-05	0.000323668	1.78673
ATOX1	0.242676	8.12693	-2.8969	0.00421393	0.0226318	-2.78967
C3orf54	0.242659	6.37475	-1.97416	0.0498216	0.16061	-4.95406
TRIP6	0.242449	5.66277	-2.57794	0.0107012	0.0488136	-3.62458
CEBPE	0.242192	5.19749	-1.39141	0.165739	0.358937	-5.91455
STXBP5	0.24211	6.99378	-2.37567	0.018518	0.0757599	-4.10703
SEC14L5	0.241835	4.14705	-3.51335	0.0005537	0.00401977	-0.927581
BTN3A1	0.241784	6.22401	-4.10068	6.12e-05	0.000591708	1.13559
ACSL4	0.241418	5.56534	-4.05337	7.37e-05	0.000698258	0.95942
DAZAP2	0.241251	12.7042	-5.50398	1.2e-07	2.49e-06	7.08993
BRSK1	0.241127	7.68544	-2.01193	0.0456488	0.150474	-4.88075
FAM160B1	0.241008	5.48315	-5.35902	2.42e-07	4.62e-06	6.41371
PDZD8	0.240884	5.82428	-2.20533	0.0286381	0.106791	-4.48453
AQP7P1	0.240432	3.67349	-2.96737	0.00339224	0.0188212	-2.59317
PICALM	0.240164	7.86819	-2.7908	0.00579776	0.029617	-3.07734
CBARA1	0.240157	6.79459	-2.7717	0.00613454	0.0309384	-3.12806
RAB13	0.240117	5.20443	-3.16834	0.00178843	0.0109315	-2.00931
LRRC6	0.240027	4.95712	-1.61405	0.108186	0.275826	-5.58574
LOC553158	0.23966	4.33578	-2.31699	0.0215766	0.0854775	-4.24007
RRBP1	0.239491	5.86073	-2.62304	0.00942656	0.0439995	-3.51197
ARRDC3	0.239469	5.65766	-2.63416	0.00913413	0.0428813	-3.48394
UBE2T	0.239329	4.65687	-2.0297	0.04379	0.146196	-4.84578
TRIM45	0.239264	3.58682	-3.4462	0.000700665	0.00491492	-1.14587
ZNF674	0.239169	13.8148	-5.5789	8.3e-08	1.79e-06	7.44453
LOC441864	0.239003	3.59373	-2.79031	0.00580617	0.0296549	-3.07864
LOC653867	0.238627	3.59403	-3.06598	0.00248776	0.014431	-2.31102
NOD1	0.238464	5.53846	-2.05801	0.0409625	0.139093	-4.78948
TRPC4AP	0.238454	8.47756	-4.01788	8.47e-05	0.000790387	0.828368
LOC647520	0.238412	3.55606	-3.69488	0.000288041	0.00229228	-0.319111
RELB	0.238362	5.51661	-2.10277	0.0368112	0.128926	-4.69896
FLJ20273	0.23827	7.63186	-1.55836	0.120822	0.294761	-5.67244
ESPN	0.237953	4.81682	-1.33496	0.183497	0.382694	-5.99034
EPOR	0.237952	5.71718	-2.0358	0.0431673	0.144573	-4.83372
MUC6	0.237826	3.87404	-4.1815	4.43e-05	0.000445396	1.44052
LOC441481	0.237689	6.30627	-3.68621	0.000297347	0.00236002	-0.348795
NARF	0.237257	8.54387	-3.27242	0.00126787	0.00817008	-1.69344
HMMR	0.237103	3.55037	-3.58196	0.000433783	0.00326823	-0.700736
SCARNA3	0.236943	5.12446	-1.85309	0.0654293	0.196168	-5.18008
MAP1LC3B	0.236856	8.89555	-3.97489	0.000100161	0.000918997	0.670948
ATP6AP1	0.236796	10.5578	-3.60575	0.000398251	0.0030305	-0.621189
AURKB	0.236772	3.54931	-2.74494	0.00663647	0.032988	-3.19861
ABHD5	0.236663	7.65717	-1.68042	0.094529	0.252315	-5.47855
TESK2	0.236522	5.66983	-2.46112	0.0147485	0.0633635	-3.90773
TBC1D3I	0.236331	4.55994	-2.06845	0.0399601	0.136624	-4.76854
RRAGC	0.236302	7.85063	-3.19823	0.00162163	0.0100464	-1.91955
LOC400499	0.236206	3.71215	-2.81412	0.00540921	0.0279787	-3.01495
LOC649604	0.23618	4.51535	-2.03766	0.0429793	0.144089	-4.83004
LOC100128888	0.236159	4.84993	-2.28235	0.0235836	0.0916199	-4.31715
LONRF1	0.235998	5.33895	-2.58622	0.010456	0.0479012	-3.60403
FEV	0.235851	3.60125	-3.32751	0.00105324	0.006984	-1.52259
AGPAT2	0.235753	5.82335	-3.41335	0.000785194	0.00541702	-1.25131
ACTRT1	0.235526	5.22619	-2.0505	0.0416969	0.140855	-4.80449
SIRPD	0.235415	5.36092	-2.14196	0.0334776	0.120111	-4.61817
CKS2	0.235155	6.73008	-2.48899	0.0136754	0.0595369	-3.84128
ABHD2	0.235054	5.44758	-2.8281	0.00518784	0.0270172	-2.97732
PXN	0.234971	7.44738	-2.56264	0.0111674	0.0505367	-3.66236
LOC649071	0.234746	3.75208	-2.54844	0.0116162	0.0521227	-3.69723
EPHB2	0.2346	3.57995	-3.53572	0.000511548	0.00375311	-0.854046
FLJ10916	0.234543	3.98045	-2.37124	0.0187352	0.0764861	-4.11721
EIF2C4	0.234452	6.50973	-2.21158	0.0281954	0.105493	-4.47115
OKL38	0.234152	5.27405	-2.17643	0.0307644	0.112664	-4.54594
RNF169	0.234124	4.27021	-3.20547	0.00158346	0.00985062	-1.8977
LOC731186	0.233873	3.57911	-3.46647	0.000652846	0.00462757	-1.08038
LOC727808	0.233871	13.7797	-4.58374	8.29e-06	0.000101916	3.03018
LOC650274	0.233766	3.77856	-4.38577	1.92e-05	0.000213577	2.23297
MYL6	0.233746	13.0877	-5.40901	1.9e-07	3.73e-06	6.64544
MYOF	0.233625	6.0569	-1.70781	0.0893158	0.242653	-5.4331
SETX	0.233449	7.49463	-2.78547	0.00588998	0.0299593	-3.09152
NFKBIZ	0.23333	6.4854	-4.98263	1.41e-06	2.17e-05	4.7206
STAT5B	0.233305	7.944	-2.7292	0.00694881	0.0342368	-3.23982
LOC644695	0.23302	3.58571	-3.41748	0.000774063	0.00534768	-1.2381
LOC647541	0.232847	3.57705	-3.3919	0.000845427	0.00576163	-1.31966
LOC728440	0.232764	4.91187	-3.59895	0.000408127	0.00309456	-0.643997
C19orf57	0.232319	3.60224	-3.22889	0.00146556	0.00922772	-1.82666
MSRB3	0.232228	3.93392	-4.9295	1.8e-06	2.69e-05	4.4891
ATP6V0E1	0.231839	10.9846	-4.85294	2.54e-06	3.62e-05	4.15893
LOC647596	0.231334	3.53458	-3.78512	0.000206236	0.00172105	-0.00679631
MAPK3	0.231178	8.78541	-3.42284	0.000759824	0.00526769	-1.22092
GLRX5	0.231053	12.3586	-1.90115	0.058805	0.181868	-5.09201
PROK1	0.230951	4.71579	-3.13579	0.00198812	0.0119311	-2.10623
SLC6A12	0.230948	4.58271	-2.14579	0.0331661	0.11938	-4.61019
LOC554208	0.230849	3.76416	-2.80933	0.00548705	0.0283172	-3.02781
DAP	0.230811	7.33413	-2.93254	0.00377791	0.0206181	-2.69081
KIAA0082	0.230325	3.76051	-2.56846	0.0109877	0.0499369	-3.648
ABCG1	0.230275	4.67572	-5.67333	5.19e-08	1.19e-06	7.89636
LGALS8	0.230275	6.70218	-3.30313	0.00114365	0.00746843	-1.5985
ARHGAP5	0.230252	3.60359	-2.66149	0.00844968	0.0402365	-3.41456
LOC340357	0.230074	3.54439	-3.505	0.000570249	0.00412178	-0.954917
TPCN2	0.230055	6.04618	-2.19676	0.0292548	0.108581	-4.50282
TMEM167B	0.229894	8.32327	-3.79571	0.000198231	0.00166219	0.030264
CDK5RAP2	0.229848	5.85442	-3.05738	0.00255673	0.014759	-2.33596
HAPLN2	0.229644	3.64624	-2.9104	0.00404359	0.0218592	-2.75234
TUBB1	0.229441	11.3082	-2.50497	0.0130921	0.0574521	-3.80287
RBM33	0.2293	8.6175	-2.63492	0.00911441	0.0428252	-3.48202
HLA-H	0.229256	11.8621	-3.01156	0.00295488	0.0167034	-2.46775
LOC643423	0.229191	4.0432	-2.34395	0.0201204	0.0808957	-4.17934
SIRPB2	0.229178	3.61631	-2.93434	0.00375708	0.0205195	-2.6858
C15orf28	0.228838	6.46232	-2.018	0.0450058	0.148983	-4.86883
TACC3	0.228798	8.16087	-3.15631	0.00185996	0.0112805	-2.04524
HS1BP3	0.228571	6.84771	-2.66291	0.00841541	0.0400991	-3.41093
IRF2	0.228542	5.56346	-2.45716	0.0149068	0.063923	-3.91711
ZFP36L2	0.228469	9.27117	-2.78359	0.00592285	0.0300801	-3.09652
OSTF1	0.228409	10.376	-3.68469	0.00029901	0.00237195	-0.354001
MAFB	0.228224	8.29952	-2.02498	0.0442774	0.147228	-4.8551
LOC650620	0.228135	3.58065	-3.49693	0.000586691	0.0042252	-0.981294
C1orf38	0.228043	5.74752	-2.71286	0.00728714	0.0356463	-3.28237
HCLS1	0.22777	11.9167	-3.74583	0.000238705	0.00195358	-0.143578
BTN3A3	0.227719	7.94039	-2.02932	0.0438293	0.146278	-4.84654
ADAP1	0.227234	5.15198	-2.18692	0.0299773	0.110541	-4.52374
FAM91A1	0.227102	5.44175	-2.78076	0.00597271	0.0302867	-3.10405
ATF7IP	0.227062	3.65682	-3.26788	0.00128727	0.00827631	-1.70741
C15orf52	0.226845	5.94185	-2.15893	0.032117	0.116397	-4.58275
HLA-B	0.226836	13.109	-4.74856	4.04e-06	5.44e-05	3.71527
RGS19	0.22659	9.89202	-2.94885	0.00359253	0.0197772	-2.6452
FAM160A2	0.226399	6.71309	-2.40575	0.0171038	0.071156	-4.03763
MCOLN2	0.226396	7.04311	-1.71762	0.0875053	0.239553	-5.41663
C14orf85	0.226319	12.1875	-2.89423	0.00424827	0.0227915	-2.79701
CSF2RA	0.226201	9.06056	-2.8554	0.0047791	0.0252049	-2.90334
LOC641798	0.225816	4.97911	-2.69213	0.00773777	0.0374103	-3.33601
PRKAR2A	0.225734	5.16449	-2.26975	0.0243528	0.0940054	-4.3449
ECT2	0.225612	4.73437	-2.76604	0.00623786	0.0313681	-3.14306
LOC100132516	0.225528	3.53705	-3.30614	0.00113213	0.00740132	-1.58917
TBC1D8	0.225342	5.57553	-2.00679	0.046198	0.151762	-4.89079
FLJ45032	0.224974	3.7734	-3.73592	0.000247631	0.00201387	-0.177899
SDSL	0.224933	4.07079	-2.36483	0.0190527	0.0775476	-4.13186
UGCG	0.224863	6.84901	-1.89574	0.0595216	0.183514	-5.10203
NOV	0.224853	6.55147	-1.24111	0.216106	0.423039	-6.10953
RASGRP4	0.224768	4.1694	-3.56553	0.000460054	0.00343497	-0.755429
SLC19A1	0.224281	6.58746	-2.04546	0.0421967	0.14201	-4.81454
HLA-F	0.224218	11.356	-4.15733	4.88e-05	0.000485193	1.34881
PSMA6	0.22398	9.95017	-4.27436	3.04e-05	0.000321008	1.7969
LOC100133465	0.223804	13.7907	-5.06877	9.51e-07	1.53e-05	5.09985
CD151	0.223754	6.47192	-2.64199	0.00893317	0.0421402	-3.46414
LOC100190938	0.22346	13.0464	-2.87681	0.00447934	0.0238246	-2.84487
FLJ22662	0.223366	10.8825	-2.29978	0.0225542	0.0884071	-4.2785
ZNF333	0.223212	4.43195	-3.1047	0.0021979	0.0129906	-2.19794
TP53I11	0.223078	3.71757	-3.49543	0.000589807	0.00424558	-0.986208
LOC404266	0.22296	3.55241	-3.39778	0.000828487	0.0056683	-1.30094
HIATL1	0.222921	6.43357	-2.86315	0.00466862	0.024703	-2.88224
NAT14	0.222804	4.23629	-2.57628	0.0107508	0.0490099	-3.62868
OSBPL1A	0.22248	4.72358	-3.09642	0.00225712	0.0132826	-2.22223
FLJ33590	0.222437	3.76255	-2.57257	0.0108628	0.0494823	-3.63786
NLRX1	0.222224	5.76168	-2.93443	0.00375607	0.0205178	-2.68556
GTPBP2	0.221901	3.65978	-2.60921	0.00980207	0.0454451	-3.5467
TBC1D22B	0.221899	5.5151	-1.78222	0.0763202	0.218462	-5.306
LPAR2	0.221819	8.2801	-1.98899	0.0481459	0.156602	-4.92543
FXYD6	0.221797	4.17398	-3.20682	0.00157642	0.00981336	-1.89361
TSPAN7	0.22149	3.74019	-2.31886	0.0214729	0.0851803	-4.23589
VPS13B	0.22145	4.43238	-4.49502	1.21e-05	0.0001425	2.66943
ZBTB7B	0.221285	4.29962	-2.58641	0.0104507	0.0478879	-3.60358
GCH1	0.221236	5.3202	-2.45466	0.0150077	0.0642723	-3.92303
IQSEC1	0.220945	8.8623	-3.10985	0.00216175	0.0128049	-2.18279
TIMD4	0.220941	3.50633	-2.35083	0.0197632	0.0797592	-4.16375
LOC729082	0.220936	6.95674	-2.65395	0.00863376	0.0409933	-3.43377
TSHZ3	0.220746	6.188	-2.02347	0.0444344	0.147601	-4.85808
LOC730183	0.220707	4.97275	-2.54633	0.0116843	0.052389	-3.70241
IL18	0.220608	12.8851	-2.68416	0.00791757	0.0381554	-3.35652
SAMD8	0.220429	3.61421	-3.3116	0.00111145	0.00729778	-1.57218
LOC100130053	0.220394	8.91368	-1.79085	0.074919	0.215677	-5.29092
RAPGEFL1	0.220212	4.00702	-2.61678	0.0095951	0.0446598	-3.52773
PSMB8	0.220091	8.44254	-5.11887	7.54e-07	1.26e-05	5.32275
LOC728975	0.219978	5.64743	-2.09982	0.0370734	0.1296	-4.70499
FAM175A	0.219906	10.7747	-2.37619	0.0184931	0.0756953	-4.10586
LOC100128731	0.219662	12.4967	-3.54596	0.000493266	0.00363975	-0.82023
LOC730234	0.21963	4.60877	-1.99875	0.0470696	0.153942	-4.90648
TMEM164	0.219577	4.27068	-2.31435	0.0217243	0.0859366	-4.24599
LOC642035	0.219538	5.66427	-1.64255	0.102141	0.266267	-5.54023
TCIRG1	0.219488	6.09487	-3.78334	0.000207614	0.0017306	-0.0130272
PTCRA	0.219334	5.99126	-2.38711	0.0179686	0.0738639	-4.08074
C10orf12	0.2191	3.83108	-2.65635	0.00857489	0.0407544	-3.42767
C5orf41	0.219092	9.04577	-2.68884	0.00781147	0.0376992	-3.34447
LOC441454	0.218719	3.55992	-3.13302	0.00200603	0.0120179	-2.11443
SIGLEC6	0.218602	3.63599	-2.76975	0.00616996	0.0310853	-3.13323
LOC340113	0.218475	3.58726	-2.87416	0.00451559	0.0239744	-2.85215
CD82	0.218323	6.81017	-3.29774	0.00116461	0.00759528	-1.61523
HCK	0.218125	10.3059	-2.84397	0.0049465	0.0259377	-2.93439
ALS2CR14	0.218064	6.09595	-1.8123	0.0715284	0.209012	-5.25314
PSAT1	0.217962	4.73102	-1.94514	0.0532426	0.169033	-5.00949
LMNA	0.217883	5.62422	-2.16673	0.0315077	0.114819	-4.56637
LOC650422	0.217807	3.58626	-3.2053	0.00158431	0.00985217	-1.89819
UTRN	0.217668	5.44836	-2.23161	0.0268165	0.101471	-4.42802
C20orf111	0.217422	9.56136	-3.55476	0.000478069	0.00354463	-0.791142
OS9	0.217394	6.62705	-2.19938	0.0290653	0.107972	-4.49724
NCRNA00200	0.217144	5.03626	-2.31454	0.0217138	0.0859163	-4.24557
RPLP2	0.217064	13.7727	-4.93672	1.74e-06	2.61e-05	4.52048
MAP2K2	0.217062	7.88383	-2.723	0.0070755	0.0347573	-3.25599
LOC646562	0.216869	3.6246	-2.69044	0.00777557	0.0375442	-3.34036
N4BP2L2	0.216831	5.08826	-4.90377	2.02e-06	2.98e-05	4.37773
BTNL3	0.216807	3.81628	-3.28035	0.00123467	0.00799425	-1.66902
PRDX6	0.216773	9.99765	-3.52242	0.000536225	0.00390532	-0.897805
DEDD	0.216446	6.14209	-4.61953	7.1e-06	8.93e-05	3.17735
PACSIN2	0.216396	8.52538	-2.60149	0.0100177	0.0462525	-3.56602
KIF5B	0.216215	6.40501	-2.33927	0.0203669	0.0816547	-4.18994
GPC5	0.216174	3.50259	-3.64406	0.000346745	0.00269519	-0.492158
HIVEP3	0.215998	3.53126	-3.50635	0.000567554	0.00410439	-0.95052
TAGAP	0.215954	7.86883	-2.25206	0.0254698	0.0974812	-4.38362
TNN	0.21583	3.57069	-3.13343	0.00200333	0.0120124	-2.1132
GBP3	0.215638	3.85847	-1.98867	0.0481823	0.156656	-4.92606
DDEF2	0.215573	5.6737	-1.86152	0.0642243	0.193601	-5.16479
PGCP	0.215441	7.44972	-2.53618	0.0120167	0.0535158	-3.72721
KCND1	0.215367	3.69115	-2.4175	0.0165781	0.069583	-4.01031
BMP2K	0.215298	5.69653	-2.65123	0.00870109	0.0412223	-3.44069
HCG26	0.215221	4.79181	-2.39838	0.0174413	0.0721558	-4.05472
JUN	0.21507	6.19747	-1.76204	0.0796804	0.224761	-5.34098
SLC3A2	0.214937	6.1358	-2.7615	0.00632169	0.0317313	-3.15503
PNPLA2	0.214667	7.93052	-1.89773	0.0592568	0.18298	-5.09834
EPB41L5	0.214611	5.66902	-2.07231	0.0395949	0.135762	-4.76077
LOC650518	0.214475	10.0471	-3.39255	0.000843527	0.00575132	-1.31758
LOC647834	0.214351	5.12105	-2.1197	0.0353373	0.125077	-4.66423
DGCR2	0.214325	7.4224	-2.85904	0.00472687	0.0249623	-2.89343
LOC646348	0.214184	4.19731	-2.60589	0.00989437	0.0457944	-3.55502
NRGN	0.213975	10.554	-1.78311	0.0761744	0.218184	-5.30445
LCP2	0.21397	6.84	-2.73232	0.00688583	0.0339608	-3.23166
FCN1	0.213819	12.8706	-3.20365	0.00159296	0.00989351	-1.90318
ZMAT5	0.21381	5.37633	-4.65059	6.21e-06	7.92e-05	3.30578
C18orf10	0.213745	7.50547	-1.38448	0.167845	0.361671	-5.92402
NPC2	0.213714	11.8302	-3.5949	0.000414107	0.0031335	-0.657537
TRABD	0.213692	10.673	-2.99227	0.00313896	0.0176033	-2.52269
SPATA2L	0.213566	6.50038	-2.76627	0.00623364	0.0313529	-3.14245
LOC100133177	0.213512	8.56418	-2.72748	0.00698372	0.034386	-3.2443
ITPRIPL2	0.213501	6.95443	-1.99779	0.0471741	0.154201	-4.90834
GBP6	0.213347	3.51906	-2.42293	0.0163397	0.0687768	-3.99762
HEXIM2	0.213231	5.19672	-2.1241	0.0349631	0.124152	-4.65517
PKD2L1	0.213155	3.49624	-3.25381	0.00134918	0.00859698	-1.75061
LOC730994	0.212871	8.25158	-2.3259	0.0210855	0.08389	-4.22008
LOC649493	0.212825	3.48038	-3.80345	0.000192565	0.00161925	0.057419
DNAJB2	0.212793	6.81994	-3.00339	0.00303161	0.0170851	-2.49106
MYOZ2	0.212767	3.49633	-4.08071	6.62e-05	0.000635226	1.06101
TSC22D1	0.212729	6.74102	-2.54236	0.0118131	0.052807	-3.7121
C19orf22	0.212668	12.6096	-2.22506	0.0272606	0.10272	-4.44216
HSD17B11	0.212632	9.41758	-2.1776	0.0306755	0.112449	-4.54346
RSC1A1	0.212309	4.80713	-2.41345	0.0167576	0.0701183	-4.01973
TREM1	0.212279	7.82333	-1.19436	0.233833	0.443847	-6.1657
WDR45	0.21222	5.70844	-2.79551	0.00571725	0.0292662	-3.06477
ALOX5	0.212209	6.27193	-4.68647	5.31e-06	6.92e-05	3.45494
OR1L8	0.211737	3.59767	-3.02553	0.00282784	0.0160863	-2.42776
LOC643011	0.211674	5.22585	-2.02535	0.0442388	0.147206	-4.85437
TNFSF4	0.211559	5.85925	-1.97091	0.0501954	0.161511	-4.96031
AP3S1	0.211491	7.97974	-2.57139	0.0108987	0.0495988	-3.64079
SCAND1	0.211454	7.02848	-3.63386	0.000359803	0.00277707	-0.526616
GPER	0.211362	3.61253	-2.71083	0.00733013	0.0358126	-3.28763
ETS2	0.211196	7.44911	-1.86276	0.0640488	0.193239	-5.16254
EHD3	0.211184	4.17533	-2.23179	0.0268047	0.10144	-4.42765
PML	0.211156	3.65388	-7.06208	3.05e-11	1.76e-09	15.1099
ARL5B	0.211037	4.28771	-2.82607	0.00521949	0.0271582	-2.9828
C1GALT1C1	0.210627	5.61356	-4.91746	1.9e-06	2.82e-05	4.43694
SLC45A4	0.210544	6.53633	-2.17676	0.0307391	0.112599	-4.54524
ECM1	0.210493	3.7537	-3.64897	0.000340611	0.00265446	-0.475519
RNF123	0.2104	7.37038	-2.36772	0.018909	0.0770894	-4.12526
EZH2	0.210111	4.13861	-3.31476	0.00109968	0.00722417	-1.56237
LOC654161	0.210102	5.7484	-2.50503	0.01309	0.0574514	-3.80273
TSPAN17	0.209944	6.79583	-2.71278	0.00728889	0.0356463	-3.28258
NQO2	0.209921	7.55167	-1.65486	0.0996143	0.261864	-5.52033
CREBBP	0.209628	7.79588	-2.83326	0.00510823	0.0266774	-2.96339
DUX3	0.209581	3.57137	-2.93607	0.00373714	0.0204294	-2.68098
RUFY1	0.209487	5.94722	-3.01853	0.00289086	0.0163884	-2.44782
LOC387686	0.209275	3.61014	-2.68464	0.00790654	0.0381146	-3.35528
UPF1	0.209266	7.26068	-2.77602	0.00605697	0.0306303	-3.11664
SELP	0.209246	5.12783	-2.01409	0.0454193	0.149955	-4.87651
GP1BA	0.209238	6.19553	-2.02989	0.043771	0.146149	-4.84542
MAP3K3	0.209196	6.19758	-2.63369	0.00914642	0.0428874	-3.48514
NLRC4	0.209146	6.11802	-1.56247	0.119853	0.293398	-5.66615
Magmas	0.209082	7.08829	-2.99617	0.00310096	0.0174231	-2.51162
SEMA4B	0.208991	5.65412	-4.7165	4.65e-06	6.15e-05	3.58053
FLJ31306	0.208716	7.30185	-2.53014	0.0122184	0.0542433	-3.74192
DHRSX	0.208704	4.12777	-2.17598	0.0307988	0.112762	-4.5469
PPM1A	0.208421	5.68659	-2.3029	0.0223744	0.087911	-4.27156
LOC730534	0.20829	11.2611	-4.07753	6.7e-05	0.000642018	1.04916
USP25	0.20788	4.61429	-2.73791	0.00677437	0.0335555	-3.21704
PTPLAD2	0.207825	8.71348	-1.61634	0.10769	0.275163	-5.58211
RABGAP1L	0.207776	7.50113	-2.06496	0.0402931	0.137394	-4.77556
LOC650140	0.20763	3.65162	-1.80279	0.0730154	0.212146	-5.26994
C17orf106	0.207533	4.14082	-3.27155	0.00127158	0.00819059	-1.69613
LOC651404	0.20711	3.55362	-3.10023	0.00222965	0.0131522	-2.21104
LOC441081	0.207088	4.40482	-4.03655	7.88e-05	0.000740036	0.897188
ODC1	0.207081	9.66048	-2.41545	0.0166689	0.0698751	-4.01509
IP6K1	0.206957	7.00384	-4.09007	6.38e-05	0.000614915	1.09593
PEAR1	0.206837	4.40586	-2.38117	0.0182523	0.0748852	-4.09442
FOSL2	0.206771	5.50531	-2.50262	0.0131766	0.057763	-3.80854
MAP3K8	0.206746	7.44581	-2.54519	0.0117213	0.052507	-3.7052
DEF6	0.2066	9.57091	-3.10883	0.00216888	0.012842	-2.1858
LOC400793	0.206561	3.51572	-2.22608	0.0271915	0.102512	-4.43998
EFHD2	0.206343	11.6013	-3.74848	0.000236378	0.00193881	-0.134416
ZMAT2	0.206282	9.40058	-3.15916	0.00184276	0.0112037	-2.03673
PFKFB2	0.206266	3.68484	-2.30577	0.02221	0.0874386	-4.26517
GHRL	0.206177	5.56452	-1.6093	0.109222	0.277026	-5.59326
SERPINB10	0.206151	3.52596	-2.12815	0.034621	0.123143	-4.64679
HBB	0.205716	13.8741	-4.17202	4.6e-05	0.00046113	1.40449
TCEA1	0.205708	6.32815	-2.11908	0.0353904	0.12519	-4.66551
FLJ45244	0.205587	5.19448	-2.1752	0.0308577	0.112922	-4.54854
LOC730235	0.205516	5.92614	-2.98701	0.00319101	0.0178514	-2.53764
KCTD13	0.205423	6.22987	-2.60307	0.00997313	0.0460728	-3.56206
CAV2	0.205255	3.63105	-3.12427	0.00206359	0.012302	-2.14031
GALNTL1	0.205202	3.52521	-3.38016	0.000880201	0.00598215	-1.35691
NCAN	0.205124	4.77824	-2.32833	0.0209533	0.0834637	-4.21461
EGR1	0.205092	6.02614	-3.04967	0.00262008	0.0150778	-2.35826
LOC650933	0.205054	3.52576	-3.25817	0.0013297	0.0084928	-1.73724
LOC196549	0.205044	3.94706	-2.59316	0.0102546	0.0471241	-3.58677
EHBP1L1	0.204912	9.22245	-2.77534	0.00606913	0.0306762	-3.11844
LOC642185	0.204894	3.62711	-2.68004	0.00801201	0.0385239	-3.36711
HIST1H2BF	0.20488	3.60694	-2.02893	0.0438698	0.146367	-4.84731
DHRS7B	0.204825	5.92078	-2.57047	0.0109266	0.0497119	-3.64305
TAF10	0.204372	9.51837	-4.23102	3.63e-05	0.000373572	1.62977
RFXANK	0.204357	6.97496	-3.16439	0.00181161	0.011055	-2.02111
SLC5A8	0.204163	5.9747	-1.55192	0.122355	0.297133	-5.68227
FTHL12	0.204151	11.9024	-1.70153	0.0904897	0.24479	-5.44358
ADRA2B	0.204085	3.84946	-2.29618	0.0227634	0.089086	-4.2865
MAFG	0.203989	4.26976	-3.86477	0.000152801	0.00132386	0.274209
LOC100133607	0.203927	13.6294	-4.51687	1.1e-05	0.000131507	2.75775
TBKBP1	0.203718	3.5704	-2.68401	0.00792097	0.0381594	-3.35691
HBP1	0.203482	8.54813	-3.4364	0.000724935	0.00505531	-1.1774
ZNF786	0.203334	9.29102	-2.10227	0.0368549	0.129049	-4.69997
CCDC88B	0.203166	6.50301	-2.14301	0.0333924	0.119879	-4.616
ATG2A	0.203151	7.3215	-2.17765	0.0306716	0.112449	-4.54336
MSI2	0.203095	4.39593	-3.2605	0.00131939	0.00843432	-1.73008
IMPDH1	0.203078	6.54774	-2.80546	0.00555066	0.0285611	-3.03818
MFAP3	0.202902	5.64816	-2.29118	0.0230571	0.0900337	-4.2976
GSK3B	0.202878	7.80586	-2.49728	0.0133703	0.0584482	-3.8214
ENDOD1	0.202589	6.47255	-1.86231	0.0641131	0.193355	-5.16336
LOC400721	0.202326	13.0851	-2.69716	0.00762608	0.0369787	-3.32301
ZNF223	0.202279	8.4809	-1.6118	0.108675	0.276552	-5.5893
TMBIM4	0.202228	11.2359	-4.25086	3.34e-05	0.000348246	1.7061
CHMP2A	0.202228	7.23057	-4.07294	6.83e-05	0.000652689	1.0321
PRKAG2	0.202189	5.36365	-4.61962	7.1e-06	8.93e-05	3.1777
RAB18	0.202161	5.43589	-2.00341	0.0465633	0.152692	-4.8974
CXCR4	0.202119	7.72315	-3.5991	0.000407905	0.00309366	-0.64349
TTK	0.201936	3.61135	-2.86032	0.00470869	0.024884	-2.88995
MAP4K4	0.201833	5.9583	-4.09046	6.37e-05	0.000614156	1.0974
C16orf75	0.201829	5.03794	-1.67443	0.0957018	0.254508	-5.4884
MYOM1	0.201814	5.12052	-1.74404	0.0827792	0.230568	-5.37186
LOC652155	0.201708	3.51952	-2.0569	0.0410707	0.139289	-4.79171
LOC729310	0.201322	3.55356	-3.4098	0.000794868	0.00547486	-1.26263
OPRL1	0.201313	4.56769	-6.76241	1.65e-10	7.68e-09	13.47
RNF181	0.201313	9.41108	-3.01527	0.00292064	0.0165288	-2.45714
C17orf79	0.201265	6.90581	-2.751	0.00651973	0.0325657	-3.1827
LOC399748	0.201095	11.6251	-3.88755	0.000140118	0.00123012	0.355517
UBE2F	0.201019	9.79568	-2.66408	0.00838737	0.0399912	-3.40796
TPM1	0.200997	5.39543	-3.08776	0.00232061	0.0136022	-2.24756
CXCL14	0.200966	3.98432	-2.03878	0.0428659	0.143845	-4.82781
LOC100129334	0.20087	3.47131	-3.36416	0.000929738	0.00627431	-1.40749
MGAT1	0.200687	9.50064	-2.84443	0.00493973	0.0259068	-2.93316
GPR42	0.200628	3.49311	-3.12189	0.0020795	0.0123819	-2.14733
LOC100134703	0.200596	4.0149	-2.16005	0.0320291	0.116206	-4.5804
PLCB2	0.200562	9.19572	-2.42388	0.0162982	0.0686311	-3.99539
CD97	0.200551	8.98309	-2.41057	0.0168866	0.0704992	-4.02645
LRRC37B2	0.200422	11.0933	-2.28705	0.0233018	0.090802	-4.30674
UPB1	0.200346	3.75762	-2.01709	0.0451024	0.149153	-4.87063
GPR77	0.200255	4.28143	-2.0999	0.0370659	0.1296	-4.70482
LOC648997	0.200139	3.66768	-2.38576	0.0180327	0.0740807	-4.08385
PTPRJ	0.200121	5.37664	-1.96976	0.050328	0.161874	-4.96252
WDFY3	0.199446	4.08411	-3.7015	0.000281126	0.00224508	-0.296424
RHAG	0.199262	3.50735	-2.43961	0.0156271	0.0663698	-3.95853
CARHSP1	0.199225	9.50874	-2.83037	0.0051527	0.0268577	-2.9712
LOC646521	0.199222	3.55447	-3.40169	0.000817425	0.00560682	-1.28851
ZNF692	0.199183	5.93536	-2.02565	0.0442081	0.147135	-4.85378
CSTB	0.199073	10.5586	-3.14735	0.00191497	0.0115669	-2.07192
LOC729010	0.199011	3.60222	-2.62818	0.00929033	0.0434661	-3.49903
PI4K2B	0.19887	5.27813	-3.41609	0.000777784	0.00537039	-1.24253
LOC652750	0.198852	3.72058	-2.35086	0.0197614	0.0797592	-4.16367
FLJ25363	0.198782	8.00752	-1.74028	0.0834395	0.231753	-5.37828
LOC649963	0.198709	3.49017	-3.42201	0.000762025	0.00527925	-1.22359
C11orf48	0.198705	8.48892	-2.7824	0.00594379	0.030171	-3.09969
CYP2J2	0.198616	3.52257	-2.56389	0.0111286	0.0504148	-3.65928
STRADB	0.198559	11.4456	-1.30577	0.193221	0.394436	-6.02833
LOC100132593	0.198447	13.6757	-4.3627	2.11e-05	0.0002323	2.14194
RPS7	0.198414	5.33785	-2.58897	0.0103759	0.0476001	-3.5972
GPSM3	0.198268	10.9004	-3.14591	0.00192389	0.0116086	-2.07618
C3orf36	0.198123	3.44481	-3.04186	0.00268567	0.0154104	-2.38079
PGAP1	0.19808	3.55807	-3.2548	0.00134473	0.00857538	-1.74758
CCNJL	0.198053	6.07541	-1.17773	0.240387	0.450641	-6.18518
LOC388922	0.197404	3.51154	-3.35547	0.000957738	0.00643548	-1.43488
SAMD14	0.197131	5.05242	-1.48643	0.138832	0.320606	-5.78003
NIP30	0.197125	5.94808	-2.43167	0.0159627	0.0674865	-3.97717
RN7SK	0.197097	5.87693	-1.78313	0.0761709	0.218184	-5.30441
SLC12A6	0.197044	6.10419	-1.88224	0.061342	0.187574	-5.12693
SPINK8	0.197041	3.54981	-3.01275	0.0029439	0.0166445	-2.46436
MASTL	0.19698	3.86729	-3.71391	0.000268583	0.00216001	-0.253794
[truncated: 27,701 more rows]

## Sheet: data for figure2B
gene	GSM1594219	GSM1594220	GSM1594221	GSM1594222	GSM1594223	GSM1594225	GSM1594226	GSM1594227	GSM1594228	GSM1594230	GSM1594234	GSM1594235	GSM1594236	GSM1594237	GSM1594239	GSM1594240	GSM1594247	GSM1594257	GSM1594259	GSM1594261	GSM1594263	GSM1594265	GSM1594266	GSM1594267	GSM1594575	GSM1594576	GSM1594577	GSM1594578	GSM1594579	GSM1594580	GSM1594581	GSM1594582	GSM1594583	GSM1594584	GSM1594586	GSM1594588	GSM1594589	GSM1594590	GSM1594591	GSM1594592	GSM1594593	GSM1594594	GSM1594595	GSM1594596	GSM1594597	GSM1594598	GSM1594599	GSM1594600	GSM1594601
ABCA1	355.379	153.776	484.415	392.493	216.641	558.111	210.673	298.321	241.658	477.783	316.67	294.699	207.083	343.302	245.339	165.547	289.887	204.569	373.108	349.598	386.98	321.508	218.452	373.908	1322.11	327.006	285.416	227.49	378.786	276.664	204.144	402.208	370.4	352.286	165.547	302.269	319.815	251.163	391.583	436.628	604.389	482.076	365.581	218.321	368.444	296.469	126.167	462.53	363.635
ADM	1137.79	2112.83	1146.01	431.046	410.154	1216.77	400.459	1250.77	650.966	546.715	536.206	509.765	715.54	1639.58	240.116	452.641	685.375	330.119	965.794	713.347	256.733	1342.97	1080.84	1265.84	1849.09	574.753	229.643	566.6	1108.1	462.056	699.621	477.786	762.608	631.596	619.322	812.18	667.362	427.556	536.206	637.568	1650.1	1104.38	997.397	653.757	696.341	647.862	1677.62	1141.52	702.388
ANKRD22	30.705	31.1531	34.8631	33.4189	20.0256	22.3182	25.9252	23.5306	41.861	27.767	28.6459	33.1184	162.155	29.743	17.7057	17.7839	23.8899	18.5762	55.6847	47.972	18.9705	22.0853	29.2994	18.7123	240.996	18.7338	23.9482	24.004	46.1607	23.521	121.737	27.3322	48.7069	29.7584	23.3307	42.7611	20.0029	41.1288	21.1821	32.945	41.3233	55.2259	33.6684	27.4526	94.4647	38.4938	23.5945	36.2567	30.073
ANXA3	191.219	370.65	433.537	208.611	119.275	98.3258	46.8052	221.073	129.633	320.067	54.9964	147.765	229.098	306.481	30.6497	62.5583	168.336	54.4993	278.934	89.023	45.2763	314.192	234.026	310.323	46.8052	199.897	46.8052	46.8052	591.572	54.9479	190.178	118.237	171.981	227.837	76.0863	201.51	187.883	96.1292	76.9686	98.1676	314.196	189.801	283.208	54.3537	77.7467	168.445	196.428	289.875	155.128
ARG1	23.5871	38.5033	28.6867	29.5887	23.5871	47.2758	52.9897	28.7354	24.2046	23.5871	49.7349	84.756	27.3239	13.2062	18.3663	131.146	23.5871	10	45.0768	32.7491	33.036	30.8387	48.1546	25.7631	23.5871	28.9643	23.5871	35.5984	23.5871	23.5871	23.5871	23.5871	23.5871	75.973	97.7409	26.6648	33.8166	31.4794	30.889	33.9616	26.3053	47.4865	79.2773	11.4859	10	24.5398	25.9166	180.278	25.3929
ASPRV1	22.8252	53.5039	44.9415	22.8252	22.8252	52.1864	34.1008	30.7552	22.8252	22.8252	42.6271	34.4883	28.5115	22.3946	10	30.3364	49.9307	10	68.6511	68.3283	10	20.5743	38.6448	45.2662	104.036	22.8252	22.8252	22.8252	31.1098	31.1562	32.6389	22.8252	22.8252	38.8745	22.8252	55.8416	25.7625	10	32.2573	12.7493	37.982	52.1864	30.6261	10	37.5964	19.2655	28.2104	74.0255	34.7842
AZU1	10.0363	12.6356	25.7989	10	10	25.118	10	15.2564	10	15.5818	10	10	10	13.2648	10	13.1875	10	10.1227	73.7893	10	10	10	10	10	10	10	10	10	10	10	10	13.1108	10	10	10.47	10	10	10	10	10	10	21.9906	10	10	10	10	10	32.415	10
BATF2	13.6658	10	10	10	10	10	10	10	10	10.3625	10	10	50.2004	10	10	10	10	10	10	33.5821	10	10	10	11.0434	85.966	10	10	10	10	10	27.6721	10	10	10	10	12.7926	11.7865	12.0384	10	10	20.2055	10	10	10	62.3299	25.872	10	10	10
BPI	42.7671	16.5312	52.6114	15.5853	13.7698	14.6838	17.5535	13.7698	40.6611	53.4458	14.4688	20.7126	27.1044	10	10	16.5935	13.7698	16.8845	59.1539	25.2821	12.5042	11.6834	24.3986	10	13.7698	13.7698	13.7698	13.7698	13.7698	14.2611	13.7698	16.8823	56.0307	26.7873	13.7698	19.0474	26.0358	17.5023	12.5172	35.6619	13.0315	52.4176	12.2889	51.7702	19.142	16.6327	12.823	84.9591	25.2418
C10orf105	73.1004	63.7845	61.1411	42.1345	20.9385	47.1403	56.5988	50.5155	43.4776	22.5877	62.5945	41.333	36.2363	43.9749	18.2564	33.489	60.8162	23.5556	64.1374	54.6561	31.885	30.6933	19.0512	65.0649	74.9731	25.1058	29.9159	46.8399	43.025	20.7769	26.0506	24.0065	25.779	68.6635	57.3358	52.852	58.9913	45.1113	69.9887	61.0808	32.6036	55.5621	50.0894	55.7114	59.9226	35.5936	48.0733	67.1836	59.4605
C16orf30	126.505	216.413	245.897	148.969	235.619	208.354	97.1207	166.899	237.843	103.459	224.746	144.988	119.915	189.782	348.654	230.285	167.571	185.768	191.104	155.068	173.985	103.086	119.757	150.911	58.3709	190.654	225.061	49.6037	222.532	222.24	122.722	149.504	153.655	124.185	240.692	85.9278	115.413	241.894	228.349	170.441	165.286	208.354	129.342	181.043	107.801	103.196	117.176	134.321	115.563
C19orf59	536.095	555.528	466.981	184.169	187.329	356.197	128.244	382.475	591.74	435.21	260.607	344.029	190.7	352.871	163.7	192.193	131.007	247.764	434.856	246.939	168.839	302.414	407.593	248.575	288.397	281.047	123.855	135.293	291.273	341.004	100.128	356.164	231.658	561.341	187.825	201.133	209.211	169.133	240.228	240.813	717.884	333.671	321.983	241.648	160.838	287.967	214.532	277.394	374.156
C2orf89	130.683	217.98	239.552	128.303	270.661	148.983	257.528	190.188	138.694	211.029	203.682	182.678	218.686	146.222	204.668	181.103	294.423	215.043	299.97	189.593	226.756	160.957	144.362	190.43	117.651	94.4625	177.739	97.4633	156.523	396.47	291.853	184.981	122.278	174.206	132.17	163.176	204.718	242.562	201.329	196.893	205.731	135.464	256.84	212.04	146.635	115.507	144.974	136.319	266.497
CA4	135.523	173.654	151.984	103.528	86.5245	288.436	33.8308	163.065	147.307	216.492	97.9464	162.199	70.5699	159.904	46.6792	30.4504	39.9306	76.6874	202.871	244.985	92.0061	133.378	240.682	162.372	28.0461	186.062	28.0461	67.9146	145.822	91.6848	35.2593	83.4252	220.062	192.964	88.6689	114.648	104.223	74.6726	117.776	123.97	235.393	269.76	175.241	104.741	83.6184	205.786	210.393	392.412	137.901
CAMP	711.115	1352.1	1084.35	336.98	141.38	953.279	312.461	240.811	761.742	389.834	452.446	360.987	431.468	246.23	345.022	380.808	90.6527	157.803	1073.19	296.476	157.154	179.059	394.085	291.416	285.94	279.192	200.079	31.6908	200.099	224.393	448.546	225.043	219.585	469.113	371.757	332.207	477.408	192.796	445.81	484.477	453.2	735.625	476.44	624.235	217.577	238.702	519.883	479.178	354.299
CASP5	38.5308	123.037	29.0219	29.0219	29.0219	29.0219	29.0219	143.995	29.0219	29.0219	29.0219	19.2227	29.3816	76.7241	17.753	30.5079	29.0219	19.1808	29.1586	46.8933	37.0555	51.5036	10	115.77	173.459	29.0219	29.0219	29.0219	67.7223	29.0219	29.0219	39.5267	29.0219	29.0219	29.0219	33.2145	27.3679	10	12.7272	24.1368	73.6769	32.5967	80.9308	13.7494	47.6458	32.0162	38.6304	54.5868	10
CCR1	446.607	671.131	245.899	306.411	117.558	175.489	123.546	317.845	348.484	352.283	388.262	236.298	203.746	307.607	221.795	183.75	156.066	186.853	245.899	304.831	326.581	241.159	403.873	270.48	1177.33	214.244	261.485	215.543	472.757	134.275	294.711	259.889	251.6	294.552	240.134	411.619	241.891	219.525	403.25	322.114	538.274	250.923	331.527	186.342	314.873	265.302	293.361	197.192	316.203
CD160	224.885	213.022	282.673	376.725	177.709	331.192	237.802	208.961	144.348	76.23	63.1752	286.694	69.5293	209.758	289.371	277.745	211.301	180.511	240.506	161.564	23.9308	201.411	104.475	273.222	359.446	633.736	289.26	159.969	234.75	218.531	32.0972	319.224	137.184	405.791	304.097	127.764	214.471	263.209	84.1933	302.168	187.305	174.371	77.0257	508.739	159.42	177.542	197.461	138.177	97.8007
CD40LG	79.0932	88.0394	139.565	108.493	138.754	89.1317	158.575	89.6224	48.5514	39.0174	109.229	71.2812	68.9407	73.7632	90.6737	97.3058	64.1539	118.221	90.9635	97.2674	58.3214	84.7895	81.8686	99.2156	111.43	68.2854	166.806	23.3501	108.908	104.693	74.4325	58.5887	86.6213	84.9668	147.531	79.1319	61.2666	75.7813	98.0599	137.05	111.273	68.2773	49.3523	80.0257	75.3605	56.463	87.686	31.9456	56.3385
CEACAM1	127.193	123.928	127.868	34.0399	59.7972	97.778	48.2473	70.9902	67.0007	86.1432	85.3084	72.7985	141.044	76.5325	31.9573	48.6267	58.4121	47.9639	140.586	104.543	58.8956	64.7748	60.3483	80.7566	290.314	65.5855	35.8889	36.7788	89.6479	49.6513	157.316	34.8748	55.2108	97.4711	61.6129	122.114	116.796	59.0588	120.675	39.8741	115.541	110.026	105.258	50.9256	189.553	117.17	81.2371	112.332	117.568
CEACAM3	213.237	268.274	200.137	46.7106	177.408	227.784	54.3901	314.153	100.625	149.831	127.929	159.131	71.4047	158.8	86.1594	90.0112	126.693	86.8575	198.977	240.135	54.1704	261.082	184.942	259.892	166.642	179.496	26.7522	108.605	148.882	121.286	71.4047	27.901	152.835	211.839	91.8052	194.603	152.443	109.993	138.979	110.852	217.336	236.687	269.526	84.4305	101.6	226.973	208.838	315.17	238.547
CEACAM6	19.5934	41.0341	76.2893	20.7847	11.9181	46.7564	11.9181	11.9181	35.0256	20.2475	11.9181	10	23.0339	10	11.9181	26.2167	11.9181	10	68.6244	13.0064	22.6371	10.0697	19.8119	10	11.9181	11.9181	11.9181	11.9181	14.4724	11.9181	15.2113	11.9181	29.7146	12.588	17.9198	10	10	17.8425	17.0835	46.1981	16.7706	55.3412	16.7378	15.4902	13.6676	10	23.3012	80.7142	24.6417
CEACAM8	66.7314	70.2491	158.313	44.9056	21.981	102.344	21.981	21.981	73.9955	28.0912	21.981	18.6716	31.8761	10	26.5244	67.9978	21.981	10	158.313	20.7599	10	20.0402	12.7962	14.7383	21.981	21.981	21.981	21.981	21.981	21.981	21.981	21.981	21.981	21.981	21.981	15.0717	29.8815	10	10	55.9306	10	100.567	26.1455	51.0182	36.9179	11.0483	24.8709	72.4437	47.516
CLEC4D	26.5262	59.5371	61.5781	26.5262	44.0419	83.1742	47.1826	71.6988	33.4669	40.2508	29.103	68.5039	49.8953	60.8395	32.9097	25.0722	42.8648	21.3413	37.5782	29.7138	38.4087	43.4076	34.1574	47.3071	51.7951	26.5262	37.6559	46.7477	34.1635	37.2804	92.8238	29.8142	40.7279	27.7208	26.5262	36.4437	21.0372	47.5711	29.103	54.1767	39.0128	72.5746	55.7636	31.0219	31.1763	40.7856	83.5823	76.2764	28.5953
CLEC4E	18.2235	60.7419	33.3694	35.729	42.8341	69.552	38.9483	41.6923	30.5252	42.5111	62.5182	62.3476	37.896	70.8717	16.8535	21.9954	31.7066	42.1002	52.1414	81.2891	39.7825	67.3629	77.5742	34.3889	33.9695	41.9922	18.2235	19.1428	53.8323	35.6774	37.4094	80.9792	35.0661	63.8659	18.2235	59.9005	66.6481	28.1845	28.5734	49.1478	40.6964	98.8723	59.0384	40.2019	46.8928	48.901	70.147	91.7207	58.1374
CMPK2	28.5292	10	10	10	10	10	10	10	11.9457	13.9123	21.5756	10	20.7332	15.0861	11.7258	10	10	11.8201	10	12.8474	10	10	23.2272	10	154.196	10	10	10	15.5626	10	10.5911	12.6815	10	10	14.426	30.9474	10	11.8998	30.5188	10	27.6548	10	10	10	77.1848	10	10	14.1894	12.6427
CRIP2	37.0718	54.2923	89.1531	103.75	126.869	62.0925	24.2363	75.5883	51.3921	24.2363	24.2363	48.0467	35.9187	77.4186	29.4586	92.2971	174.134	97.8504	53.2418	73.968	23.7405	36.1274	50.9466	86.9267	24.2363	33.9543	28.7096	114.316	85.0844	74.2919	54.7606	24.2363	24.2363	71.4504	85.0395	27.8697	48.161	68.6649	24.1285	156.021	25.2754	50.9041	59.7709	101.356	81.1329	37.6482	51.1517	93.6873	44.765
CTSG	38.4613	41.1961	86.9246	34.5307	47.4732	35.7896	18.7927	18.7927	18.7927	34.2741	33.0668	10	28.5958	10	20.4828	18.7927	18.7927	75.5264	149.003	50.7517	12.7235	33.5371	10	10	18.7927	18.7927	18.7927	18.7927	18.7927	18.7927	18.7927	18.7927	50.4425	18.7927	18.7927	10.4735	10	10.0923	55.1418	17.3157	10	47.3808	28.8274	31.5317	40.1682	10	13.3409	64.2892	40.0496
CXCL10	94.7612	31.2006	44.1612	31.2006	39.9018	31.2006	31.2006	31.2006	31.2006	31.2006	48.1911	43.571	94.8186	61.2662	45.9926	23.8593	32.7418	37.4511	31.4715	70.7904	12.6689	34.7387	22.2529	20.8408	4541.5	31.2006	48.3458	31.2006	61.2662	38.1748	115.936	75.6439	55.956	31.2006	39.1093	49.5286	22.1652	78.8947	39.8951	24.3532	67.6966	47.0564	37.6789	65.8473	130.272	88.054	34.3556	26.5612	36.7247
D4S234E	163.819	171.111	76.9568	164.798	306.636	193.995	46.8868	125.685	213.468	63.2397	24.8758	108.043	45.7739	203.321	173.172	120.056	207.558	306.636	55.2035	207.592	110.544	148.384	121.87	136.269	72.5666	169.171	138.054	201.188	178.568	134.448	35.684	175.823	346.357	110.009	191.971	62.2206	128.314	100.957	15.8258	191.063	101.501	197.416	139.82	213.93	86.3865	130.399	214.282	148.869	99.1518
DDIT3	150.928	224.499	157.732	66.0547	120.946	226.331	162.27	113.381	96.002	83.9506	81.3003	136.33	97.8795	185.203	71.8024	69.9979	107.484	65.6583	157.732	148.704	90.1727	101.929	128.804	138.485	239.843	154.439	64.1875	36.0802	177.301	93.0742	95.1391	80.4045	95.8647	205.961	149.266	111.919	111.466	94.5489	149.562	140.486	116.828	156.501	157.985	101.118	108.621	111.943	96.7206	184.177	141.563
DDX58	173.055	56.7467	50.6165	66.9417	64.8753	105.138	81.4731	53.6957	43.792	77.1217	125.826	47.2177	75.0234	87.9646	50.0468	53.0958	73.9981	71.4411	57.0789	84.901	46.1885	54.9837	44.4132	64.0131	707.394	74.2229	53.563	56.1862	85.0095	43.5762	96.7966	89.848	22.1092	41.3598	77.8187	124.118	94.3596	49.8428	99.6371	71.0591	155.302	90.1734	77.6656	78.3773	149.887	107.754	94.2982	50.2196	29.362
DDX60	192.604	121.45	66.6472	81.657	135.568	81.5012	135.041	77.8005	90.5566	64.8937	127.858	92.2692	132.933	108.274	139.171	109.131	54.7375	136.461	55.719	165.825	108.537	87.3404	91.2774	71.0375	908.701	113.833	73.5941	69.4304	114.16	165.532	194.675	128.542	96.6206	92.2692	101.225	199.978	96.472	110.326	173.454	101.597	157.385	96.5249	79.2935	87.5537	187.806	149.677	92.3386	76.1134	67.7864
DDX60L	326.327	197.879	182.638	147.957	120.779	83.5003	102.672	186.922	232.069	80.0529	236.192	151.092	159.14	168.231	93.0984	173.587	152.834	96.3511	143.715	129.69	69.7758	98.2524	157.611	188.829	1163.13	162.739	119.804	54.6199	228.178	44.5164	159.14	136.401	99.9973	160.383	147.374	288.911	183.305	140.342	157.362	155.598	376.628	109.438	128.279	96.0545	234.042	151.024	205.751	308.123	197.102
DEFA1	3887.7	3955.54	8686.14	1898.03	522.967	5635.18	2136.81	714.366	3681.49	3850.3	1350.82	829.683	2488.14	739.765	1924.08	2370.1	130.045	602.84	11485.3	1622.79	930.052	758.073	1541.84	621.89	1335.54	501.601	1401.48	128.465	817.703	227.884	2739.81	562.983	2668.09	844.492	2633.9	900.794	1220.83	1122.44	1183.99	3124.56	832.997	5635.18	1252.29	3703.36	2243.67	496.122	1249.67	5547.58	3225.21
DEFA1B	2288	1898.08	6208.54	1069.62	295.801	2930.7	1078.42	253.913	2142.77	1751.75	518.314	339.118	1188.81	456.54	857.803	1091.3	51.7604	265.042	6437.3	659.88	346.621	284.956	691.267	332.833	461.261	262.98	619.85	61.8406	353.235	113.812	1208.69	228.413	1022.27	369.112	1241.43	358.765	497.812	476.266	469.394	1243.27	299.171	2643.46	586.365	1775.73	959.975	187.173	535.252	2824.29	1623.12
DEFA3	2267.69	3083.78	7695.2	900.605	416.355	3920.8	906.993	411.692	2996.21	2347.02	712.837	443.562	1312.06	395.038	1241.3	1212.26	44.3283	311.562	7695.2	909.527	481.768	466.132	914.897	364.11	575.396	385.602	1047.67	54.2227	284.367	118.078	1984.49	313.878	1701.58	538.47	1504.2	463.592	651.903	734.922	703.024	1516.04	412.086	3164.59	722.325	2567.59	1279.39	230.72	683.865	3276.25	2392.59
DEFA4	146.435	116.728	427.818	37.0308	25.6491	163.346	54.2793	25.6491	103.458	57.8871	25.6491	20.145	54.9166	25.6491	74.1441	72.5365	25.6491	21.6398	363.695	58.2128	34.2885	27.6759	29.6878	18.6641	25.6491	25.6491	44.2	25.6491	25.6491	25.6491	49.8718	25.6491	53.737	25.6491	121.117	37.8957	27.6697	25.5241	33.8794	57.9057	14.4444	141.871	42.9901	75.0363	59.6698	16.234	62.7429	137.335	117.02
DHX58	128.44	73.0169	29.0161	38.1781	96.1971	105.359	41.515	80.023	67.1165	36.3047	74.1292	66.4691	51.9148	49.5526	84.1291	21.6368	50.8629	80.2814	51.2392	134.744	47.5084	45.2326	29.5758	73.7	992.561	83.8752	58.0129	75.0905	86.5382	130.826	33.5228	40.2882	121.323	66.4691	29.0161	82.5055	38.5776	90.3068	98.5166	40.1948	76.006	77.5215	76.0889	45.1583	140.196	75.3998	58.8133	105.363	47.2946
EBI2	382.487	432.28	461.611	532.864	992.178	448.348	422.307	381.626	401.896	213.942	345.529	384.577	354.421	528.386	558.775	574.113	390.997	766.327	396.67	554.217	487.398	353.818	536.23	479.959	389.336	312.306	701.908	196.551	587.948	550.742	354.025	399.239	485.647	449.14	750.591	372.516	388.307	446.558	476.485	699.517	402.69	399.693	293.918	514.203	370.248	379.693	467.133	276.374	317.964
EIF2AK2	820.637	488.54	359.177	558.257	317.668	522.666	214.728	293.174	555.876	361.401	470.405	199.102	406.339	263.554	369.611	659.963	590.767	271.624	234.73	530.377	414.144	465.382	397.912	277.101	4243.01	334.592	277.298	878.423	296.915	372.464	374.173	222.362	470.215	199.102	357.982	677.736	325.557	348.74	528.359	669.934	1060.64	488.74	339.091	301.822	656.881	556.024	296.246	480.219	336.019
ELANE	76.0333	50.6784	87.4144	33.8263	22.0729	104.8	49.9545	22.0729	44.1253	47.1594	22.0729	19.0943	48.1613	21.3001	35.3028	52.7718	22.0729	13.2935	108.654	34.054	20.9824	25.6331	11.4931	10	60.0981	22.0729	40.6867	22.0729	24.9755	22.0729	32.5832	22.0729	82.3517	29.2354	22.0729	24.2637	22.2356	10	29.9597	33.8263	24.9465	97.8017	20.4369	22.174	54.8757	10	27.5807	171.724	48.2735
EPSTI1	1545.6	220.236	289.139	441.692	515.748	286.649	369.878	223.557	465.967	273.002	639.767	225.294	1058.3	373.849	477.396	319.808	341.04	428.548	278.866	457.968	538.969	340.458	332.591	353.002	6656.51	330.043	486.353	716.126	327.086	116.951	487.349	445.313	381.596	299.536	264.314	1577.14	467.95	517.005	664.157	431.775	986.23	286.649	477.333	356.359	1497.31	740.831	492.033	378.433	243.61
FBXO6	162.608	83.5804	88.5356	63.4969	133.943	129.222	105.444	89.9541	89.9107	31.6066	71.7093	67.1024	136.498	87.3683	108.047	91.0466	50.2053	92.1431	88.5356	148.114	77.083	75.1696	72.121	102.408	743.48	135.702	155.418	72.3553	84.1176	143.218	184.291	99.4258	156.89	109.722	121.065	106.079	56.0042	114.656	133.666	60.6751	185.436	123.256	111.741	114.568	192.504	153.021	136.134	58.7452	78.9326
FCER1A	839.35	1025.48	760.007	600.153	1250.26	958.041	750.942	1543.06	843.444	1296.66	964.445	903.618	1044.28	1237.27	931.21	1619.95	1497.68	1317.25	682.133	1146.44	1521.13	602.362	708.363	1226.23	338.658	812.871	730.5	569.419	900.313	933.122	763.922	909.239	1390.09	977.306	1196.14	706.099	857.128	1154.44	960.418	922.892	825.671	1010.74	2050.49	1139.69	1613.38	1032.86	1054.94	965.856	1296.66
FCER2	92.7331	106.182	131.884	113.967	369.035	62.0265	192.343	115.575	109.529	36.1301	77.5564	82.3848	166.534	78.3902	196.981	111.725	72.644	240.191	89.1763	51.5221	153.724	94.6803	24.0682	77.3471	97.3137	161.516	264.879	139.834	112.522	149.072	127.052	137.313	73.9432	155.303	88.6336	88.9356	139.825	156.988	125.039	106.123	131.419	51.9264	161.569	102.441	256.935	142.179	89.09	74.7119	54.9286
FCGR1A	461.288	340.414	126.219	117.336	62.3882	175.814	26.8872	159.273	190.046	92.1929	75.0906	82.4917	632.797	316.106	54.5795	202.35	91.9709	59.6127	177.562	134.333	126.343	358.908	95.8511	137.976	430.153	57.3277	48.7429	205.253	448.137	62.4846	653.883	192.95	102.373	59.2698	168.316	135.946	106.082	183.593	98.7422	184.089	624.634	170.372	160.062	112.642	326.984	337.576	94.1168	104.356	122.14
FCGR1B	259.739	323.934	110.012	109.466	110.568	166.659	61.5575	182.777	92.8963	108.652	61.8237	81.032	697.118	376.627	57.5346	121.612	87.6783	71.9812	93.0157	157.249	91.828	259.054	92.7339	176.554	372.967	142.063	46.1229	45.3456	330.653	73.7136	738.445	226.028	148.17	84.4678	113.517	107.69	85.1032	102.01	59.0824	97.9112	560.78	181.139	124.835	96.6012	396.194	277.798	132.915	109.061	124.774
FCGR1C	172.454	256.328	65.4637	119.464	58.0155	91.2353	42.7616	119.926	91.9906	107.362	46.6963	45.1332	383.105	210.507	38.3622	66.2136	73.3066	63.3406	77.4593	116.159	97.6367	192.53	60.3927	114.177	336.773	113.706	37.0708	77.7825	187.46	62.0487	358.55	98.4428	35.0217	45.1332	96.0185	83.0531	64.0693	91.4368	46.6959	82.6197	416.243	78.434	84.7619	58.4212	240.473	207.985	74.6728	80.2098	80.9389
FFAR2	1437.76	2543.89	1728.37	351.191	580.126	1765.73	420.675	1569.73	861.973	1065.98	1023.83	825.822	1454.5	1119.97	387.62	693.376	1159.21	723.335	1409.92	1207.19	624.481	1298.02	656.004	1531.37	2237.02	859.303	343.384	472.446	1275.9	493.529	1227.52	631.572	776.71	998.351	748.978	1286.34	854.526	540.38	1069.01	689.104	1681.3	1664.39	1402.9	628.664	846.733	676.557	1017.55	1699.87	1104.25
FLJ43681	1713.02	1211.46	3200.67	8885.99	6007.19	1221.91	3273.89	1954.86	3318.66	2468.27	948.777	4614.45	4013.66	2191.27	2634.34	2692.79	5821.19	1772.35	2307.86	1460.05	1957.43	1490.99	3544.86	3042.36	1105.14	5964.45	10321.1	2074.4	4206.97	3510.36	1934.93	2468.78	1717.77	2861.48	1464.56	4222.63	4052.64	1912.05	2330.87	2460.34	2046.05	1175.33	1473.43	2940.9	1779.42	3218.98	4507.7	2189.39	2066.26
GALM	108.446	70.2246	92.9784	89.7183	121.542	96.0139	42.2139	62.0884	65.6963	49.5298	121.448	86.5324	63.9211	97.6876	94.2058	71.5915	47.9875	75.8285	76.5657	98.4828	109.811	94.2146	113.373	88.1573	378.797	67.9801	84.3487	89.4917	102.709	118.41	60.5447	52.5512	38.211	71.9501	157.556	74.8497	90.4897	95.7666	99.5208	136.232	168.104	96.0139	88.3508	86.4108	110.976	57.3226	54.0481	40.331	43.4954
GBP1	538.012	277.215	333.819	219.382	332.454	371.719	318.323	333.694	274.254	204.084	281.194	289.601	1341.94	494.003	220.814	298.462	355.16	184.067	346.681	466.802	200.444	216.489	316.885	331.931	2312.33	271.965	424.618	120.017	554.86	242.222	948.348	424.907	309.352	274.141	310.418	589.448	261.447	510.926	244.265	267.052	430.89	408.137	213.517	323.687	1132.62	619.49	337.571	212.107	298.512
GBP5	631.636	446.5	561.26	374.768	517.105	602.102	556.798	398.264	316.472	321.501	282.16	381.867	1784.09	935.22	294.683	461.007	363.494	508.854	485.378	785.232	191.538	454.294	535.566	672.921	1914.32	527.72	312.745	188.939	1027.74	560.298	2055.19	613.132	335.202	381.867	393.538	689.021	373.562	764.902	461.062	627.536	411.893	618.616	261.338	502.351	1328.07	718.478	480.817	347.765	333.581
GYPB	153.71	526.626	325.009	133.6	104.303	68.9805	104.459	72.4326	29.8276	146.13	154.121	159.645	152.893	167.087	153.173	496.258	64.9045	104.303	226.234	118.222	130.755	214.717	70.2668	108.732	30.1206	104.501	157.894	283.822	139.775	59.7926	175.643	95.2022	73.2898	132.133	529.189	123.016	48.507	51.3464	125.985	201.349	41.7576	109.368	245.762	66.0836	38.8219	381.205	61.6252	173.039	152.017
H1F0	283.55	69.9624	133.911	176.7	78.6331	69.9136	69.8224	48.118	190.06	72.4048	249.174	83.7961	201.52	127.226	80.0219	159.558	50.3406	53.659	91.3684	164.511	117.81	218.316	113.157	107.129	433.579	51.8395	170.069	682.838	218.609	74.0155	208.455	139.083	75.8875	98.1003	98.5265	106.74	136.458	154.11	152.079	191.939	200.399	115.787	128.536	74.3745	126.657	151.152	84.4337	101.552	109.034
HBD	865.829	1226.11	1075.94	458.214	643.808	593.784	1465.53	655.394	214.749	1257.24	488.786	766.92	1583.08	554.276	1013.42	5275.64	322.851	712.251	1040.19	660.962	1341.18	205.898	278.671	429.152	291.126	913.802	1013.42	4951.25	627.308	216.939	1312.58	1211.56	366.52	1034.54	6550.77	449.902	629.827	351.872	536.196	572.65	199.972	529.491	641.197	270.862	178.939	973.819	183.746	231.598	1222.94
HBM	3371.71	3762.07	5980.89	1979.64	1516.55	3414.09	3398.66	1916.15	701.5	3907.75	2265.81	3529.72	4485.32	2083.93	3020.39	4366.06	633.416	1454.94	7690.79	3673.79	2073.85	2324.39	2189.32	1509.01	1495.93	464.771	3873.79	7626.6	1571.51	1208.78	5160.72	4258.39	982.683	3000.14	5009.39	1956.73	2795.6	3733.03	2597.6	2494.23	887.351	3817.73	4799.9	3770.46	1458.92	1671.26	1632.12	3703.75	3708.45
HERC5	1641.16	522.688	220.257	346.742	367.826	661.649	315.703	269.329	240.495	391.935	1098.08	253.309	759.379	377.615	501.043	453.081	482.989	355.777	198.175	700.483	344.943	523.094	408.95	269.329	8633.99	348.883	501.375	711.552	401.473	242.235	725.728	234.963	535.815	390.194	422.649	1393.04	385.667	495.393	1013.58	538.433	1401.87	693.861	742.815	362.391	2018.22	897.662	512.613	652.962	385.435
HERC6	284.154	67.1176	83.9077	142.609	104.335	115.677	91.1541	101.596	101.565	55.6652	283.963	75.8794	106.606	116.455	116.488	83.2771	86.969	131.099	77.9346	108.606	81.055	108.665	76.3435	70.3495	1394.27	89.7935	115.413	80.3415	119.43	65.7946	91.9839	76.4704	83.343	71.0299	118.118	139.233	94.192	130.513	193.335	142.751	219.517	107.722	94.4878	148.835	209.286	102.293	66.8732	115.013	80.7411
HES4	229.619	73.9523	94.6074	39.2506	137.39	142.28	246.743	320.72	31.013	73.6025	159.151	154.222	277.1	180.265	259.709	103.422	152.505	41.6696	118.063	116.059	159.983	240.608	132.699	166.078	2794.63	113.768	259.709	172.062	171.974	50.2304	242.105	111.23	142.67	192.063	159.674	227.598	100.416	166.794	170.533	57.2001	159.283	92.3473	185.749	187.084	463.519	192.953	177.202	74.1413	109.737
HIST1H2BC	65.411	78.1777	145.434	37.7523	155.749	94.8845	168.153	132.441	34.0317	104.402	38.2904	125.281	148.483	111.915	42.6489	61.4652	217.819	121.63	160.827	85.3579	85.4761	107.824	87.2719	132.441	97.9909	210.442	87.9229	102.077	107.431	34.8208	177.807	72.1195	106.155	104.68	36.3749	220.934	159.69	74.4574	58.5457	36.2306	64.073	150.408	113.037	71.9606	98.6304	137.017	143.227	182.345	103.939
HIST1H4H	126.437	243.732	59.0835	27.1556	386.295	80.2174	146.938	65.5008	27.1556	115.714	51.6351	107.487	193.055	189.173	53.3026	28.4953	205.668	304.993	81.8806	106.462	81.3305	74.2591	131.498	94.1974	232.527	388.164	52.2318	258.945	156.046	53.1092	283.074	178.283	139.296	99.6864	27.7396	117.68	254.291	203.039	51.6351	58.8766	39.6164	94.9652	145.948	149.643	55.9395	103.655	103.362	282.084	142.231
HIST2H2AA4	787.364	1105.52	1164.99	656.404	741.544	1626.53	944.577	1147.37	524.415	907.066	568.85	712.363	842.032	873.365	519.042	436.744	688.816	610.538	1209.94	666.231	564.405	463.966	794.18	1219.6	1702.79	843.818	688.928	1609.66	823.511	496.303	842.032	730.287	463.99	601.003	505.585	1153.33	1029.03	590.566	398.177	609.998	678.952	1298.93	862.865	418.194	727.363	695.807	932.478	1117.6	883.044
HLA-DRB5	10	10	497.708	10	10	949.564	10	10	10	10	10	10	10	10	10	10	10	10	1660.05	10	10	1398.57	10	10	10	10	10	10	10	10	10	10	10	10	33.9932	10	10	10	10	10	10	1765.89	10	2246.72	1930.76	10	10	10	10
HNRPA1L-2	180.701	201.252	374.301	600.976	1023.32	301.185	519.963	552.99	319.562	396.892	117.996	397.563	489.316	306.572	574.156	419.816	911.086	458.912	210.816	381.711	511.313	392.202	560.334	324.087	190.522	800.242	1124.77	575.351	419.113	850.768	313.803	356.93	824.983	543.476	406.154	371.086	432.012	461.619	180.636	399.295	341.409	299.36	336.201	524.477	322.17	441.379	583.552	286.919	397.058
HP	28.4944	32.3733	69.6892	44.2129	23.1631	42.5014	23.1631	23.1631	23.1631	26.2816	23.1631	17.5762	40.8713	29.4324	18.9504	13.3426	23.1631	10	34.8915	29.5791	13.0256	10	25.393	32.524	23.1631	23.1631	23.1631	23.1631	25.3959	23.1631	40.8713	23.1631	96.2333	23.1631	23.1631	20.5667	12.8642	10	16.9806	31.3507	37.995	60.9705	10	39.2147	29.0259	19.9593	25.1772	31.5011	25.4111
ID3	210.933	157.861	283.775	211.365	410.426	150.618	319.913	240.948	190.618	154.282	306.286	207.055	319.262	252.721	247.862	296.094	229.264	365.851	280.36	126.643	291.577	187.88	247.561	274.068	104.878	135.317	254.233	61.8084	215.013	419.1	305.435	205.556	232.993	265.55	232.513	205.662	187.01	254.167	251.231	291.209	350.5	134.48	231.227	241.179	255.362	159.125	143.493	140.038	142.759
IFI16	982.123	871.485	1107.45	608.629	1080.26	821.881	801.004	888.219	775.56	935.271	565.142	834.141	1197	1016.87	774.687	829.834	1118.43	830.035	945.229	960.411	627.248	817.095	923.269	937.559	2328.94	970.546	1311.52	644.984	986.956	653.963	806.057	852.514	829.797	742.953	1006.84	1057.26	692.357	688.624	847.505	784.769	1359.08	802.007	757.337	735.034	905.707	758.482	939.826	671.281	759.054
IFI27	823.234	63.115	33.5796	73.3454	253.054	28.0821	142.889	67.4811	28.0821	105.954	223.862	31.7	246.459	61.1992	288.499	88.6998	53.1902	233.177	37.767	321.534	150.287	39.7346	18.1261	57.9098	13406.2	28.0821	291.39	6614.22	48.1796	28.0821	292.816	28.0821	28.0821	28.0821	80.5448	174.847	316.568	72.9284	185.513	80.8946	78.1054	10	221.797	33.8217	237.967	127.208	42.8762	93.612	100.474
IFI35	636.654	347.478	250.126	294.867	300.359	264.384	353.081	329.799	488.898	320.484	485.569	284.204	497.543	326.503	345.864	411.963	268.131	290.607	308.985	304.915	238.738	259.871	354.566	248.694	2803.97	267.24	270.223	415.209	289.42	272.81	659.6	254.259	390.564	348.848	382.052	377.89	234.954	334.84	471.985	407.617	636.654	338.958	383.266	425.696	698.486	479.679	300.753	341.784	250.168
IFI44	1189.91	197.341	142.798	288.784	376.605	265.936	339.521	247.416	235.207	322.585	441.03	227.957	645.963	284.184	357.339	300.432	306.439	376.605	170.73	337.729	299.702	439.109	270.061	285.621	6508.67	367.452	462.214	424.098	387.316	273.628	603.618	464.968	554.649	320.663	385.768	1000.61	324.811	309.573	492.378	358.027	772.95	206.711	343.615	242.42	1118.28	640.344	321.397	464.814	362.312
IFI44L	1176.06	112.396	62.7116	99.869	199.424	81.4193	345.134	96.7115	89.9183	93.2612	487.526	107.138	503.586	167.104	195.024	162.48	121.153	148.304	68.985	234.212	225.548	273.534	141.819	131.056	7338.7	202.832	162.236	336.414	120.652	117.088	630.273	130.084	203.547	145.195	162.48	808.552	121.042	268.78	419.2	183.988	540.056	145.682	253.887	91.9044	814.189	217.645	120.329	271.374	174.662
IFI6	2047.32	851.548	699.175	800.04	609.241	859.953	1365.44	621.979	1589.24	816.988	1728.16	508.171	831.673	824.224	791.378	908.891	378.743	661.42	516.796	1324.96	647.097	696.22	1021.5	540.455	5866.06	679.11	815.091	1114.96	910.448	617.939	933.112	686.656	1096.16	614.076	632.532	1557.7	641.358	1021.4	1440.26	1042.25	1970.23	960	969.518	830.425	1760.97	1420.37	618.376	815.306	700.27
IFIH1	407.698	112.433	107.724	247.575	240.528	191.024	265.062	129.521	216.701	137.293	237.436	207.665	254.801	195.406	178.669	208.08	193.335	208.377	126.33	195.996	202.069	149.446	172.366	162.705	2148.16	186.16	210.205	264.747	274.084	150.654	324.455	194.026	209.75	125.762	245.22	298.363	160.073	214.701	243.164	209.156	375.378	155.317	225.439	178.759	287.344	290.233	196.005	167.871	163.767
IFIT1	281.658	104.79	70.1687	64.702	66.2452	103.906	92.8318	49.1653	88.5792	88.4461	150.906	62.2942	159.389	77.9771	76.3962	58.9409	94.0387	57.2518	71.5268	136.046	49.9192	70.8974	56.9043	84.2337	1514.63	72.3951	73.4974	97.8795	90.7622	70.1505	150.816	84.729	102.536	85.2082	69.221	329.059	81.7838	135.626	128.428	59.0249	221.093	101.461	131.812	94.7011	395.934	207.455	84.3469	172.284	96.4368
IFIT2	3475.49	1263.61	1570.11	750.546	1184.23	2453.24	1336.07	1616.49	1429.48	1707.4	1967.68	1266.09	2174.77	1793.52	1002.91	1023.1	1270.75	1089.33	1715.57	1944.12	1183.58	1523.62	1724.8	1433.02	14238.6	1275.6	1030.33	1675.68	1645.69	762.068	2176.22	1290.31	1628.03	1469.04	952.655	3303.82	1445.99	1686.39	1807.4	1301.74	2786.49	2453.24	1817.63	1298.09	4298.37	2467.85	1754.58	1744.82	1606.58
IFIT3	660.208	287.523	220.627	76.7734	147.172	254.911	219.086	201.296	164.254	192.939	267.673	176.249	574.468	338.662	145.278	126.807	174.965	142.098	294.51	291.536	144.176	248.229	212.001	195.307	3702.17	164.272	108.101	158.588	270.497	119.045	641.996	172.828	209.807	189.35	187.459	711.98	167.796	242.791	261.47	100.457	649.997	265.405	299.112	155.316	867.805	351.947	240.526	214.496	241.934
IFIT5	127.093	44.1675	31.1449	31.1449	78.316	82.809	34.8503	35.7715	91.9914	60.386	125.079	24.5147	91.7148	56.714	66.5611	67.7288	31.1449	55.9635	37.2439	90.9993	36.9112	34.0122	53.342	36.0444	616.134	67.5614	81.531	69.6895	58.131	92.8754	69.2124	31.5522	59.4549	31.1449	81.8024	96.9993	42.6543	37.8667	106.032	56.1684	127.093	57.5827	42.4598	66.2887	102.163	64.6014	75.9138	41.3366	66.8346
IFITM1	4209.96	3695.48	3688.82	2601.17	3691.88	3080.41	2283.66	3952.26	2900.06	3463.75	4447.38	2415.78	3126.9	4206.29	4582.84	2974.51	2880.3	2745.35	3688.82	3783.12	2317.36	2862.89	2854.3	3185.76	13359.5	2513.39	3905.52	2818	3671.27	3311.32	3474.97	2449.19	4240.46	3197.62	3807.86	3422.65	2757.25	3303.5	3940.84	2720.46	4336.75	3913.48	3635.89	2965.44	5003.03	3623.39	3582.43	3593.59	2479.19
IFITM3	5941.01	2531.05	1465.88	928.049	1656.32	742.089	1833.21	2763.82	2318.22	757.608	2886.39	564.716	2314.48	3254.69	1524.14	1221.63	2031.9	2061.6	1599.73	1196.78	558.248	1548.06	1361.3	3169.37	14756.6	924.553	1538.91	2066.7	3254.54	584.401	2260.73	3305.58	401.241	983.395	1891.67	1704.04	1519.47	942.303	2670.55	1287.4	3548.02	973.899	2742.49	290.909	3111.19	2777.94	1202.99	1114.85	769.897
IL18R1	153.437	148.504	143.462	168.692	147.944	102.575	70.6731	117.256	130.129	108.479	107.027	71.5539	132.086	163.667	100.547	157.073	120.453	99.8947	119.933	184.797	87.361	150.502	209.35	136.319	229.796	230.318	152.912	54.8624	70.556	41.3959	107.077	107.774	99.8331	74.848	126.888	124.895	153.894	122.021	162.763	191.154	101.091	123.629	68.2867	101.024	90.7553	126.602	125.086	150.229	138.391
IL1RN	108.669	126.317	78.935	41.4797	64.3367	117.897	86.0084	79.7287	77.1445	82.377	85.7549	85.4789	78.1461	105.691	41.8328	72.4554	52.0362	69.3975	105.23	87.4191	60.5431	82.5127	70.0473	85.1499	279.573	62.0685	42.1296	33.8113	94.6081	53.4079	86.8368	86.4157	76.8043	78.9635	73.1615	106.217	64.0838	69.7824	94.1935	58.1936	111.887	107.47	83.6575	74.7473	93.7544	78.1927	80.4333	81.9964	86.4345
IRF7	157.968	108.627	95.4682	83.1574	95.3629	79.5052	105.409	99.1541	94.311	97.4151	141.959	93.1178	124.281	93.873	101.391	86.0349	83.6208	83.3731	100.941	104.7	98.8454	120.681	81.519	101.412	466.358	106.392	95.2351	110.975	95.4832	81.8501	111.636	75.7599	62.1674	106.389	76.0424	131.506	85.9598	80.6283	140.178	109.124	165.279	82.1304	102.181	87.1642	151.986	105.182	95.9852	116.06	93.988
ISG15	1603	310.125	351.156	621.908	424.988	640.615	919.155	404.851	589.912	396.127	1282.43	375.286	953.444	495.626	585.958	533.156	622.324	339.187	254.841	813.212	126.29	402.977	730.38	299.853	13167.3	505.811	370.589	526	412.082	368.056	1425.07	205.169	515.324	554.841	696.895	2161.76	517.968	700.065	1189.93	640.467	1044.49	709.238	930.15	1014.41	4283.98	1139.08	396.448	773.214	392.941
KIAA1618	53.5933	27.8073	29.6997	37.0918	33.4772	36.4152	28.8684	28.1661	26.4612	26.0153	32.6162	20.0348	53.6894	25.3263	50.5195	30.359	30.072	28.3127	28.6645	62.3498	27.0241	38.4608	33.0421	35.6337	149.901	33.2361	37.441	42.4181	44.5666	34.2165	34.3271	23.759	65.4725	26.5289	35.496	72.8368	28.2969	31.7999	28.1017	35.8727	55.1841	40.8613	37.6244	26.9521	48.2996	46.1145	23.2603	21.9485	32.8615
KLHDC8B	38.7403	67.9277	133.068	54.1586	74.7359	100.7	58.5274	38.5157	51.333	116.234	38.3187	57.8986	56.4122	68.8977	43.5926	51.517	95.0933	62.635	127.662	80.7428	63.8409	88.406	117.166	81.795	223.245	126.888	72.0823	120.3	116.127	115.399	38.3187	97.6776	67.3224	91.4871	69.2889	63.9032	124.864	77.0095	43.8883	74.7253	78.9777	103.509	91.4762	77.4653	71.4079	70.5938	26.4145	159.259	113.75
KLRB1	2053.96	1737.75	2577.08	3005.23	3781	2010.08	1977.05	3088.78	1962.29	1516.72	1600.89	1417.74	1125.45	3367.97	3470.03	3288.42	2685.86	3624.88	2577.08	3610.77	1092.78	1708.31	3038.9	2732.2	1605.44	2850.2	3191.86	1628.19	3428.83	2897.2	936.438	1838.5	2892.73	1694.46	3605.9	1844.17	2415.36	2827.24	1599.57	3533.95	1901.35	2255.07	1538.1	3069.56	1827.04	2979.15	2077.03	1457.23	1564.85
KLRC3	113.865	43.7954	80.9197	184.565	239.997	277.315	355.779	243.411	104.865	70.0454	67.3022	198.287	108.853	237.017	79.5544	240.425	190.159	162.6	26.9196	118.383	174.541	86.998	289.577	155.179	179.766	779.642	104.087	90.5946	259.407	142.606	102.712	118.088	42.2616	164.091	303.609	113.469	135.612	141.67	86.4438	172.944	181.227	210.497	92.4401	180.238	79.6412	113.666	288.55	16.4843	99.6463
KLRF1	208.968	156.948	328.287	545.602	216.78	268.636	288.361	235.073	229.648	178.905	53.2462	526.407	145.789	393.867	369.783	268.569	267.435	158.337	281.977	309.927	47.8094	235.761	388.574	344.755	225.18	934.026	646.34	68.4088	553.692	146.388	101.429	367.625	92.274	464.678	283.007	150.198	475.223	302.367	52.156	403.112	166.803	240.78	120.333	450.983	218.01	339.722	499.418	246.294	188.167
LAMP3	21.3324	22.9059	20.1313	17.6916	23.9012	17.2393	19.344	26.4189	29.056	21.7057	44.4022	10.5802	28.3309	20.1197	20.2959	22.8593	17.5624	19.6088	22.3011	19.3468	21.8063	23.132	18.5279	16.3427	195.758	18.4069	21.0016	23.3552	16.753	22.7486	30.8909	25.037	26.8841	25.5019	15.7313	37.023	10	17.8897	31.4891	16.9362	38.7726	15.3099	17.3332	19.4108	54.3042	29.1111	18.0231	15.8743	22.0712
LAP3	382.591	135.511	256.377	300.759	334.124	176.897	196.296	183.202	331.305	191.974	156.962	302.118	633.227	270.562	177.814	373.099	239.069	206.581	187.411	304.073	236.889	270.682	238.675	222.695	1703.17	128.355	336.543	267.582	282.826	188.534	1075.1	566.189	183.046	315.28	367.582	309.149	144.564	451.596	328.982	336.476	314.836	170.788	205.447	328.646	572.875	551.924	269.581	131.891	203.129
LCN2	549.292	604.511	739.324	328.91	409.173	472.75	531.388	353.016	382.351	274.876	187.866	476.056	230.585	260.665	573.143	320.562	177.964	310.681	829.041	273.043	303.726	181.389	408.705	264.05	376.62	345.479	425.173	565.849	226.273	134.209	357.467	232.471	348.715	468.399	415.39	298.992	405.348	364.801	103.476	363.614	195.654	421.536	445.487	324.364	222.947	179.621	274.946	490.656	334.636
LGALS3BP	89.9092	26.9435	23.1352	24.7373	48.6084	23.1352	32.527	23.1352	38.0221	23.1352	61.0059	13.4024	17.0068	12.6215	36.1613	55.4768	23.1352	48.6084	36.7653	36.6352	10	10	57.9875	23.854	629.837	23.1352	40.084	23.1352	23.1352	42.4138	23.1352	38.3949	23.1352	23.1352	23.1352	36.2549	28.0062	61.1916	31.2287	41.7312	88.5123	35.8482	40.7891	24.6483	34.5685	26.3226	10	14.5994	28.412
LMNB1	65.535	161.449	85.0012	47.4456	59.4736	122.362	54.3298	184.913	39.9928	76.6234	108.553	73.7463	94.3774	77.2862	23.5793	48.3088	102.152	48.3013	92.1181	80.53	68.0829	91.9018	107.268	113.178	52.2933	49.1566	26.3911	30.6526	112.953	73.5736	64.6648	64.2308	96.4521	78.4234	46.4916	91.6945	96.8404	51.379	49.5741	29.6255	132.606	179.532	76.9939	47.6566	82.6455	54.3995	111.105	59.7376	76.6234
LOC100128274	70.5594	119.661	81.161	34.1826	61.7316	84.5645	69.8116	113.338	29.1201	171.006	69.6443	116.639	124.887	69.2344	13.3484	47.3644	189.269	68.8235	77.2582	89.5969	69.1443	100.848	79.9157	128.979	493.845	124.039	70.2625	32.0761	92.7356	26.2051	124.887	57.7108	45.1087	69.6007	34.9332	128.699	118.313	36.7527	74.6027	51.3243	47.8065	99.0528	81.8669	104.505	247.134	44.3265	64.4163	85.0272	59.9201
LOC100130070	1168.6	706.773	1819.79	1986.78	2880.89	715.634	1146.66	1292.31	1536.27	1041.37	934.602	1514.25	2376.59	1048.78	1430.38	1256.61	2782.9	1204.58	1178.92	798.931	1039.53	875.209	1752.1	1349.29	756.433	2454.81	4333.96	839.005	1324.08	1742.39	1385.26	874.97	2500.52	1527.95	1256.61	1983.89	1794.58	982.661	1199.91	966.222	915.928	820.842	1251.93	1472.66	1104.63	1450.12	1934.82	988.004	1339.07
LOC100130562	333.932	253.77	93.7042	436.624	325.986	458.369	718.483	374.357	517.693	253.058	313.494	369.299	867.378	344.196	424.932	592.155	443.61	376.802	163.434	522.951	370.764	760.481	633.905	358.067	539.094	331.676	174.679	93.9256	356.417	769.372	936.486	226.908	459.158	357.186	552.332	434.332	480.285	1004.54	313.494	558.583	610.189	390.596	630.934	808.086	701.306	292.015	509.886	456.103	221.175
LOC100130775	388.483	244.765	466.081	940.554	957.689	255.204	387.53	405.705	723.561	213.543	173.581	420.575	807.347	317.19	338.926	467.092	522.003	509.213	199.107	307.579	383.549	237.759	481.979	534.794	201.773	676.778	941.503	185.902	340.15	268.407	330.676	302.201	411.869	514.251	446.374	452.727	345.077	355.338	362.814	393.576	388.483	206.816	308.002	397.934	281.474	423.332	381.094	259.182	320.882
LOC100131787	171.006	245.695	710.672	1251.58	1333.76	173.727	769.405	489.655	837.568	388.004	160.245	549.348	846.163	282.29	571.765	469.153	783.677	321.623	396.054	273.862	293.104	299.138	547.631	627.891	271.879	723.48	1623.9	504.834	467.387	554.243	541.405	436.403	552.558	666.927	342.067	579.986	598.231	324.614	356.37	351.765	283.455	217.116	316.995	339.363	323.781	606.933	732.88	291.615	428.417
LOC100131967	50.4702	86.6888	55.7747	32.284	32.284	84.7433	32.284	32.284	32.284	116.911	32.284	25.0678	37.2654	40.7683	16.7842	35.0309	39.9326	15.0926	54.4788	26.5133	18.766	29.6706	48.3437	46.244	49.0919	42.4158	32.284	32.284	32.284	32.284	32.284	32.284	51.8445	32.284	32.284	100.865	61.0357	35.0677	33.9893	10	17.8005	81.9023	78.2028	50.5809	66.8844	41.256	10	81.6612	101.221
LOC100131971	170.287	102.395	386.461	1347.62	302.248	67.3555	979.91	140.255	291.092	135.454	405.447	302.55	289.846	33.795	353.46	173.81	88.6777	124.117	320.696	24.9475	151.945	212.377	77.7091	222.259	174.162	163.983	1312.59	155.952	71.6826	61.5368	483.5	161.742	82.7411	182.798	166.349	406.668	216.553	154.958	305.198	517.501	170.287	111.091	50.9996	384.808	143.392	34.1947	510.182	182.874	250.66
LOC100132499	100.687	52.6897	42.7744	375.521	296.938	200.114	499.645	296.066	218.128	275.573	81.5086	371.728	557.839	167.502	348.489	252.462	1015.78	97.137	44.209	318.255	64.3549	347.349	471.891	353.143	178.507	498.235	445.023	90.2883	257.906	190.389	294.185	36.0678	215.966	220.844	135.647	678.883	847.559	360.628	67.1289	159.398	226.087	214.394	417.696	609.104	400.425	270.06	714.905	460.24	249.973
LOC100132673	560.663	383.087	1764.56	4200.07	6574.32	459.393	1899.67	1541.53	962.962	1053.02	432.835	1131.7	1813.93	549.748	1259.67	1587.19	3406.65	1331.65	929.413	730.476	764.818	1059.99	1916.91	1217.03	337.977	3418.22	8724.49	926.174	1778.12	3297.34	1725.27	726.323	2037.43	1659.84	1014.91	1709.04	1712.45	1012.09	986.2	962.124	1166.67	649.62	947.729	1307.51	701.494	1433.57	1978.87	1030.97	1295.4
LOC100134504	361.84	167.805	829.712	2104.48	1780.54	308.077	640.73	671.592	688.569	599.81	253.265	675.93	898.221	329.736	523.529	514.573	1931.56	525.742	430.244	351.911	441.073	676.172	785.899	671.592	226.124	1767.09	3141.07	421.708	526.553	809.468	469.232	436.937	568.355	887.374	515.458	1082.12	959.415	377.691	460.373	372.454	384.154	406.401	507.028	513.829	363.254	759.529	869.9	714.925	623.352
LOC100170939	85.0896	403.733	79.7948	40.3352	31.4394	161.379	54.5214	140.752	77.6294	114.771	47.6149	73.4423	88.0516	98.076	29.328	59.6079	115.018	31.4394	101.155	66.4018	58.2685	220.229	36.2787	90.2169	115.81	75.8809	31.4394	31.4394	123.884	88.3902	85.4894	69.2999	76.5711	64.5912	98.2864	49.1328	150.838	101.915	78.2466	46.1678	99.1829	148.644	98.1173	51.5562	54.8083	26.8852	44.9909	134.797	179.748
LOC284422	143.94	193.229	112.025	40.5268	89.0324	129.333	188.178	133.184	25.8861	39.8429	50.6127	154.161	151.342	308.519	118.477	255.81	28.4917	93.2637	120.365	107.397	131.993	156.467	66.2579	117.507	50.1976	272.151	108.429	195.14	337.068	90.087	171.676	137.227	63.1275	135.956	224.059	77.6058	286.11	93.7977	67.0065	39.0684	52.0498	102.829	109.714	127.806	151.86	112.685	68.351	262.955	29.3686
LOC286444	2671.51	1574.32	1667.89	4378.8	4250.58	3143.23	5383.9	2769.76	4273.15	2264.98	2517.8	2780.78	5618.08	3336.71	2554.8	3239.01	3446.37	2975.33	1749.29	3406.15	2077.05	3770.82	4595.16	2349.56	3113.38	2822.22	2872.18	1138.81	2320.16	4770.76	5325.28	1609.25	3215.86	2775.57	4287.55	3266.28	3698	5193.55	2928.82	4783.04	4698.31	2814.1	4611.89	4979.28	3652.5	2594.59	4336.96	2856.7	1731.21
LOC388076	280.527	307.43	632.051	1545.05	1357.14	232.381	741.962	504.898	616.556	361.354	292.433	964.365	1029.98	324.92	660.872	555.519	1648.78	329.571	348.591	253.111	364.114	465.621	816.177	719.832	239.956	1108.22	3776.83	540.599	933.752	270.138	493.409	579.009	875.858	694.58	433.079	806.606	977.586	359.927	270.959	285.472	257.277	294.307	476.097	486.402	276.621	726.954	799.994	747.195	730.318
LOC388275	281.249	183.929	287.256	220.474	540.619	597.241	604.689	365.485	366.667	319.337	392.612	295.884	387.907	406.873	533.972	502.547	290.062	499.522	394.679	456.63	657.415	221.241	602.77	257.046	192.502	423.141	341.886	288.554	491.19	656.808	430.738	167.368	745.662	393.767	564.143	221.524	404.073	418.769	392.612	687.41	464.251	386.868	385.79	638.072	364.286	348.358	375.78	182.728	282.115
LOC388588	1117.11	489.764	2801.92	1443.36	255.087	537.329	2599.2	151.85	134.479	946.926	1655.59	363.455	2251.02	372.492	2256.1	1170.01	147.157	228.213	2437.02	389.808	2453.09	2010.1	952.019	204.957	998.811	364.369	2131.75	515.935	317.435	264.642	2653.07	393.629	353.356	418.089	1356.01	254.414	392.855	212.972	2224.92	1608.61	1431.29	288.944	2944.36	922.899	1725.76	526.12	2358.59	544.171	666.526
LOC390345	4185.33	2187.33	5817.18	7761.13	8668.13	2892.02	7998.64	5467.34	4125.56	5511.56	2990.45	4559.87	5709.25	4347.07	7129.52	6691.1	6267.77	7287.52	5570.25	4298.32	4491.51	4263.11	5451.85	4136.19	3418.07	6173.76	8423.37	3877.34	4054.01	6531.45	5060.56	5272.92	8873.1	4314.28	5297.81	3993.09	5489.89	4689.37	4971.42	4896.57	4533.24	3258.96	4112.83	5631.51	4018.26	5749.99	6289.51	4959.64	4274.98
LOC400759	14.1428	14.1428	15.88	14.1428	18.5597	14.1428	25.0605	14.9812	14.1428	14.1428	14.1428	26.2243	78.3791	10	10	10	30.5477	18.5597	17.8653	16.0586	18.1546	38.9956	23.2343	15.3189	64.5358	28.0228	39.1514	21.1596	33.8258	25.4199	65.654	14.1428	14.1428	14.1428	14.1428	48.7877	24.7268	28.0713	15.9418	12.5391	13.2442	26.521	11.3754	10.7017	29.7991	64.5765	11.5541	26.7142	30.311
LOC401676	121.773	78.1708	180.032	233.119	424.802	56.6655	342.599	221.9	123.55	139.441	114.128	121.5	174.212	129.18	257.408	220.943	122.84	184.419	86.0796	100.04	136.092	150.727	172.47	130.929	45.6082	330.173	440.937	126.674	140.559	321.176	237.651	77.1618	143.861	119.294	111.343	156.268	212.551	142.815	91.9809	118.172	133.125	100.171	139.372	230.312	95.3508	148.054	175.605	104.668	148.165
LOC441019	51.4926	21.9154	52.7281	75.5117	21.3911	21.3911	61.7968	25.0587	33.3594	59.3962	96.9119	39.9263	100.302	55.1258	35.0217	76.7353	21.3911	15.8999	53.6952	59.7125	47.7911	32.0777	50.0751	39.515	127.141	63.7942	37.686	429.206	55.1258	21.6562	99.9791	27.1995	21.3911	44.889	56.7025	80.8479	25.9553	39.3273	61.3997	45.5583	42.7511	42.2747	37.3537	32.9741	81.0473	71.3562	46.8845	35.1668	31.5252
LOC441377	1021.03	765.226	2330.17	6269.96	3055.4	304.758	2183.67	756.84	2126.01	814.874	1275.01	2080.24	1888.11	206.091	2001.99	1182.77	463.785	1015.72	1207.04	171.31	772.208	1416.09	347.37	1459.08	931.608	2431.15	9340.94	1179.09	348.794	199.995	1285.45	997.645	1066.44	1724.21	637.683	3010.82	1562.16	631.076	1379.76	1465.06	601.236	634.041	192.926	1948.77	676.989	375.008	3509.28	958.461	1663.08
LOC641768	920.152	662.762	1664.96	8990.92	2632.64	423.303	2566.6	878.205	1900.09	1117.43	965.141	1756.69	1568.62	157.894	1920.31	1120.05	626.674	825.483	1219.81	173.91	710.273	1368.64	335.343	1367.02	1023.06	1814.54	12024.7	1272.95	440.977	198.821	744.518	1071.06	791.398	1274.76	846.653	2535.93	1217.84	738.677	1316.94	1637.72	748.361	446.485	170.283	1932.03	660.079	297.041	2605.61	1346.65	1527.29
LOC642073	30.851	298.164	83.0056	423.202	727.819	50.9559	632.661	755.889	306.776	420.314	80.0719	380.873	471.216	290.387	42.4268	65.9366	411.878	393.15	47.7079	224.824	71.5226	77.4195	115.706	537.503	170.829	84.5769	110.432	275.94	610.261	683.584	337.638	373.525	281.956	380.873	55.0606	146.819	665.979	241.302	229.338	286.02	144.343	96.3693	367.255	165.221	233.395	267.909	346.199	61.2056	373.025
LOC642828	879.039	402.11	1086.81	5350.93	3419.68	315.352	978.786	284.453	1763.07	277.798	458.695	1772.62	1494.43	431.423	701.34	949.389	3607.38	686.425	660.375	373.512	838.476	853.846	1004.68	1318.71	604.649	2679.83	7078.3	852.719	2016.19	1281.25	851.183	895.892	1018.81	1205.08	949.389	1858.79	1142.47	562.675	475.126	946.477	516.275	311.365	657.816	870.186	403.023	1125.57	1269.6	1056.98	755.893
LOC642989	1031.01	870.054	2261.89	3651.07	4805.09	658.802	1730.37	902.025	1533.87	1005.98	597.351	1845.4	1670.79	1114.11	1167.11	1817.16	4794.39	1309.44	1648.41	874.232	1262.19	958.415	2688.75	1982.88	688.327	2942.16	10225.6	739.931	1875.13	2542.6	1890.33	1325.98	904.193	2425.84	1227.37	1983.99	1744.93	1362.78	1508.94	1269	1031.01	725.874	1228.76	1790.37	751.124	1889.08	2395.55	1576.14	1187.71
LOC644937	176.957	127.496	197.23	486.022	580.6	79.8384	255.295	323.237	203.133	106.145	145.879	196.904	250.978	140.153	185.803	249.054	286.986	124.538	116.252	136.163	104.926	175.106	252.974	189.66	121.499	535.231	615.482	203.063	137.747	230.595	199.034	200.018	350.52	228.726	249.054	231.213	264.609	156.913	157.45	165.545	169.162	94.7211	136.472	150.979	101.298	255.229	231.407	150.012	187.424
LOC645979	831.554	621.635	1605.83	9312.81	2964.76	549.711	3035.46	920.798	1422.98	858.501	754.731	1486.76	1680.2	135.386	1835.59	979.371	569.445	454.189	1605.83	90.3852	678.932	1340.12	309.701	1294.33	749.516	2158.18	8409.69	1129.59	396.823	201.878	855.41	597.434	902.656	1473.46	475.3	2527.69	1639.71	495.242	1381.97	1517.49	722.409	485.018	152.857	1688.65	601.568	217.776	2706.59	894.245	1473.81
LOC646688	2483.92	1460.79	2995.92	4858.99	4928.59	1280.85	2895.41	2194.89	3236.05	1618.6	1814.28	2794.55	2967.74	1709.96	2762.19	3221.91	3203.2	2783.26	2276.38	1934.55	2497.43	2074.66	3398.38	2500.25	1094.3	3192.31	5313.98	2007.23	2639.74	4121.04	2891.33	2440.84	2651.01	2845.9	3791.99	2585.06	2630.78	2323.06	2452.65	3086.15	2501.33	1658.15	1800.59	2890.05	1745.92	2916.81	3171.57	1903.15	2438.74
LOC647030	1508.46	1299.79	2236.87	3114.95	3529.02	890.074	2179.83	1552.87	1807.35	665.483	800.91	2148.73	2005.86	1138.23	2001.73	1815.97	3142.15	1288.05	1399.12	1177.03	1383.39	1481.21	1650	1782.96	810.521	2390.19	5339.42	1412.33	2839.95	2614.19	2382.67	1829.99	1466.02	2290.16	1358.73	1977.86	1816.58	1593.8	915.791	1511.55	1235.79	890.074	1439.74	2238.52	994.556	2046.99	1920.71	1543.02	1458.28
LOC651149	324.049	487.896	613.307	759.204	1815.97	634.94	612.225	1169.56	447.144	1003.55	496.543	593.989	781.618	507.91	1001.84	853.165	846.139	771.029	699.998	944.156	508.63	927.858	1288.81	608.218	470.163	1087.35	1053.81	179.724	585.542	1128.48	910.067	430.883	1693.83	1020.16	786.989	644.807	884.39	1016.85	662.918	800.631	864.091	587.578	741.336	1026.92	867.324	626.798	1009.73	636.27	600.797
LOC653600	201.21	491.673	2367.6	236.521	73.6227	705.533	110.706	60.1289	439.505	849.273	82.6655	104.1	393.542	77.2757	201.766	266.124	31.2332	56.3831	2484.82	150.961	69.7781	52.2833	248.621	86.9827	36.6787	55.7463	201.766	31.2332	87.7438	63.4817	293.304	62.9267	327.489	102.389	279.042	94.7717	164.099	144.021	105.35	229.4	23.2218	770.073	109.2	463.581	257.343	51.9096	84.7647	840.277	560.995
LOC728823	722.838	544.113	1910.49	2983.31	1792.29	550.613	2197.69	649.941	967.792	1139.37	1314.58	1128.54	1244.41	145.536	1775.36	1019.6	243.454	925.73	1335.06	121.788	633.496	1271.4	258.747	912.405	910.398	1449.97	4163.29	559.108	235.001	146.461	1260.79	874.831	799.347	873.778	810.881	2143.3	1050.52	615.444	1516.64	1501.17	699.233	504.431	119.89	1564.1	584.036	194.056	1421.9	736.599	1384.36
LOC730288	256.124	116.477	330.368	776.546	730.615	150.512	306.575	325.614	235.34	425.668	97.5201	413.289	437.991	181.828	534.631	431.671	842.896	161.724	294.713	232.536	243.429	255.727	364.793	264.245	120.098	453.448	1050.52	325.974	265.015	410.378	455.256	151.647	229.841	413.289	144.196	541.611	527.915	264.879	269.901	259.492	375.2	169.014	231.805	342.001	274.028	386.844	475.913	383.347	379.076
LRRN3	287.556	233.815	228.166	206.299	317.773	98.918	201.633	169.578	287.723	128.236	192.037	209.699	308.404	173.602	274.349	244.11	345.595	237.116	201.213	149.855	403.953	201.403	275.59	199.037	255.422	112.596	337.685	65.2178	246.365	434.802	353.156	188.263	251.919	214.683	202.846	286.114	165.308	157.435	237.316	188.573	359.511	122.731	286.768	203.772	144.518	205.395	259.492	181.364	257.686
LTF	35.7601	99.0785	76.1464	53.3032	14.2179	68.0727	76.9345	20.7608	56.4605	35.7158	18.8648	51.2879	72.1167	18.8359	32.641	31.2891	14.9661	20.0198	82.1941	18.7357	28.9662	17.3639	37.9798	10	19.3006	43.2427	43.1732	28.6701	33.4255	16.676	60.8347	14.2179	44.3342	36.9128	28.3399	17.2758	16.1674	16.2858	18.8648	68.2775	22.5462	87.5188	27.3097	32.591	14.2128	10	59.8383	61.7621	35.5352
LY6E	2692.4	635.59	486.151	1261.48	626.199	346.768	1425.63	429.471	867.501	453.029	2242.67	409.271	709.265	495.028	999.484	955.177	488.194	825.445	423.493	774.371	542.612	558.257	774.042	496.539	7384.14	656.746	999.484	941.259	738.514	444.182	842.752	1132.41	648.076	376.649	953.91	942.865	559.184	700.806	1654.27	964.315	1265.96	648.114	529.451	729.637	1468.23	942.587	432.044	522.126	591.796
LY96	1462.67	2736.13	1391.39	720.48	619.955	1682.68	1613.13	1551.76	1069.44	932.813	1076.57	1171.98	1642.24	2273.1	712.805	789.444	994.509	610.304	1494.49	1316.66	826.697	1335.21	1195.46	1739.84	2303.47	1430.72	712.805	771.66	1572.55	508.721	1104.27	1526.78	1506.05	1402.46	792.752	2209.12	1841.48	986.866	1199.24	787.388	1219.57	1816.36	1809.42	1451.53	1773.81	1953.02	1483.3	2091.55	1182.1
MMP8	10	11.2283	10	10	10	10	10	10	10	10	10	10	10	10	10	10	10	10	10	10	10	10	10	10	10	10	10	10	10	10	10	10	10	10	10	10	10	10	10	10.5596	10	10	10	10	10	10	10	10	10
MMP9	402.867	839.235	873.684	216.009	309.002	1632.77	316.836	323.473	514.145	473.834	302.839	377.985	252.89	187.012	45.7062	127.309	246.725	351.51	886.075	686.559	180.408	447.821	664.068	403.001	205.587	231.142	66.4724	37.2247	176.388	201.635	212.322	350.629	346.374	436.259	141.406	567.708	537.769	214.95	331.743	372.104	350.713	1423.72	227.926	518.123	264.5	341.638	375.445	1020.74	678.568
MOV10	98.3809	36.1072	61.8505	54.6094	102.604	46.7379	80.0601	92.4855	82.8229	45.0851	114.082	43.4549	63.1344	63.6835	81.2886	89.2554	47.4519	48.2908	61.8505	74.928	69.8519	54.0036	59.8112	72.0654	307.451	32.707	67.3527	78.3507	76.1684	76.4302	100.149	36.8519	33.2063	51.1037	89.3082	92.1233	68.3045	55.2236	75.6069	69.154	99.6815	60.4426	62.8519	69.2625	101.644	76.0129	46.0728	49.824	48.2856
MPO	23.0372	19.7956	13.3374	14.7918	12.1722	15.3122	12.1722	12.1722	14.3569	12.1722	25.0798	17.83	10	10	10	16.2686	12.1722	12.8443	10	10	10	16.2335	10	10	13.3394	12.1722	12.1722	23.4379	12.1722	12.1722	13.6763	12.1722	18.7069	12.1722	12.5882	10	10	10	20.3182	16.9278	14.6116	22.9617	10	12.2538	13.988	10	10	30.7756	12.186
MT1A	882.409	376.466	495.538	595.588	566.928	433.016	444.769	503.416	588.253	400.606	965.201	304.192	602.321	750.683	543.126	909.643	366.122	442.256	582.522	562.995	437.75	399.71	537.718	506.544	4250.51	541.501	373.704	2947.53	653.963	614.179	860.594	780.884	667.202	379.625	841.347	785.715	424.549	762.374	730.867	837.999	642.542	376.043	460.522	672.729	976.467	739.202	508.305	299.448	385.023
MT2A	1104.86	647.812	946.372	671.607	576.599	605.931	596.152	686.035	687.903	572.639	1451.34	536.229	933.124	898.313	487.557	1351.7	273.563	676.497	830.856	743.285	594.352	475.68	771.386	466.12	5084.25	736.015	485.52	3457.65	1023.58	533.777	933.124	950.179	646.445	542.914	1227.34	991.838	354.668	654.178	1088.67	995.864	679.096	437.979	581.728	772.732	1302.64	1087.5	683.345	395.098	578.001
MX1	3613.35	1075.24	636.04	1074.89	1669.86	1648.9	1052.77	1195.25	890.36	1359.76	3541.26	627.696	2010.01	1101.31	1954.53	1339.67	1185.26	1669.86	652.504	1616.04	1085.06	1339.95	1337.93	846.445	12023.1	1187.87	1275.71	2427.77	1062.04	1091.55	2128.77	1352.86	2059.65	671.617	1485.87	3825.21	1351.75	1679.72	3447.09	1221.34	3893.16	1304.58	2408.97	1150.48	4358.63	2588.52	851.411	2309.11	1460.88
MX2	1181.97	998.319	655.823	471.766	466.386	703.142	445.332	661.727	727.517	602.587	1101.59	511.443	283.781	619.877	297.89	486.124	517.63	538.359	785.404	800.99	360.681	649.316	415.128	594.06	4106.32	284.954	286.433	738.787	709.938	686.89	244.653	715.286	520.126	422.747	586.522	831.246	647.065	445.457	1001.51	652.199	1288.18	703.142	752.817	476.833	894.663	613.344	685.137	902.949	607.828
MYOM2	363.799	30.6943	93.975	1029.37	122.854	23.2078	146.24	276.116	868.735	55.8883	886.118	1213.51	61.5461	1268.99	162.093	82.6619	49.6211	171.916	76.4084	333.946	404.074	126.385	64.2392	191.475	192.001	41.1738	121.005	23.3489	1043.08	1479.92	57.9072	25.3156	168.224	1285.79	129.234	30.963	2464.87	854.213	846.689	1538.45	688.843	28.2048	252.233	488.705	988.314	1494.35	1364.45	364.125	49.3317
NACAP1	153.227	121.523	377.668	963.474	804.887	91.8668	482.511	228.664	300.968	138.981	74.8518	403.397	454.157	214.089	251.797	259.002	502.142	115.732	126.605	175.21	175.032	229.409	308.926	240.922	111.115	621.704	1327.31	124.327	517.318	317.053	291.089	291.072	257.903	276.978	236.743	299.213	262.485	161.029	176.954	193.684	187.887	91.8668	138.083	244.039	170.676	257.117	368.125	214.187	259.048
NCR3	114.991	74.8804	83.5321	96.8667	171.595	105.314	215.517	103.209	134.685	24.5421	131.987	83.5058	58.8962	161.928	133.286	117.078	55.2415	120.579	74.0727	107.429	56.152	101.095	169.187	76.4005	101.093	142.869	117.584	79.1988	95.6976	124.04	55.1188	49.9042	66.237	74.5304	187.384	53.3464	85.3467	119.296	86.6828	92.1006	141.788	91.4624	64.3731	156.65	110.171	103.563	80.0041	56.4403	75.2714
NFIL3	267.598	375.582	330.199	175.66	232.758	361.97	145.881	313.567	173.796	294.549	142.486	283.977	232.275	259.713	116.723	152.222	229.166	137.539	279.443	310.493	170.785	280.369	339.49	313.567	560.703	292.437	139.249	114.055	341.967	214.734	172.506	182.9	201.057	220.771	83.8004	316.32	232.979	162.416	190.217	205.939	299.326	462.322	324.836	231.604	210.02	288.346	312.668	483.822	276.671
OAS1	170.122	61.618	64.3936	73.8221	101.823	69.4042	124.986	76.0447	91.7061	80.8828	124.278	95.1538	179.954	86.5956	103.033	88.1711	53.258	93.4463	63.6326	63.1903	95.6265	98.6843	70.8033	85.1765	506.924	82.9949	83.1987	59.2051	90.8743	60.9361	139.635	87.6346	109.712	86.6154	85.9955	186.905	75.1067	74.6613	97.9113	78.2137	165.847	69.368	87.9166	84.1419	256.579	115.066	76.8746	84.5284	81.5406
OAS2	174.436	66.797	63.6631	74.5052	134.52	76.2074	76.8457	77.3551	93.0165	61.504	112.658	54.8993	110.131	73.9683	112.346	73.1756	74.0422	98.8345	64.0992	113.8	84.4676	84.8314	84.9691	73.3503	950.266	98.449	134.886	72.8109	94.5024	96.9936	109.278	80.6841	104.49	67.2964	93.6986	119.611	62.2314	99.7339	87.6538	87.3262	162.59	60.6414	69.7467	67.7035	193.638	111.016	48.6822	48.7588	72.4945
OAS3	88.5193	39.0575	29.3743	36.7352	33.4403	34.1295	46.0472	29.6345	38.9558	30.9044	58.3635	33.3716	73.0292	38.2525	48.0808	44.137	34.1979	32.4927	19.7889	43.503	32.4299	31.0555	32.0697	40.1189	247.198	36.5139	47.3565	45.3529	37.4045	27.0788	53.0948	29.6809	32.7384	38.8222	34.6468	129.484	34.4226	37.8411	56.8361	46.7485	69.1822	29.4937	41.2091	44.0608	81.0368	50.9783	36.1096	68.4564	30.9044
OASL	106.664	42.6032	33.8827	37.0928	39.1035	87.7874	53.5591	48.9918	49.7473	31.6165	87.1421	28.8616	82.5167	62.7261	31.7006	34.1314	41.0402	31.4753	31.1125	56.9274	32.5574	74.5133	85.6357	49.5221	1230.77	69.0363	37.5057	46.1449	66.5535	46.9404	67.1728	30.0134	39.863	44.7065	38.8761	142.85	30.7378	60.4985	83.8807	41.4397	161.206	95.4274	59.3455	43.7144	186.401	105.792	72.8824	106.273	31.0417
OLFM4	15.2969	23.993	18.4976	15.2969	15.2969	32.0004	22.0067	15.2969	40.1293	15.2969	15.2969	18.7563	18.6147	10	10	15.2969	15.2969	10	22.9717	11.8454	10	12.4888	16.0956	10	15.2969	17.8609	15.2969	15.2969	15.2969	15.2969	15.2969	15.2969	15.2969	15.2969	15.2969	10	18.233	10.0124	10	18.7788	10	37.9728	10	15.1323	10	10.5774	18.9229	20.3262	10
OLR1	10	10	10	10	10	10	10	10	10	10	10	10.3771	10	10	10	10	10	10	13.0445	10	10	10	14.6387	10	10	10	10	10	10	10	10	10	10	10	10	10	10	10	10	10	10	10	10	10	10	10	10	10	15.785
OTOF	12.0335	10	10	10	10	10	10	10	10	10	10	10	10	10	12.586	10	10	10	10	11.6941	10.0283	10	10	10	41.014	10	10	10	10	10	10	10	10	10	10	11.7851	10	10	10	10	10	10	10	10	11.2835	10	10	10	10
PARP12	431.535	245.967	240.481	150.256	323.935	223.151	299.874	298.711	294.573	225.746	418.078	198.31	297.634	221.239	263.203	212.995	218.024	228.462	245.425	317.775	241.934	173.158	165.503	251.165	1803.62	209.811	229.712	459.309	257.479	348.151	302.614	216.419	188.446	222.769	238.981	403.234	278.993	217.137	456.262	201.461	391.343	223.506	296.891	240.246	535.32	274.886	235.312	277.224	269.918
PARP14	527.111	420.547	445.605	308.251	449.354	665.124	316.131	544.291	397.305	312.504	600.989	289.8	603.571	363.777	323.063	419.246	522.343	442.936	445.605	566.308	367.267	343.561	335.921	379.336	2462.97	351.255	224.158	418.007	418.59	325.189	582.074	498.718	380.796	516.34	385.644	706.824	514.009	400.115	534.076	420.513	795.608	460.496	337.639	387.322	853.333	565.576	271.761	381.049	414.051
PARP9	485.826	273.413	262.24	261.895	206.623	401.907	170.767	335.651	289.569	252.098	239.824	277.608	551.252	335.824	153.979	225.577	380.237	225.402	272.32	337.555	194.865	292.708	285.67	367.608	1209.72	409.317	254.264	264.074	430.037	213.85	534.538	255.507	269.23	287.783	190.131	563.305	323.254	311.771	328.724	208.403	368.413	360.42	305.014	276.562	549.552	420.601	270.512	330.042	290.594
PGLYRP1	255.283	305.633	363.52	213.985	135.38	551.605	101.548	167.085	321.045	127.111	261.258	223.202	105.397	137.868	110.75	114.769	143.586	113.449	246.272	177.998	76.6712	140.777	209.489	220.456	19.201	118.336	79.971	92.2677	157.297	66.3662	68.424	124.813	258.262	223.202	106.387	224.026	179.878	149.363	189.355	229.251	260.057	521.096	402.194	287.714	118.806	157.415	218.6	457.088	181.677
PID1	113.987	70.6283	79.9936	78.5741	109.971	57.1955	52.5386	123.764	92.061	52.7743	96.0714	116.846	25.5847	33.1647	101.281	71.3212	65.9227	138.705	56.1022	79.7092	64.0161	109.197	29.7423	68.176	42.8239	35.1348	66.5381	41.084	53.8047	114.324	28.3458	82.8643	160.747	119.599	117.137	75.768	67.6588	92.1324	85.1409	89.9958	111.163	57.1955	38.9316	95.1214	33.0617	51.9927	83.8759	49.9441	86.8921
PLEKHA1	172.459	212.178	225.87	234.824	342.47	269.032	232.963	320.053	265.477	189.594	168.813	235.135	235.349	199.986	283.356	412.416	339.084	317.555	211.169	276.842	280.613	254.666	281.633	187.596	220.439	452.037	439.927	238.772	256.903	421.267	211.117	220.187	384.849	208.479	312.091	193.653	233.435	262.546	238.978	300.956	259.148	274.802	191.095	176.082	159.6	255.205	214.275	202.635	200.109
PLSCR1	32.8634	96.0416	50.8606	35.6227	39.6771	51.4799	67.4299	109.563	34.8684	42.7541	55.5609	46.6354	115.208	99.3318	13.0311	46.95	28.9262	31.3666	18.3211	57.778	42.7073	183.423	61.5835	51.4971	297.262	57.9149	22.0031	22.0031	96.3808	22.0031	106.759	50.6154	64.7058	74.1984	44.5006	62.9643	19.6042	56.6936	24.2962	15.3528	51.4131	44.0534	58.9047	31.6925	78.9721	74.1536	53.3454	35.3072	45.5894
PRIC285	553.339	423.352	512.709	190.21	456.106	660.462	463.486	548.45	310.9	615.945	568.223	368.244	606.775	508.34	338.073	484.252	458.395	448.257	399.094	717.762	426.247	789.307	538.448	440.656	3813.55	437.787	242.579	447.873	310.122	579.028	811.977	309.998	594.718	447.222	326.578	763.521	503.091	546.416	648.06	460.136	1018.13	588.63	477.604	337.168	948.729	622.819	367.546	704.991	408.249
RAP1GAP	16.5697	16.5697	26.3693	76.439	21.5426	50.8114	16.5697	16.5697	35.9275	29.737	16.5697	31.6177	44.5892	96.6018	10	10	29.7026	36.4554	10	133.616	10	10	45.3573	14.8394	16.5697	109.562	18.4994	1833.11	55.4082	16.5697	49.0911	16.5697	107.813	35.8412	16.5697	10	41.5301	38.7206	21.3331	266.189	19.6783	101.461	54.8103	42.5034	18.8683	144.016	22.1889	119.149	45.7081
REC8	110.915	75.8481	107.786	50.799	53.6094	69.6814	111.657	133.15	76.4075	83.0781	98.0958	60.2327	154.527	117.63	93.8156	83.9975	58.9719	43.0454	89.1177	105.501	43.422	107.1	62.1787	121.624	170.044	77.7535	56.548	109.243	87.1866	82.558	196.097	55.3019	60.314	112.042	103.046	140.003	99.1643	94.3857	135.601	56.8562	120.99	70.2511	111.764	88.2665	149.001	79.6443	81.9358	109.665	106.333
RETN	39.6015	21.1398	33.8953	34.9331	37.3647	47.7008	18.2971	22.2113	33.2782	19.1852	42.2741	31.1566	15.0991	23.4418	10	56.4686	21.7099	18.4174	62.372	39.9241	13.4648	18.0087	14.4078	13.9856	15.6746	19.0673	26.6332	173.668	27.6075	41.8508	20.7964	58.0476	28.0403	39.8197	28.7318	10.3465	34.326	10	20.4453	40.1882	40.7853	36.5653	29.0058	44.1974	19.4831	13.4801	35.3496	21.3002	14.3644
RNASE3	208.533	167.095	160.99	53.8299	24.2382	104.159	79.0062	24.2382	90.8762	88.3091	854.672	35.36	56.1688	16.09	76.1875	58.1433	114.317	10.7388	174.572	17.0481	78.4708	68.2288	97.5035	10.0188	60.6684	24.2382	50.357	24.2382	24.2382	24.2382	40.5593	30.149	97.6056	29.1249	82.6284	11.2899	27.0288	88.3457	663.999	115.558	347.002	71.3688	45.674	52.2332	83.0583	11.993	103.887	83.0729	79.0843
RPL14	162.915	426.031	276.304	326.41	796.971	391.743	1479.11	265.912	774.063	488.521	147.407	353.266	987.283	456.802	440.178	982.332	752.698	250.103	217.722	534.33	266.606	230.34	829.38	326.172	641.82	576.274	1139.76	263.912	627.949	895.231	645.393	514.224	252.909	262.139	857.792	496.692	439.18	621.221	292.95	181.444	301.211	365.632	281.097	329.646	423.935	782.437	513.852	539.613	461.868
RPL7	1159.87	638.692	1772.2	2550.7	3551.9	660.881	2250.6	1261.05	1330.72	1107.56	373.557	1488.44	1640.25	828.735	895.247	1571.97	2254.64	1450.34	953.722	905.182	1343.51	992.26	1845.82	1318.48	473.607	2969.03	2469.9	691.54	2044.33	2291.09	1508.13	842.639	1230.93	2090.64	1009.19	1092.31	1719.16	1000.19	792.406	774.844	578.778	721.189	1120.38	1621.84	554.09	1779.76	1587.88	1438.06	1353.53
RPS23	390.857	452.262	475.892	509.114	691.901	680.932	511.731	708.985	1134.99	291.018	340.667	718.559	232.536	522.329	308.347	418.588	437.987	630.605	428.712	953.2	688.321	799.376	763.609	637.235	395.137	438.422	281.725	462.166	522.329	1332.6	141.284	118.294	1117.92	745.606	358.628	138.671	732.039	986.521	289.952	632.73	150.31	622.344	542.161	1033.37	685.098	517.878	533.74	658.172	400.459
RSAD2	684.018	36.5775	27.8609	43.8722	50.7937	55.6087	63.1091	73.2267	76.0886	104.229	142.414	54.507	361.627	60.303	119.586	57.8235	63.8765	50.7937	28.6769	92.871	43.6856	75.7015	61.7779	83.4266	4396.32	51.6751	181.764	197.987	91.6166	27.8609	148.809	90.7425	120.382	55.6682	112.834	535.737	70.8367	80.4596	148.464	82.7135	288.868	73.3673	67.8292	77.251	772.86	162.449	69.7648	101.701	92.4106
RTP4	66.3584	53.8065	44.6606	36.0546	98.9938	63.5303	94.9459	76.9225	38.8781	48.493	76.4038	51.737	71.161	80.4051	44.5852	55.3156	39.1591	66.3535	57.6358	91.2977	53.4153	61.5658	57.3576	61.6592	815.066	88.7406	50.5418	25.7259	52.5043	47.0416	119.408	43.8224	107.69	86.7194	74.1182	59.3584	55.8295	90.7041	63.555	58.6739	87.4683	80.9544	53.7853	79.1281	146.533	70.1243	49.0699	39.9291	48.493
S100P	1524.32	1321.27	1065.17	714.378	22.9054	4088.41	66.7326	1052.16	1751.16	1465.87	467.559	2044.5	47.166	2104.48	53.9488	560.269	1683.38	20.5683	1208.66	152.909	262.189	659.964	2372.75	1550.93	42.5906	590.923	65.5423	789.036	2312.76	521.855	22.9054	477.706	726.023	2184.14	533.534	1520.57	2156.11	806.304	281.129	709.202	168.237	3377.3	76.6621	1741.75	889.776	983.752	984.724	219.786	1896.33
SAMD9	955.948	574.027	505.809	556.692	435.963	543.907	451.522	354.83	487.898	279.951	592.422	400.935	561.726	565.737	495.865	718.216	589.837	538.599	560.052	423.39	391.738	516.262	491.373	630.271	4282.25	535.471	505.824	657.498	699.531	424.446	755.587	820.269	758.673	385.352	682.526	591.377	484.805	431.28	722.344	704.669	835.633	522.251	464.649	468.085	721.278	575.005	476.515	538.128	489.988
SAMD9L	445.388	296.784	188.568	250.232	234.558	270.084	274.042	248.88	261.581	191.327	427.841	169.192	399.193	273.403	267.301	216.525	291.754	230.006	212.089	255.051	145.552	181.878	148.454	319.179	2254.9	214.369	148.994	190.876	295.008	214.969	399.193	280.621	260.198	227.997	200.968	377.511	205.487	175.877	322.697	243.242	408.117	291.357	229.815	153.164	505.881	323.585	224.565	167.05	233.262
SCO2	309.665	285.168	263.335	172.677	136.784	273.54	276.273	303.604	155.272	303.409	313.212	184.811	359.854	312.394	139.061	176.993	252.075	136.784	237.078	224.845	156.301	250.86	160.304	190.871	1195.56	255.011	84.5632	209.916	185.839	319.963	589.282	200.642	189.941	288.417	275.756	336	220.915	317.146	318.597	209.687	413.727	344.39	301.528	256.177	652.005	182.633	248.073	148.375	340.99
SERPING1	25.9611	17.4396	16.5951	13.3281	13.3281	13.3281	13.3281	13.3281	16.5096	13.3281	14.952	12.6741	23.8012	18.255	14.3237	10	13.3281	16.4463	21.323	21.5917	11.7121	10	17.5919	18.8901	67.9515	13.3281	13.3281	14.2411	16.5456	13.3281	31.5986	13.3281	13.3281	13.3281	13.3281	26.2195	11.6184	18.475	10.84	16.8827	24.7222	11.4253	22.6394	14.3556	43.121	23.2964	12.6974	10	14.4637
SH2D1B	118.565	55.0189	143.104	128.012	79.5158	106.493	183.89	83.0533	84.5394	55.4045	18.4282	200.032	54.5646	174.302	223.999	107.862	65.1641	82.1553	144.82	151.704	16.1902	63.6587	123.599	126.468	84.4964	186.229	171.43	71.8295	132.022	135.717	32.2479	143.008	70.9176	144.548	116.476	34.0374	200.027	126.102	17.4516	127.274	90.3106	90.9707	54.0844	210.842	103.993	143.086	122.86	65.5076	57.7792
SHISA5	2097.21	1649.56	1365.2	1823.57	1772.62	1366.52	1638.26	1310.97	1302.52	1360.86	1539.76	1085.83	1347.95	1306.12	1517.17	1306.01	792.521	1213.5	1362.15	1231.45	786.825	948.37	1082.54	1512.89	3554.77	1314.15	1191.93	1501.13	1844.84	1382.27	1105.47	1256.11	1148.19	1516.79	1095.69	1546	1009.8	1365.9	1906.33	1526.5	1943.9	1460.49	1422.07	1303.27	1599.13	1626.74	1254.74	1373.27	1188.29
SIPA1L2	195.289	209.149	149.511	131.826	80.3277	133.931	62.5072	168.254	144.233	151.594	27.3546	99.4514	77.3977	170.891	29.3309	75.8167	160.768	75.4076	178.773	118.632	62.4153	131.014	93.269	212.431	316.894	231.645	53.4266	44.8555	170.125	46.6197	36.6201	100.266	47.3227	113.885	39.9231	112.104	71.5835	81.6585	66.7488	142.093	146.968	183.259	107.202	47.9597	94.7522	81.7088	111.904	136.48	151.594
SLPI	178.82	93.1153	57.1169	24.7329	24.7329	53.5932	83.8508	167.101	24.7329	86.4371	37.8916	53.2882	62.3003	113.13	54.5971	37.4265	24.7329	18.988	79.3012	36.2135	66.0353	178.324	18.9805	94.6092	24.7329	24.7329	43.9386	44.748	98.3757	24.7329	69.5702	24.7329	24.7329	45.9672	71.8892	23.2766	51.8404	22.8509	29.7189	21.1725	291.767	60.8853	264.097	25.3621	40.3931	45.5204	293.83	198.199	66.0424
SP100	97.6654	200.145	57.9109	99.0909	78.0684	153.956	92.3772	115.543	58.3635	94.2192	82.0087	76.9696	124.453	80.4665	57.2233	81.7856	61.883	68.0969	67.1122	99.59	107.115	104.106	73.347	95.2324	395.466	111.701	53.1754	67.3738	134.527	54.0354	91.5767	138.344	71.4724	65.0276	97.9644	101.998	86.1456	75.4865	108.532	87.7784	137.913	94.43	95.9856	78.8059	102.303	86.3821	79.5748	87.2399	59.1709
SPATS2L	41.6363	22.1932	21.2557	33.9009	81.617	30.3364	33.9651	42.2085	63.0288	21.2557	84.2164	23.3458	38.1905	41.0108	37.124	56.1107	56.2337	56.5072	15.1771	30.5928	15.5043	25.4322	62.429	33.4562	776.201	28.1375	37.6859	21.2557	26.9116	40.7483	34.7995	21.2557	31.349	21.2557	22.8426	32.3651	31.798	39.4689	81.2204	59.1547	93.9889	34.8748	23.3452	31.2583	64.6694	34.9244	28.9511	31.5924	22.5596
STAT1	1517.35	943.579	827.751	686.477	719.794	1162.28	822.122	747.784	1075.92	930.147	1020.88	709.241	1700.79	954.064	773.666	825.571	996.14	715.223	844.558	1359.58	582.454	913.593	714.782	871.773	4461.6	661.349	645.758	893.6	923.229	865.322	1710.9	1111.04	747.362	749.051	802.92	1384.85	607.387	1250.98	1023.27	902.52	1190.24	1145.59	765.385	913.785	1632.32	1407.21	724.128	925.396	996.624
TBC1D9	159.577	154.33	114.952	264.991	366.625	112.955	78.1056	153.375	206.401	113.677	60.9237	162.751	153.34	157.422	132.326	124.547	184.864	143.823	97.0477	100.67	123.569	152.936	76.4539	164.03	81.7678	170.282	400.979	111.175	187.512	125.032	101.054	205.246	223.766	240.524	139.769	167.706	118.803	82.0472	164.825	173.301	148.606	141.046	123.744	116.972	98.7926	151.262	95.0108	127.366	94.6123
TCN1	153.552	148.928	115.578	41.566	117.331	110.703	48.9761	107.098	113.351	88.0841	29.2794	46.1132	51.1236	65.1726	177.779	73.0598	123.943	99.637	112.609	70.7452	67.0304	49.8484	75.4064	107.098	252.885	100.864	167.604	26.2531	50.0444	63.2181	35.4566	82.3593	26.2531	54.5785	89.9198	65.7974	68.6753	25.5368	78.5354	66.9099	65.279	121.448	122.066	62.9813	66.6027	84.5684	108.684	159.199	85.9203
TDRD7	232.932	126.457	117.451	126.102	214.201	179.181	99.3031	119.895	163.928	80.0114	179.76	117.462	167.088	132.801	106.988	153.875	166.028	114.436	103.746	141.943	121.799	126.859	115.169	126.827	699.43	148.228	176.673	111.219	77.3671	121.961	148.449	108.542	142.65	212.573	121.35	179.361	128.494	120.233	173.218	144.699	208.036	123.337	172.999	163.095	192.425	160.599	154.501	178.487	138.146
TIMM10	212.806	167.104	148.02	78.6396	313.022	114.242	59.9923	48.0941	120.223	58.4895	185.002	159.884	134.784	226.621	171.376	126.891	174.385	242.248	160.8	187.753	157.122	148.366	86.3891	70.7852	1080.16	119.434	186.063	89.1308	234.318	153.928	47.5094	88.6258	125.632	264.24	146.426	101.885	172.196	199.732	185.002	113.77	292.983	148.696	99.1986	218.113	338.603	228.662	148.975	120.42	79.95
TLR2	33.2594	121.868	30.7992	30.7992	43.9114	79.2549	30.7992	44.8695	33.3261	39.0807	41.139	23.602	30.7992	23.4538	16.3556	43.4658	30.7992	37.4464	58.6742	55.6254	81.2288	78.3327	29.5365	69.883	66.2507	30.7992	30.7992	30.7992	36.767	36.086	30.7992	34.9234	30.7992	30.7992	31.1686	52.7285	43.5931	34.9369	19.9142	28.6551	45.0007	84.2579	39.0961	23.4339	27.6759	30.9914	31.1053	88.0421	56.79
TMEM140	1077.68	821.233	1136.48	316.525	755.215	1246.14	824.891	651.774	844.045	838.787	614.271	705.068	916.133	983.925	526.896	799.802	461.998	769.767	1136.48	692.756	592.439	681.274	642.918	692.882	2657.75	608.755	320.117	852.613	526.039	649.311	959.799	646.611	557.149	839.481	662.647	912.362	544.5	668.078	859.869	518.507	989.751	1044.23	926.649	508.19	1046.27	935.177	717.045	727.93	693.478
TNFAIP6	58.629	68.9117	53.4141	49.1735	38.2316	60.8566	34.2099	41.7485	52.99	30.0362	38.711	56.2757	50.3588	41.4232	29.4192	34.6404	52.8087	37.0997	51.8243	48.8092	30.2258	49.7323	73.403	52.2669	105.713	58.0584	28.1341	42.0898	41.4232	36.5803	45.5338	61.0319	38.7531	53.9643	30.3356	63.4314	45.5538	35.4848	36.6699	38.6332	67.579	64.2562	52.8201	42.024	54.4287	48.9714	47.5092	53.2594	39.8002
TNFSF10	2217.15	1327.43	1205.54	842.661	1063.57	1245.12	577.369	1008.81	1408.83	833.759	1351.66	769.17	1322.27	1098.97	769.079	877.359	947.066	774.48	1338.37	1150.1	694.675	820.902	646.309	1008.81	6616.55	698.114	843.849	1492.02	1193.25	684	1358.76	1062.56	971.429	848.032	918.114	1374.12	748.358	819.442	1073.85	928.585	1646.99	1462.84	994.556	841.839	1299.4	1163.98	1097.83	945.452	916.743
TNFSF13B	1564.61	1686.37	1372.39	1019.91	986.994	1924.83	851.414	1665.34	1259.26	1228.94	1115.68	1336.31	1571.49	1473.66	741.864	976.672	1218.37	686.974	1330.99	1251.42	957.518	1593.47	1259.01	1567.15	4848.19	771.632	845.014	1291.6	1600.71	895.481	1148.12	1475.74	1315.28	1367.72	1050.18	1629.9	768.068	1060.07	1211.85	1005.9	1616.84	1544.79	1355.64	1130.24	1750.14	1307.63	1486.48	1534	1009.67
TOR1B	122.496	117.584	81.1692	57.9595	133.039	104.085	82.4299	137.315	133.743	98.5287	141.744	103.481	75.59	118.58	114.125	118.805	78.9257	96.7951	73.3842	84.3017	80.1547	92.4533	126.492	113.183	1004.4	111.058	108.987	59.6435	105.711	132.712	111.886	126.545	139.158	108.971	138.187	123.194	116.487	98.4283	175.035	86.8881	191.345	125.273	138.022	157.018	182.121	125.307	137.736	105.964	131.651
TRIM22	854.09	427.297	351.537	138.55	503.748	478.958	474.946	555.443	369.347	418.054	426.788	287.972	883.356	786.668	578.325	294.254	434.087	488.773	446.52	489.789	324.723	603.067	426.44	429.704	2643.85	346.209	475.765	163.415	891.596	443.759	814.097	518.065	375.806	443.962	376.004	799.026	620.44	680.305	354.321	348.547	622.735	429.625	519.23	411.751	949.819	507.809	433.4	467.947	418.054
TRIM25	418.576	714.973	410.271	156.325	167.249	226.2	235.77	313.381	313.176	321.93	325.405	263.432	333.202	396.978	238.952	211.018	328.773	204.78	359.301	329.543	304.835	448.933	425.683	370.11	874.95	222.85	123.234	193.321	368.173	253.905	468.645	223.747	187.426	263.432	237.259	401.589	356.35	287.15	322.338	297.808	380.935	435.293	372.349	234.836	386.913	232.652	242.687	427.255	328.626
TYMP	367.981	148.601	155.879	190.644	107.233	134.56	190.32	106.52	216.257	92.157	394.843	117.457	237.759	181.332	106.288	158.117	68.4051	95.9781	140.844	159.605	69.7837	149.458	154.915	151.64	785.38	82.6275	94.633	153.698	230.721	99.4769	227.579	260.405	91.7537	127.805	127.505	134.933	157.385	77.5745	303.617	172.644	344.552	165.279	162.298	104.477	166.765	172.632	158.399	129.32	126.909
TYMS	20.9319	21.8511	28.0958	39.9914	40.5685	24.797	36.6477	20.9319	20.9319	43.03	20.9319	22.0278	10.5326	62.2117	34.2419	27.4125	20.9319	43.349	22.7198	41.3218	72.6029	28.8471	52.8893	43.2569	72.8526	33.7946	20.9319	20.9319	35.0445	25.5466	20.9319	26.2823	30.2448	20.9319	33.0468	21.7581	33.5435	18.004	20.4808	57.0938	51.4613	40.8294	34.2279	112.74	24.7496	50.0715	33.5911	11.9808	32.9209
USP18	19.7259	10.8792	10.8792	10.8792	10.8792	10.8792	10.8792	10.8792	10.8792	10.8792	10.8792	10	24.636	10	10	12.0547	10.8792	23.2733	10	12.0383	13.4879	15.9493	22.0535	11.5902	294.313	10.8792	10.8792	10.8792	10.8792	10.8792	10.8792	10.8792	10.8792	10.8792	10.8792	21.8522	10	12.9021	22.6717	10.2875	17.3819	10	10	11.2568	22.5864	10.7528	13.4373	10	10
XAF1	296.63	208.641	171.097	234.303	165.026	180.719	351.133	275.601	181.355	308.528	226.716	189.541	656.98	213.457	222.678	274.157	310.999	115.336	191.108	329.896	188.858	318.769	197.857	288.325	2781.92	295.289	277.505	643.531	308.625	163.273	651.865	157.996	226.744	215.598	244.291	644.078	271.161	284.57	234.199	271.517	397.84	198.837	252.629	138.174	334.708	261.468	195.431	210.624	285.927
ZBP1	468.695	329.965	402.687	299.495	219.627	412.729	346.082	350.385	256.003	271.419	288.555	246.577	250.038	247.141	206.183	325.63	315.928	227.959	323.272	433.729	432.267	416.723	305.267	218.762	3437.33	340.123	218.2	405.172	229.488	350.522	352.326	268.981	354.955	224.152	199.832	389.092	208.723	254.108	313.135	363.505	405.94	434.23	276.958	183.489	523.049	315.898	198.71	244.079	190.228
ZNF91	301.705	184.468	396.891	1193.46	591.943	400.013	350.197	268.436	525.114	152.263	316.329	292.674	291.413	219.406	481.199	556.228	586.013	326.891	254.802	193.514	537.262	370.631	292.682	268.436	342.03	383.612	1131.03	450.667	471.195	818.6	430.004	553.785	627.435	291.181	720.468	336.553	231.214	534.323	457.281	645.49	307.274	272.498	300.912	348.572	170.985	426.429	241.171	297.713	181.837
[truncated: 141 more columns]

## Sheet: data for figure2C
Hypomethylated genes	Overlapped genes	Up-regulated genes
NLRC5	IFI44L	IFI27
PDE7A	MX1	OASL
PARP11	EPSTI1	SPATS2L
RABGAP1L	PARP9	IFITM3
ADAR	IFI44	LOC653600
SRGAP3	IFIT1	RTP4
B2M	DDX60	DEFA4
FKBP5	IFITM1	HES4
GJA3	CMPK2	XAF1
C5orf66	PLSCR1	ELANE
MIER2	LY6E	IFIT2
PCDHB11	IFIT3	OAS1
PCCA	DDX58	ZBP1
PCDHB7	USP18	CEACAM6
SLC7A2	IFIH1	OAS2
LOC100288798	RSAD2	DEFA1B
LDLRAD4	SP100	LTF
CYP1A1	IRF7	CEACAM8
PRHOXNB	LGALS3BP	DEFA3
TNK2	PARP14	EIF2AK2
NCOA7	PARP12	ARG1
LRFN1	ISG15	HERC6
C6orf145	PRIC285	LOC100170939
MIR181A1HG	DHX58	SAMD9L
ESPNP	HERC5	DDX60L
AGAP3	IFIT5	CEACAM1
CTDP1		DEFA1
HDAC4		IFI6
TMED3		LOC100128274
CACNA1A		ANXA3
GGT1		MT2A
WWTR1		HLA-DRB5
BST2		OAS3
VAC14		TIMM10
JARID2		BPI
PCDHGB1		CTSG
CYFIP1		RAP1GAP
		TRIM22
		OTOF
		GBP1
		CAMP
		CLEC4D
		KLHDC8B
		IFI35
		FBXO6
		LCN2
		CXCL10
		MMP9
		SCO2
		RETN
		MT1A
		TCN1
		ANKRD22
		MPO
		MX2
		LOC441019
		HIST1H4H
		SERPING1
		HP
		BATF2
		FCGR1A
		ASPRV1
		TOR1B
		GALM
		AZU1
		TLR2
		TMEM140
		LOC284422
		ABCA1
		TDRD7
		OLFM4
		LAP3
		C19orf59
		FFAR2
		LAMP3
		CCR1
		TNFSF13B
		IL18R1
		SIPA1L2
		STAT1
		TNFSF10
		SHISA5
		FCGR1B
		HIST1H2BC
		REC8
		MOV10
		ADM
		SAMD9
		HBM
		IFI16
		TYMS
		FCGR1C
		S100P
		C10orf105
		LOC400759
		SLPI
		LOC388588
		GYPB
		CASP5
		RNASE3
		NFIL3
		LOC100131967
		HIST2H2AA4
		PGLYRP1
		CEACAM3
		CA4
		DDIT3
		OLR1
		HBD
		TNFAIP6
		H1F0
		LMNB1
		TYMP
		IL1RN
		MMP8
		KIAA1618
		TRIM25
		LY96
		CLEC4E
		GBP5

## Sheet: data for figure2D
hypomethylated highly expressed genes
IFI44L
MX1
EPSTI1
PARP9
IFI44
IFIT1
DDX60
IFITM1
CMPK2
PLSCR1
LY6E
IFIT3
DDX58
USP18
IFIH1
RSAD2
SP100
IRF7
LGALS3BP
PARP14
PARP12
ISG15
PRIC285
DHX58
HERC5
IFIT5

## Sheet: data for figure3A-E
ID	GSM3319360_con	GSM3319372_con	GSM3319376_con	GSM3319388_con	GSM3319424_con	GSM3319437_con	GSM3319476_con	GSM3319489_con	GSM3319494_con	GSM3319497_con	GSM3319498_con	GSM3319500_con	GSM3319503_con	GSM3319365_treat	GSM3319366_treat	GSM3319371_treat	GSM3319381_treat	GSM3319403_treat	GSM3319413_treat	GSM3319417_treat	GSM3319445_treat	GSM3319446_treat	GSM3319447_treat	GSM3319457_treat	GSM3319460_treat	GSM3319479_treat	GSM3319484_treat	GSM3319485_treat	GSM3319502_treat
cg03607951	0.558633	0.484645	0.589289	0.555995	0.284951	0.485254	0.46777	0.461947	0.645779	0.488982	0.465034	0.483802	0.379692	0.204492	0.10397	0.338266	0.162335	0.370266	0.162161	0.208595	0.37188	0.244991	0.223708	0.145769	0.250908	0.211003	0.255837	0.511685	0.274172
cg05696877	0.625594	0.458843	0.747914	0.689542	0.219185	0.586434	0.699108	0.409214	0.7327	0.582596	0.685836	0.575533	0.405668	0.0906626	0.0854223	0.21518	0.0923449	0.220015	0.069744	0.114269	0.261406	0.136784	0.143999	0.10365	0.14001	0.108229	0.0841847	0.49695	0.182033
cg13304609	0.83923	0.847606	0.849658	0.896905	0.699185	0.814308	0.834831	0.827526	0.857849	0.817654	0.866462	0.862032	0.802189	0.647222	0.443456	0.792809	0.493458	0.796516	0.565014	0.713826	0.821409	0.624026	0.67894	0.631441	0.743523	0.65107	0.671728	0.853349	0.81992
cg13452062	0.75613	0.570162	0.885743	0.824034	0.234667	0.789898	0.827808	0.709893	0.815963	0.719647	0.842518	0.800153	0.492615	0.100648	0.0661236	0.169258	0.0640871	0.188548	0.0896213	0.0977215	0.270199	0.114753	0.116826	0.074262	0.156107	0.0764575	0.0844272	0.684919	0.301782
cg17980508	0.412434	0.417224	0.30783	0.412599	0.242371	0.333013	0.231743	0.30862	0.48871	0.319039	0.27074	0.336056	0.289335	0.153592	0.113945	0.275639	0.136532	0.291448	0.152799	0.19517	0.244088	0.260885	0.184543	0.14046	0.239668	0.226193	0.277301	0.32183	0.0905178

## Sheet: data for figure3F
ID	GSM1594219_con	GSM1594220_con	GSM1594221_con	GSM1594222_con	GSM1594223_con	GSM1594225_con	GSM1594226_con	GSM1594227_con	GSM1594228_con	GSM1594230_con	GSM1594234_con	GSM1594235_con	GSM1594236_con	GSM1594237_con	GSM1594239_con	GSM1594240_con	GSM1594247_con	GSM1594257_con	GSM1594259_con	GSM1594261_con	GSM1594263_con	GSM1594265_con	GSM1594266_con	GSM1594267_con	GSM1594575_con	GSM1594576_con	GSM1594577_con	GSM1594578_con	GSM1594579_con	GSM1594580_con	GSM1594581_con	GSM1594582_con	GSM1594583_con	GSM1594584_con	GSM1594586_con	GSM1594588_con	GSM1594589_con	GSM1594590_con	GSM1594591_con	GSM1594592_con	GSM1594593_con	GSM1594594_con	GSM1594595_con	GSM1594596_con	GSM1594597_con	GSM1594598_con	GSM1594599_con	GSM1594600_con	GSM1594601_con
ABCA1	355.379	153.776	484.415	392.493	216.641	558.111	210.673	298.321	241.658	477.783	316.67	294.699	207.083	343.302	245.339	165.547	289.887	204.569	373.108	349.598	386.98	321.508	218.452	373.908	1322.11	327.006	285.416	227.49	378.786	276.664	204.144	402.208	370.4	352.286	165.547	302.269	319.815	251.163	391.583	436.628	604.389	482.076	365.581	218.321	368.444	296.469	126.167	462.53	363.635
ADM	1137.79	2112.83	1146.01	431.046	410.154	1216.77	400.459	1250.77	650.966	546.715	536.206	509.765	715.54	1639.58	240.116	452.641	685.375	330.119	965.794	713.347	256.733	1342.97	1080.84	1265.84	1849.09	574.753	229.643	566.6	1108.1	462.056	699.621	477.786	762.608	631.596	619.322	812.18	667.362	427.556	536.206	637.568	1650.1	1104.38	997.397	653.757	696.341	647.862	1677.62	1141.52	702.388
[truncated: 196 more rows]
[truncated: 141 more columns]

[truncated: 4 more sheets: data for figure5, data for table1,3, data for table2, data for table4,5,6]
