# Supplementary material for: DNA methylation of IFI44L as a potential blood biomarker for childhood-onset systemic lupus erythematosus
Source: Pediatr Res. 2024 Mar 21;96(2):494–501. doi: 10.1038/s41390-024-03135-1 (PMC11343705; doi:10.1038/s41390-024-03135-1)
Supplement: Supplementary file 6 — Supplementary Table S1 [file 41390_2024_3135_MOESM6_ESM.xlsx]

## Sheet: Sheet1
Hypomethylated genes	Overlapped genes	Up-regulated genes
NLRC5	IFI44L	IFI27
PDE7A	MX1	OASL
PARP11	EPSTI1	SPATS2L
RABGAP1L	PARP9	IFITM3
ADAR	IFI44	LOC653600
SRGAP3	IFIT1	RTP4
B2M	DDX60	DEFA4
FKBP5	IFITM1	HES4
GJA3	CMPK2	XAF1
C5orf66	PLSCR1	ELANE
MIER2	LY6E	IFIT2
PCDHB11	IFIT3	OAS1
PCCA	DDX58	ZBP1
PCDHB7	USP18	CEACAM6
SLC7A2	IFIH1	OAS2
LOC100288798	RSAD2	DEFA1B
LDLRAD4	SP100	LTF
CYP1A1	IRF7	CEACAM8
PRHOXNB	LGALS3BP	DEFA3
TNK2	PARP14	EIF2AK2
NCOA7	PARP12	ARG1
LRFN1	ISG15	HERC6
C6orf145	PRIC285	LOC100170939
MIR181A1HG	DHX58	SAMD9L
ESPNP	HERC5	DDX60L
AGAP3	IFIT5	CEACAM1
CTDP1		DEFA1
HDAC4		IFI6
TMED3		LOC100128274
CACNA1A		ANXA3
GGT1		MT2A
WWTR1		HLA-DRB5
BST2		OAS3
VAC14		TIMM10
JARID2		BPI
PCDHGB1		CTSG
CYFIP1		RAP1GAP
		TRIM22
		OTOF
		GBP1
		CAMP
		CLEC4D
		KLHDC8B
		IFI35
		FBXO6
		LCN2
		CXCL10
		MMP9
		SCO2
		RETN
		MT1A
		TCN1
		ANKRD22
		MPO
		MX2
		LOC441019
		HIST1H4H
		SERPING1
		HP
		BATF2
		FCGR1A
		ASPRV1
		TOR1B
		GALM
		AZU1
		TLR2
		TMEM140
		LOC284422
		ABCA1
		TDRD7
		OLFM4
		LAP3
		C19orf59
		FFAR2
		LAMP3
		CCR1
		TNFSF13B
		IL18R1
		SIPA1L2
		STAT1
		TNFSF10
		SHISA5
		FCGR1B
		HIST1H2BC
		REC8
		MOV10
		ADM
		SAMD9
		HBM
		IFI16
		TYMS
		FCGR1C
		S100P
		C10orf105
		LOC400759
		SLPI
		LOC388588
		GYPB
		CASP5
		RNASE3
		NFIL3
		LOC100131967
		HIST2H2AA4
		PGLYRP1
		CEACAM3
		CA4
		DDIT3
		OLR1
		HBD
		TNFAIP6
		H1F0
		LMNB1
		TYMP
		IL1RN
		MMP8
		KIAA1618
		TRIM25
		LY96
		CLEC4E
		GBP5
