# Supplementary material for: DNA methylation of IFI44L as a potential blood biomarker for childhood-onset systemic lupus erythematosus
Source: Pediatr Res. 2024 Mar 21;96(2):494–501. doi: 10.1038/s41390-024-03135-1 (PMC11343705; doi:10.1038/s41390-024-03135-1)
Supplement: Supplementary file 7 — Supplementary Table S2 [file 41390_2024_3135_MOESM7_ESM.xlsx]

## Sheet: GSE118144_dmp_probes
Probe ID	Gene	Gene Group	Beta value of whole blood
			Control	SLE	Difference
cg13452062	IFI44L	5'UTR	0.713018	0.165984	-0.547034
cg21549285	MX1	5'UTR	0.734724	0.309434	-0.42529
cg05696877	IFI44L	5'UTR	0.570628	0.159055	-0.411573
cg12439472	EPSTI1	Body	0.613812	0.269113	-0.344699
cg22930808	PARP9	5'UTR	0.660517	0.329814	-0.330703
cg07815522	PARP9	5'UTR	0.671796	0.358227	-0.313569
cg00959259	PARP9	5'UTR	0.539308	0.242563	-0.296745
cg22862003	MX1	TSS1500	0.693067	0.419586	-0.273481
cg08122652	PARP9	5'UTR	0.754226	0.495591	-0.258635
cg01079652	IFI44	Body	0.897359	0.64235	-0.255009
cg05552874	IFIT1	Body	0.626186	0.371734	-0.254452
cg24678928	DDX60	TSS1500	0.785776	0.534972	-0.250805
cg23570810	IFITM1	Body	0.708004	0.467942	-0.240062
cg03607951	IFI44L	TSS1500	0.488598	0.252503	-0.236095
cg01028142	CMPK2	Body	0.824719	0.61254	-0.212179
cg06981309	PLSCR1	5'UTR	0.457589	0.245741	-0.211848
cg12110437	LY6E	TSS1500	0.516162	0.308287	-0.207875
cg05883128	DDX60	5'UTR	0.486434	0.295094	-0.19134
cg06188083	IFIT3	Body	0.517869	0.332454	-0.185415
cg14286514	DDX58	Body	0.472214	0.291852	-0.180362
cg14293575	USP18	5'UTR	0.811584	0.632484	-0.1791
cg08888522	IFIH1	Body	0.864666	0.697058	-0.167608
cg03038262	IFITM1	3'UTR	0.584669	0.425652	-0.159018
cg17052170	LY6E	TSS1500	0.758697	0.602228	-0.15647
cg26312951	MX1	TSS200	0.374266	0.218203	-0.156063
cg10959651	RSAD2	1stExon	0.306913	0.154997	-0.151916
cg13304609	IFI44L	TSS1500	0.831957	0.684232	-0.147725
cg16987437	SP100	Body	0.627276	0.48257	-0.144706
cg08926253	IRF7	Body	0.612847	0.469133	-0.143713
cg04927537	LGALS3BP	TSS200	0.498384	0.354777	-0.143607
cg01948202	PARP14	Body	0.228403	0.0877597	-0.140643
cg14595557	CMPK2	TSS1500	0.456925	0.318609	-0.138316
cg13155430	MX1	5'UTR	0.856271	0.718325	-0.137946
cg10549986	RSAD2	1stExon	0.188598	0.0543435	-0.134255
cg10771443	RSAD2	Body	0.247739	0.114701	-0.133038
cg17980508	IFI44L	TSS1500	0.336132	0.206538	-0.129594
cg06562969	EPSTI1	TSS1500	0.618293	0.489893	-0.1284
cg05994974	PARP12	Body	0.408873	0.288688	-0.120185
cg14333162	RSAD2	TSS1500	0.69313	0.577626	-0.115504
cg20062691	ISG15	Body	0.771612	0.657427	-0.114185
cg12331471	SP100	ExonBnd	0.213584	0.101186	-0.112399
cg26882438	PARP14	TSS1500	0.639894	0.527661	-0.112233
cg01190666	PRIC285	5'UTR	0.609857	0.498954	-0.110903
cg01355282	DHX58	5'UTR	0.226317	0.116994	-0.109323
cg04788999	ISG15	Body	0.7784	0.669102	-0.109298
cg25178683	LGALS3BP	TSS1500	0.602771	0.497335	-0.105436
cg02215171	HERC5	Body	0.442329	0.337461	-0.104868
cg16526047	ISG15	3'UTR	0.6179	0.514233	-0.103667
cg09053843	HERC5	Body	0.350767	0.24759	-0.103177
cg17986793	MX1	TSS200	0.23087	0.127977	-0.102893
cg06376949	IFIT5	TSS1500	0.34526	0.242865	-0.102396
cg23352030	PRIC285	Body	0.693439	0.795204	0.101766
