# Supplementary material for: DNA methylation of IFI44L as a potential blood biomarker for childhood-onset systemic lupus erythematosus
Source: Pediatr Res. 2024 Mar 21;96(2):494–501. doi: 10.1038/s41390-024-03135-1 (PMC11343705; doi:10.1038/s41390-024-03135-1)
Supplement: Supplementary file 8 — Supplementary Table S3 [file 41390_2024_3135_MOESM8_ESM.xlsx]

## Sheet: Sheet1
ID	HRM-IGI44L	Sex	Age	Group	SLEDAI	C3	C4	ANA	ds-DNA
HC01	25％-100％	Female	8	HC	NA	0.99	0.33	0	0
HC02	25％-100％	Male	9	HC	NA	0.89	0.26	0	0
HC03	25％-100％	Male	16	HC	NA	0.76	0.14	0	0
HC04	25％-100％	Male	16	HC	NA	0.71	0.11	0	0
HC05	25％-100％	Male	9	HC	NA	1.36	0.24	0	0
HC06	25％-100％	Male	9	HC	NA	0.96	0.22	0	0
HC07	25％-100％	Female	7	HC	NA	1.27	0.33	0	0
HC08	25％-100％	Female	14	HC	NA	1.55	0.5	0	0
HC09	25％-100％	Female	16	HC	NA	1.41	0.39	0	0
HC10	25％-100％	Female	13	HC	NA	1.58	0.35	0	0
HC11	25％-100％	Female	17	HC	NA	1.22	0.36	0	0
HC12	25％-100％	Female	13	HC	NA	1.15	0.38	0	0
SLE01	＜25%	Female	14	SLE	4	0.22	0.03	3	3
SLE02	＜25%	Female	13	SLE	4	0.72	0.01	5	3
SLE03	<25%	Female	14	SLE	0	1.05	0.2	5	0
SLE04	<25%	Female	16	SLE	8	0.42	0.13	4	4
SLE05	<25%	Male	9	SLE	4	0.51	0.1	4	2
SLE06	<25%	Female	17	SLE	8	0.5	0.12	2	2
SLE07	<25%	Female	12	SLE	2	0.64	0.1	2	0
SLE08	<25%	Female	12	SLE	4	0.79	0.17	2	0
SLE09	<25%	Female	17	SLE	12	0.48	0.08	2	3
SLE10	<25%	Female	18	SLE	6	0.61	0.05	3	0
SLE11	<25%	Male	14	SLE	4	0.56	0.08	3	3
SLE12	<25%	Male	16	SLE	12	0.64	0.17	2	1
SLE13	<25%	Male	15	SLE	0	1.18	0.19	3	0
SLE14	<25%	Female	12	SLE	12	0.12	0.04	3	1
SLE15	<25%	Male	12	SLE	10	0.38	0.07	2	2
SLE16	＜25%	Female	12	SLE	12	0.41	0.13	2	1
SLE17	<25%	Female	12	SLE	10	0.18	0.01	4	3
SLE18	<25%	Male	7	SLE	17	0.23	0.03	3	1
SLE19	<25%	Male	10	SLE	4	0.58	0.16	2	2
SLE20	<25%	Male	11	SLE	18	0.1	0.03	3	3
SLE21	<25%	Female	10	SLE	4	0.54	0.07	4	1
SLE22	<25%	Female	11	SLE	7	0.96	0.2	5	0
SLE23	<25%	Female	10	SLE	17	0.21	0.03	2	2
SLE24	<25%	Female	10	SLE	13	0.19	0.04	4	2
SLE25	<25%	Female	13	SLE	14	0.28	0.06	2	1
SLE26	＜25%	Female	11	SLE	15	0.19	0.04	6	1
SLE27	＜25%	Female	13	SLE	18	0.11	0.03	2	1
SLE28	＜25%	Female	6	SLE	8	0.09	0.04	3	3
SLE29	＜25%	Female	10	SLE	6	0.44	0.04	4	3
SLE30	＜25%	Female	11	SLE	3	0.73	0.05	2	1
SLE31	＜25%	Female	12	SLE	12	0.23	0.11	2	1
SLE32	＜25%	Male	12	SLE	2	0.55	0.1	2	1
SLE33	＜25%	Female	10	SLE	0	0.98	0.24	2	0
SLE34	＜25%	Female	11	SLE	6	0.82	0.11	2	0
SLE35	＜25%	Female	13	SLE	4	0.56	0.05	5	3
SLE36	<25%	Female	12	SLE	0	1.06	0.17	4	0
SLE37	25％-100％	Female	15	SLE	6	0.81	0.13	1	0
SLE38	25％-100％	Female	14	SLE	2	0.72	0.09	3	0
SLE39	25％-100％	Female	16	SLE	8	0.79	0.11	2	1
SLE40	25％-100％	Female	15	SLE	0	1.42	0.29	3	0
SLE41	25％-100％	Female	9	SLE	6	1.01	0.34	1	1
SLE42	25％-100％	Male	11	SLE	4	0.67	0.07	2	1
SLE43	25％-100％	Female	13	SLE	8	1.29	0.33	3	0
SLE44	25％-100％	Female	7	SLE	8	0.93	0.22	2	0
SLE45	25％-100％	Female	7	SLE	6	0.78	0.15	2	0
SLE46	25％-100％	Female	17	SLE	5	0.63	0.11	3	0
SLE47	25％-100％	Female	7	SLE	18	0.95	0.29	2	0
SLE48	25％-100％	Female	13	SLE	2	0.66	0.15	3	0
SLE49	25％-100％	Male	13	SLE	12	0.59	0.1	2	2
